# Supplementary material for: Biomedical consequences of elevated cholesterol-containing lipoproteins and apolipoproteins on cardiovascular and non-cardiovascular outcomes
Source: Commun Med (Lond). 2023 Jan 20;3:9. doi: 10.1038/s43856-022-00234-0 (PMC9859819; doi:10.1038/s43856-022-00234-0)
Supplement: Supplementary file 3 — Supplementary Data 1 [file 43856_2022_234_MOESM3_ESM.tsv]

Exposure	Outcome	Effect type	Point estimate (95%CI)	P-value	Estimator	Heterogeneity P-value	Precision	No. variants
LDL-C	CHD (OR)	Total	1.50 (1.41; 1.59)	< 0.001	IVW	< 0.001	1.1×10³	25
LDL-C	CHD (OR)	HDL-C independent	1.45 (1.36; 1.56)	< 0.001	MR Egger	< 0.001	8.1×10²	50
LDL-C	CHD (OR)	TG independent	1.28 (1.19; 1.37)	< 0.001	MR Egger	< 0.001	7.4×10²	45
LDL-C	CHD (OR)	HDL-C & TG independent	1.43 (1.34; 1.52)	< 0.001	IVW	< 0.001	9.5×10²	57
LDL-C	HF (OR)	Total	1.00 (0.95; 1.06)	0.926	MR Egger	< 0.001	1.2×10³	111
LDL-C	HF (OR)	HDL-C independent	1.01 (0.97; 1.05)	0.530	MR Egger	< 0.001	2.5×10³	185
LDL-C	HF (OR)	TG independent	0.96 (0.92; 1.01)	0.090	MR Egger	< 0.001	1.8×10³	162
LDL-C	HF (OR)	HDL-C & TG independent	1.00 (0.96; 1.03)	0.848	IVW	< 0.001	2.8×10³	216
LDL-C	AF (OR)	Total	0.99 (0.96; 1.02)	0.476	IVW	0.080	5.0×10³	121
LDL-C	AF (OR)	HDL-C independent	1.00 (0.97; 1.02)	0.875	IVW	0.067	5.5×10³	202
LDL-C	AF (OR)	TG independent	0.98 (0.95; 1.01)	0.285	IVW	< 0.001	4.2×10³	181
LDL-C	AF (OR)	HDL-C & TG independent	0.98 (0.95; 1.01)	0.178	IVW	< 0.001	4.0×10³	238
LDL-C	Any stroke (OR)	Total	1.04 (0.97; 1.12)	0.261	MR Egger	0.004	7.5×10²	112
LDL-C	Any stroke (OR)	HDL-C independent	1.03 (0.99; 1.07)	0.106	IVW	< 0.001	3.1×10³	192
LDL-C	Any stroke (OR)	TG independent	1.01 (0.95; 1.07)	0.722	MR Egger	< 0.001	1.2×10³	167
LDL-C	Any stroke (OR)	HDL-C & TG independent	1.04 (0.99; 1.09)	0.089	IVW	< 0.001	1.9×10³	228
LDL-C	Any ischemic stroke (OR)	Total	1.02 (0.94; 1.11)	0.646	MR Egger	0.067	5.3×10²	111
LDL-C	Any ischemic stroke (OR)	HDL-C independent	1.02 (0.98; 1.06)	0.387	IVW	< 0.001	2.5×10³	189
LDL-C	Any ischemic stroke (OR)	TG independent	0.99 (0.93; 1.06)	0.843	MR Egger	0.096	8.7×10²	165
LDL-C	Any ischemic stroke (OR)	HDL-C & TG independent	1.03 (0.98; 1.08)	0.206	IVW	0.010	1.6×10³	226
LDL-C	Large artery stroke (OR)	Total	1.12 (1.02; 1.23)	0.018	IVW	< 0.001	4.2×10²	113
LDL-C	Large artery stroke (OR)	HDL-C independent	1.12 (1.02; 1.23)	0.015	IVW	< 0.001	4.4×10²	192
LDL-C	Large artery stroke (OR)	TG independent	1.02 (0.88; 1.19)	0.768	MR Egger	< 0.001	1.6×10²	168
LDL-C	Large artery stroke (OR)	HDL-C & TG independent	1.13 (1.00; 1.27)	0.046	IVW	< 0.001	2.7×10²	229
LDL-C	Cardioembolic stroke (OR)	Total	1.00 (0.93; 1.08)	0.994	IVW	0.026	6.9×10²	114
LDL-C	Cardioembolic stroke (OR)	HDL-C independent	0.98 (0.91; 1.06)	0.650	IVW	0.039	6.8×10²	191
LDL-C	Cardioembolic stroke (OR)	TG independent	1.02 (0.89; 1.17)	0.775	MR Egger	0.054	2.2×10²	167
LDL-C	Cardioembolic stroke (OR)	HDL-C & TG independent	0.99 (0.90; 1.08)	0.769	IVW	0.041	4.4×10²	228
LDL-C	Small vessel stroke (OR)	Total	0.99 (0.90; 1.08)	0.758	IVW	0.070	4.2×10²	116
LDL-C	Small vessel stroke (OR)	HDL-C independent	0.95 (0.87; 1.04)	0.254	IVW	0.008	5.1×10²	195
LDL-C	Small vessel stroke (OR)	TG independent	0.86 (0.75; 0.99)	0.042	MR Egger	0.006	1.9×10²	170
LDL-C	Small vessel stroke (OR)	HDL-C & TG independent	0.97 (0.87; 1.08)	0.572	IVW	0.007	3.2×10²	232
LDL-C	cIMT (mm)	Total	0.01 (0.01; 0.02)	< 0.001	IVW	< 0.001	5.1×10⁵	116
LDL-C	cIMT (mm)	HDL-C independent	0.02 (0.01; 0.02)	< 0.001	MR Egger	< 0.001	2.7×10⁵	193
LDL-C	cIMT (mm)	TG independent	0.01 (0.01; 0.02)	< 0.001	MR Egger	< 0.001	2.0×10⁵	172
LDL-C	cIMT (mm)	HDL-C & TG independent	0.02 (0.01; 0.02)	< 0.001	MR Egger	< 0.001	2.7×10⁵	234
LDL-C	Carotid plaque (OR)	Total	1.37 (1.28; 1.46)	< 0.001	IVW	0.009	8.7×10²	111
LDL-C	Carotid plaque (OR)	HDL-C independent	1.27 (1.15; 1.40)	< 0.001	MR Egger	< 0.001	4.3×10²	187
LDL-C	Carotid plaque (OR)	TG independent	1.22 (1.09; 1.36)	< 0.001	MR Egger	0.013	3.1×10²	162
LDL-C	Carotid plaque (OR)	HDL-C & TG independent	1.40 (1.29; 1.52)	< 0.001	IVW	0.004	5.6×10²	222
LDL-C	Glucose (mmol/l)	Total	0.02 (-0.00; 0.04)	0.075	MR Egger	0.049	9.2×10³	115
LDL-C	Glucose (mmol/l)	HDL-C independent	-0.01 (-0.02; 0.00)	0.097	IVW	< 0.001	4.1×10⁴	191
LDL-C	Glucose (mmol/l)	TG independent	0.01 (-0.01; 0.02)	0.361	MR Egger	< 0.001	1.7×10⁴	172
LDL-C	Glucose (mmol/l)	HDL-C & TG independent	0.01 (-0.01; 0.02)	0.449	MR Egger	< 0.001	2.0×10⁴	226
LDL-C	HbA1c (mmol/mol)	Total	-0.03 (-0.14; 0.07)	0.520	MR Egger	< 0.001	3.4×10²	113
LDL-C	HbA1c (mmol/mol)	HDL-C independent	-0.09 (-0.16; -0.02)	0.013	MR Egger	< 0.001	7.7×10²	187
LDL-C	HbA1c (mmol/mol)	TG independent	0.02 (-0.06; 0.10)	0.587	MR Egger	< 0.001	6.2×10²	169
LDL-C	HbA1c (mmol/mol)	HDL-C & TG independent	-0.04 (-0.11; 0.03)	0.248	MR Egger	< 0.001	7.8×10²	223
LDL-C	T2DM (OR)	Total	1.03 (0.98; 1.08)	0.205	MR Egger	< 0.001	1.9×10³	105
LDL-C	T2DM (OR)	HDL-C independent	0.94 (0.92; 0.96)	< 0.001	IVW	< 0.001	7.7×10³	171
LDL-C	T2DM (OR)	TG independent	0.91 (0.88; 0.94)	< 0.001	IVW	< 0.001	4.6×10³	149
LDL-C	T2DM (OR)	HDL-C & TG independent	0.90 (0.88; 0.93)	< 0.001	IVW	< 0.001	4.4×10³	202
LDL-C	CRP (mg/L)	Total	-0.15 (-0.19; -0.11)	< 0.001	IVW	< 0.001	2.3×10³	93
LDL-C	CRP (mg/L)	HDL-C independent	-0.21 (-0.26; -0.16)	< 0.001	MR Egger	< 0.001	1.5×10³	173
LDL-C	CRP (mg/L)	TG independent	-0.15 (-0.21; -0.10)	< 0.001	MR Egger	< 0.001	1.2×10³	155
LDL-C	CRP (mg/L)	HDL-C & TG independent	-0.24 (-0.29; -0.19)	< 0.001	IVW	< 0.001	1.7×10³	210
LDL-C	SBP (mmHg)	Total	0.41 (0.29; 0.54)	< 0.001	IVW	< 0.001	2.4×10²	90
LDL-C	SBP (mmHg)	HDL-C independent	0.38 (0.26; 0.50)	< 0.001	IVW	< 0.001	2.6×10²	156
LDL-C	SBP (mmHg)	TG independent	0.22 (0.08; 0.37)	0.002	IVW	< 0.001	1.9×10²	140
LDL-C	SBP (mmHg)	HDL-C & TG independent	0.28 (0.13; 0.43)	< 0.001	IVW	< 0.001	1.8×10²	185
LDL-C	DBP (mmHg)	Total	-0.03 (-0.11; 0.04)	0.356	IVW	< 0.001	7.5×10²	91
LDL-C	DBP (mmHg)	HDL-C independent	-0.04 (-0.10; 0.03)	0.306	IVW	< 0.001	8.1×10²	156
LDL-C	DBP (mmHg)	TG independent	-0.11 (-0.19; -0.03)	0.007	IVW	< 0.001	5.8×10²	139
LDL-C	DBP (mmHg)	HDL-C & TG independent	-0.07 (-0.16; 0.01)	0.080	IVW	< 0.001	5.6×10²	187
LDL-C	PBL (OR)	Total	1.18 (0.96; 1.44)	0.108	IVW	0.084	9.5×10¹	51
LDL-C	PBL (OR)	HDL-C independent	1.18 (0.97; 1.43)	0.089	IVW	0.157	1.0×10²	91
LDL-C	PBL (OR)	TG independent	1.13 (0.81; 1.58)	0.467	MR Egger	0.023	3.4×10¹	81
LDL-C	PBL (OR)	HDL-C & TG independent	1.03 (0.78; 1.36)	0.814	MR Egger	0.041	5.0×10¹	113
LDL-C	BUN (mg/dl)	Total	-0.00 (-0.01; 0.00)	0.481	MR Egger	< 0.001	7.7×10⁴	110
LDL-C	BUN (mg/dl)	HDL-C independent	0.00 (-0.00; 0.01)	0.130	IVW	< 0.001	3.5×10⁵	181
LDL-C	BUN (mg/dl)	TG independent	0.00 (-0.00; 0.01)	0.340	MR Egger	< 0.001	1.4×10⁵	165
LDL-C	BUN (mg/dl)	HDL-C & TG independent	0.00 (-0.00; 0.01)	0.071	IVW	< 0.001	2.1×10⁵	219
LDL-C	eGFR (SD of log(eGFR))	Total	0.00 (0.00; 0.01)	0.026	MR Egger	< 0.001	5.6×10⁵	107
LDL-C	eGFR (SD of log(eGFR))	HDL-C independent	0.00 (-0.00; 0.00)	0.649	MR Egger	< 0.001	1.3×10⁶	183
LDL-C	eGFR (SD of log(eGFR))	TG independent	-0.00 (-0.00; 0.00)	0.151	IVW	< 0.001	1.6×10⁶	161
LDL-C	eGFR (SD of log(eGFR))	HDL-C & TG independent	-0.00 (-0.00; 0.00)	0.239	IVW	< 0.001	1.5×10⁶	214
LDL-C	CKD (OR)	Total	0.99 (0.95; 1.03)	0.614	IVW	0.058	2.8×10³	116
LDL-C	CKD (OR)	HDL-C independent	0.99 (0.95; 1.02)	0.434	IVW	0.027	3.5×10³	190
LDL-C	CKD (OR)	TG independent	1.00 (0.94; 1.05)	0.942	MR Egger	0.005	1.3×10³	171
LDL-C	CKD (OR)	HDL-C & TG independent	0.99 (0.95; 1.04)	0.720	IVW	< 0.001	2.1×10³	227
LDL-C	IBD (OR)	Total	1.15 (1.07; 1.22)	< 0.001	IVW	0.008	9.4×10²	117
LDL-C	IBD (OR)	HDL-C independent	1.15 (1.08; 1.22)	< 0.001	IVW	< 0.001	9.9×10²	196
LDL-C	IBD (OR)	TG independent	1.16 (1.05; 1.29)	0.003	MR Egger	< 0.001	3.7×10²	171
LDL-C	IBD (OR)	HDL-C & TG independent	1.13 (1.05; 1.23)	0.002	IVW	< 0.001	6.1×10²	232
LDL-C	UC (OR)	Total	1.37 (1.15; 1.63)	< 0.001	MR Egger	0.196	1.3×10²	117
LDL-C	UC (OR)	HDL-C independent	1.24 (1.11; 1.38)	< 0.001	MR Egger	0.008	3.3×10²	196
LDL-C	UC (OR)	TG independent	1.15 (1.04; 1.27)	0.006	IVW	0.002	4.0×10²	176
LDL-C	UC (OR)	HDL-C & TG independent	1.17 (1.06; 1.30)	0.002	IVW	< 0.001	3.8×10²	233
LDL-C	CD (OR)	Total	1.10 (1.00; 1.20)	0.042	IVW	0.497	5.0×10²	117
LDL-C	CD (OR)	HDL-C independent	1.09 (1.00; 1.19)	0.054	IVW	0.395	5.2×10²	197
LDL-C	CD (OR)	TG independent	1.01 (0.87; 1.17)	0.928	MR Egger	0.051	1.8×10²	173
LDL-C	CD (OR)	HDL-C & TG independent	1.00 (0.89; 1.13)	0.967	IVW	0.056	2.8×10²	233
LDL-C	Arthritis (OR)	Total	0.93 (0.84; 1.03)	0.158	IVW	0.060	4.0×10²	91
LDL-C	Arthritis (OR)	HDL-C independent	0.95 (0.87; 1.04)	0.262	IVW	0.212	5.3×10²	157
LDL-C	Arthritis (OR)	TG independent	1.05 (0.90; 1.23)	0.520	MR Egger	0.181	1.6×10²	141
LDL-C	Arthritis (OR)	HDL-C & TG independent	0.97 (0.85; 1.11)	0.693	MR Egger	0.186	2.2×10²	185
LDL-C	ALS (OR)	Total	1.11 (1.04; 1.17)	< 0.001	IVW	0.612	1.1×10³	119
LDL-C	ALS (OR)	HDL-C independent	1.09 (1.03; 1.15)	0.002	IVW	0.487	1.3×10³	200
LDL-C	ALS (OR)	TG independent	1.03 (0.94; 1.13)	0.547	MR Egger	0.292	4.5×10²	175
LDL-C	ALS (OR)	HDL-C & TG independent	1.05 (0.97; 1.13)	0.196	IVW	0.210	6.8×10²	231
LDL-C	MS (OR)	Total	1.07 (0.92; 1.24)	0.381	IVW	0.106	1.8×10²	19
LDL-C	MS (OR)	HDL-C independent	0.86 (0.71; 1.04)	0.119	MR Egger	0.008	1.0×10²	32
LDL-C	MS (OR)	TG independent	1.11 (0.94; 1.31)	0.209	IVW	0.115	1.5×10²	33
LDL-C	MS (OR)	HDL-C & TG independent	0.92 (0.77; 1.10)	0.366	MR Egger	0.004	1.2×10²	39
LDL-C	Alzheimer (OR)	Total	1.01 (0.99; 1.03)	0.484	MR Egger	< 0.001	8.6×10³	82
LDL-C	Alzheimer (OR)	HDL-C independent	1.05 (1.04; 1.07)	< 0.001	MR Egger	< 0.001	1.8×10⁴	156
LDL-C	Alzheimer (OR)	TG independent	1.05 (1.03; 1.06)	< 0.001	IVW	< 0.001	2.2×10⁴	135
LDL-C	Alzheimer (OR)	HDL-C & TG independent	1.05 (1.04; 1.07)	< 0.001	MR Egger	< 0.001	1.9×10⁴	198
LDL-C	Parkinson (OR)	Total	0.93 (0.81; 1.07)	0.315	MR Egger	0.216	1.9×10²	117
LDL-C	Parkinson (OR)	HDL-C independent	0.93 (0.87; 1.00)	0.050	IVW	0.082	7.9×10²	189
LDL-C	Parkinson (OR)	TG independent	0.94 (0.86; 1.02)	0.133	IVW	0.002	5.6×10²	174
LDL-C	Parkinson (OR)	HDL-C & TG independent	0.93 (0.85; 1.01)	0.096	IVW	< 0.001	5.3×10²	230
LDL-C	Pancreatic cancer (OR)	Total	1.20 (0.99; 1.46)	0.066	IVW	0.002	1.0×10²	117
LDL-C	Pancreatic cancer (OR)	HDL-C independent	1.11 (0.91; 1.34)	0.305	IVW	0.003	1.0×10²	192
LDL-C	Pancreatic cancer (OR)	TG independent	1.34 (1.06; 1.69)	0.014	IVW	0.021	7.1×10¹	177
LDL-C	Pancreatic cancer (OR)	HDL-C & TG independent	1.14 (0.90; 1.45)	0.269	IVW	< 0.001	6.8×10¹	233
LDL-C	Colon cancer (OR)	Total	0.95 (0.79; 1.13)	0.548	MR Egger	0.087	1.2×10²	118
LDL-C	Colon cancer (OR)	HDL-C independent	0.99 (0.89; 1.11)	0.890	MR Egger	< 0.001	3.2×10²	198
LDL-C	Colon cancer (OR)	TG independent	1.03 (0.93; 1.14)	0.580	IVW	< 0.001	3.9×10²	177
LDL-C	Colon cancer (OR)	HDL-C & TG independent	1.02 (0.92; 1.12)	0.754	IVW	< 0.001	3.9×10²	236
LDL-C	Rectal cancer (OR)	Total	1.21 (1.08; 1.35)	< 0.001	IVW	0.833	3.1×10²	116
LDL-C	Rectal cancer (OR)	HDL-C independent	1.17 (1.05; 1.30)	0.005	IVW	0.500	3.3×10²	193
LDL-C	Rectal cancer (OR)	TG independent	1.20 (1.05; 1.37)	0.009	IVW	0.840	2.1×10²	176
LDL-C	Rectal cancer (OR)	HDL-C & TG independent	1.28 (1.12; 1.47)	< 0.001	IVW	0.586	2.1×10²	231
LDL-C	Melanoma (OR)	Total	0.92 (0.86; 0.99)	0.018	IVW	0.171	8.6×10²	117
LDL-C	Melanoma (OR)	HDL-C independent	0.93 (0.87; 0.99)	0.024	IVW	0.014	9.9×10²	191
LDL-C	Melanoma (OR)	TG independent	0.90 (0.84; 0.97)	0.008	IVW	0.024	6.6×10²	176
LDL-C	Melanoma (OR)	HDL-C & TG independent	0.90 (0.83; 0.97)	0.008	IVW	< 0.001	6.5×10²	231
LDL-C	Lung cancer (OR)	Total	0.76 (0.69; 0.84)	< 0.001	IVW	0.045	3.6×10²	116
LDL-C	Lung cancer (OR)	HDL-C independent	0.78 (0.70; 0.86)	< 0.001	IVW	0.017	3.8×10²	194
LDL-C	Lung cancer (OR)	TG independent	0.77 (0.68; 0.88)	< 0.001	IVW	0.061	2.2×10²	177
LDL-C	Lung cancer (OR)	HDL-C & TG independent	0.77 (0.68; 0.87)	< 0.001	IVW	0.022	2.5×10²	235
