# Supplementary material for: Biomedical consequences of elevated cholesterol-containing lipoproteins and apolipoproteins on cardiovascular and non-cardiovascular outcomes
Source: Commun Med (Lond). 2023 Jan 20;3:9. doi: 10.1038/s43856-022-00234-0 (PMC9859819; doi:10.1038/s43856-022-00234-0)
Supplement: Supplementary file 4 — Supplementary Data 2 [file 43856_2022_234_MOESM4_ESM.tsv]

Exposure	Outcome	Effect type	Point estimate (95%CI)	P-value	Estimator	Heterogeneity P-value	Precision	No. variants
HDL-C	CHD (OR)	Total	0.75 (0.70; 0.80)	< 0.001	IVW	< 0.001	8.1×10²	26
HDL-C	CHD (OR)	LDL-C independent	0.78 (0.73; 0.83)	< 0.001	IVW	< 0.001	9.4×10²	50
HDL-C	CHD (OR)	TG independent	0.84 (0.78; 0.91)	< 0.001	IVW	< 0.001	5.7×10²	37
HDL-C	CHD (OR)	TG & LDL-C independent	0.76 (0.70; 0.84)	< 0.001	IVW	< 0.001	4.4×10²	57
HDL-C	HF (OR)	Total	0.97 (0.94; 1.01)	0.165	IVW	< 0.001	2.9×10³	81
HDL-C	HF (OR)	LDL-C independent	0.98 (0.95; 1.02)	0.272	IVW	< 0.001	3.2×10³	185
HDL-C	HF (OR)	TG independent	1.01 (0.97; 1.05)	0.682	IVW	< 0.001	2.1×10³	129
HDL-C	HF (OR)	TG & LDL-C independent	1.01 (0.96; 1.05)	0.786	IVW	< 0.001	2.0×10³	216
HDL-C	AF (OR)	Total	0.99 (0.96; 1.02)	0.490	IVW	0.251	3.7×10³	86
HDL-C	AF (OR)	LDL-C independent	0.99 (0.96; 1.02)	0.509	IVW	0.067	3.8×10³	202
HDL-C	AF (OR)	TG independent	1.01 (0.97; 1.05)	0.579	IVW	0.008	2.8×10³	139
HDL-C	AF (OR)	TG & LDL-C independent	1.01 (0.98; 1.05)	0.440	IVW	< 0.001	2.9×10³	238
HDL-C	Any stroke (OR)	Total	0.91 (0.83; 0.99)	0.036	MR Egger	0.002	4.5×10²	85
HDL-C	Any stroke (OR)	LDL-C independent	0.98 (0.94; 1.02)	0.429	IVW	< 0.001	2.3×10³	192
HDL-C	Any stroke (OR)	TG independent	0.98 (0.94; 1.03)	0.535	IVW	0.029	1.6×10³	138
HDL-C	Any stroke (OR)	TG & LDL-C independent	0.98 (0.93; 1.03)	0.426	IVW	< 0.001	1.5×10³	228
HDL-C	Any ischemic stroke (OR)	Total	0.91 (0.83; 1.01)	0.067	MR Egger	< 0.001	3.9×10²	85
HDL-C	Any ischemic stroke (OR)	LDL-C independent	0.99 (0.95; 1.04)	0.753	IVW	< 0.001	2.0×10³	189
HDL-C	Any ischemic stroke (OR)	TG independent	1.00 (0.94; 1.06)	0.967	IVW	0.058	1.1×10³	137
HDL-C	Any ischemic stroke (OR)	TG & LDL-C independent	0.98 (0.93; 1.04)	0.483	IVW	0.010	1.2×10³	226
HDL-C	Large artery stroke (OR)	Total	1.01 (0.89; 1.15)	0.856	IVW	0.052	2.2×10²	85
HDL-C	Large artery stroke (OR)	LDL-C independent	0.98 (0.88; 1.10)	0.752	IVW	< 0.001	3.1×10²	192
HDL-C	Large artery stroke (OR)	TG independent	1.04 (0.90; 1.21)	0.580	IVW	0.068	1.8×10²	140
HDL-C	Large artery stroke (OR)	TG & LDL-C independent	1.03 (0.90; 1.18)	0.679	IVW	< 0.001	2.0×10²	229
HDL-C	Cardioembolic stroke (OR)	Total	1.00 (0.91; 1.10)	0.986	IVW	0.424	4.5×10²	85
HDL-C	Cardioembolic stroke (OR)	LDL-C independent	1.00 (0.91; 1.09)	0.930	IVW	0.039	5.1×10²	191
HDL-C	Cardioembolic stroke (OR)	TG independent	1.00 (0.90; 1.11)	0.961	IVW	0.509	3.5×10²	139
HDL-C	Cardioembolic stroke (OR)	TG & LDL-C independent	0.98 (0.88; 1.09)	0.722	IVW	0.041	3.5×10²	228
HDL-C	Small vessel stroke (OR)	Total	0.93 (0.73; 1.18)	0.533	MR Egger	0.302	6.5×10¹	84
HDL-C	Small vessel stroke (OR)	LDL-C independent	0.96 (0.83; 1.11)	0.581	MR Egger	0.017	1.9×10²	195
HDL-C	Small vessel stroke (OR)	TG independent	0.99 (0.88; 1.12)	0.886	IVW	0.046	2.5×10²	138
HDL-C	Small vessel stroke (OR)	TG & LDL-C independent	0.95 (0.81; 1.11)	0.506	MR Egger	0.011	1.6×10²	232
HDL-C	cIMT (mm)	Total	0.00 (-0.00; 0.00)	0.781	IVW	0.006	3.5×10⁵	84
HDL-C	cIMT (mm)	LDL-C independent	-0.00 (-0.00; 0.00)	0.696	IVW	< 0.001	3.9×10⁵	196
HDL-C	cIMT (mm)	TG independent	-0.00 (-0.00; 0.00)	0.859	IVW	< 0.001	2.6×10⁵	138
HDL-C	cIMT (mm)	TG & LDL-C independent	-0.00 (-0.01; 0.00)	0.319	MR Egger	< 0.001	1.7×10⁵	232
HDL-C	Carotid plaque (OR)	Total	0.87 (0.73; 1.04)	0.130	MR Egger	0.039	1.2×10²	83
HDL-C	Carotid plaque (OR)	LDL-C independent	0.87 (0.80; 0.94)	< 0.001	IVW	< 0.001	6.8×10²	188
HDL-C	Carotid plaque (OR)	TG independent	0.99 (0.90; 1.09)	0.836	IVW	0.006	4.1×10²	132
HDL-C	Carotid plaque (OR)	TG & LDL-C independent	0.88 (0.80; 0.97)	0.008	IVW	0.004	4.3×10²	222
HDL-C	Glucose (mmol/l)	Total	-0.09 (-0.12; -0.05)	< 0.001	MR Egger	0.115	4.0×10³	79
HDL-C	Glucose (mmol/l)	LDL-C independent	-0.01 (-0.02; 0.01)	0.291	IVW	< 0.001	2.2×10⁴	191
HDL-C	Glucose (mmol/l)	TG independent	-0.05 (-0.07; -0.03)	< 0.001	MR Egger	< 0.001	8.4×10³	131
HDL-C	Glucose (mmol/l)	TG & LDL-C independent	-0.03 (-0.05; -0.01)	0.003	MR Egger	< 0.001	1.2×10⁴	229
HDL-C	HbA1c (mmol/mol)	Total	-0.03 (-0.10; 0.04)	0.352	IVW	0.008	7.8×10²	76
HDL-C	HbA1c (mmol/mol)	LDL-C independent	-0.03 (-0.09; 0.04)	0.439	IVW	< 0.001	8.6×10²	187
HDL-C	HbA1c (mmol/mol)	TG independent	-0.33 (-0.44; -0.22)	< 0.001	MR Egger	< 0.001	3.3×10²	127
HDL-C	HbA1c (mmol/mol)	TG & LDL-C independent	-0.05 (-0.13; 0.04)	0.279	IVW	< 0.001	5.7×10²	220
HDL-C	T2DM (OR)	Total	0.97 (0.94; 1.00)	0.087	IVW	< 0.001	4.2×10³	71
HDL-C	T2DM (OR)	LDL-C independent	0.95 (0.91; 0.99)	0.007	MR Egger	< 0.001	2.6×10³	171
HDL-C	T2DM (OR)	TG independent	0.96 (0.93; 0.99)	0.016	IVW	< 0.001	3.3×10³	118
HDL-C	T2DM (OR)	TG & LDL-C independent	0.97 (0.93; 1.01)	0.165	MR Egger	< 0.001	2.2×10³	204
HDL-C	CRP (mg/L)	Total	0.07 (0.02; 0.12)	0.003	IVW	0.002	1.7×10³	78
HDL-C	CRP (mg/L)	LDL-C independent	0.08 (0.03; 0.13)	< 0.001	IVW	< 0.001	1.9×10³	174
HDL-C	CRP (mg/L)	TG independent	0.13 (0.07; 0.19)	< 0.001	IVW	< 0.001	1.2×10³	124
HDL-C	CRP (mg/L)	TG & LDL-C independent	0.20 (0.14; 0.26)	< 0.001	IVW	< 0.001	1.2×10³	210
HDL-C	SBP (mmHg)	Total	-0.44 (-0.58; -0.29)	< 0.001	IVW	< 0.001	1.8×10²	70
HDL-C	SBP (mmHg)	LDL-C independent	-0.40 (-0.58; -0.21)	< 0.001	MR Egger	< 0.001	1.1×10²	159
HDL-C	SBP (mmHg)	TG independent	-0.25 (-0.42; -0.07)	0.006	IVW	< 0.001	1.2×10²	112
HDL-C	SBP (mmHg)	TG & LDL-C independent	-0.24 (-0.42; -0.05)	0.011	MR Egger	< 0.001	1.1×10²	190
HDL-C	DBP (mmHg)	Total	-0.24 (-0.33; -0.15)	< 0.001	IVW	0.054	4.4×10²	70
HDL-C	DBP (mmHg)	LDL-C independent	-0.15 (-0.23; -0.07)	< 0.001	IVW	< 0.001	5.9×10²	156
HDL-C	DBP (mmHg)	TG independent	-0.24 (-0.34; -0.13)	< 0.001	IVW	< 0.001	3.7×10²	111
HDL-C	DBP (mmHg)	TG & LDL-C independent	-0.16 (-0.26; -0.05)	0.004	MR Egger	< 0.001	3.4×10²	189
HDL-C	PBL (OR)	Total	1.03 (0.59; 1.80)	0.910	MR Egger	0.661	1.2×10¹	44
HDL-C	PBL (OR)	LDL-C independent	1.15 (0.92; 1.44)	0.212	IVW	0.157	7.9×10¹	91
HDL-C	PBL (OR)	TG independent	1.34 (1.03; 1.75)	0.029	IVW	0.007	5.5×10¹	70
HDL-C	PBL (OR)	TG & LDL-C independent	1.51 (1.10; 2.08)	0.011	MR Egger	0.015	3.8×10¹	112
HDL-C	BUN (mg/dl)	Total	-0.00 (-0.01; 0.00)	0.182	IVW	0.293	1.9×10⁵	76
HDL-C	BUN (mg/dl)	LDL-C independent	-0.00 (-0.01; 0.00)	0.150	IVW	< 0.001	2.2×10⁵	181
HDL-C	BUN (mg/dl)	TG independent	-0.01 (-0.01; -0.00)	0.009	IVW	0.003	1.9×10⁵	131
HDL-C	BUN (mg/dl)	TG & LDL-C independent	-0.01 (-0.01; -0.00)	0.031	IVW	< 0.001	1.6×10⁵	219
HDL-C	eGFR (SD of log(eGFR))	Total	0.00 (-0.00; 0.00)	0.828	IVW	< 0.001	1.4×10⁶	78
HDL-C	eGFR (SD of log(eGFR))	LDL-C independent	0.00 (-0.00; 0.00)	0.542	IVW	< 0.001	1.5×10⁶	183
HDL-C	eGFR (SD of log(eGFR))	TG independent	0.00 (-0.00; 0.00)	0.909	IVW	< 0.001	8.6×10⁵	124
HDL-C	eGFR (SD of log(eGFR))	TG & LDL-C independent	-0.00 (-0.00; 0.00)	0.521	IVW	< 0.001	9.4×10⁵	214
HDL-C	CKD (OR)	Total	0.99 (0.95; 1.04)	0.816	IVW	0.118	1.6×10³	80
HDL-C	CKD (OR)	LDL-C independent	1.00 (0.96; 1.04)	0.984	IVW	0.027	2.2×10³	190
HDL-C	CKD (OR)	TG independent	0.98 (0.93; 1.03)	0.407	IVW	< 0.001	1.4×10³	134
HDL-C	CKD (OR)	TG & LDL-C independent	0.98 (0.93; 1.03)	0.397	IVW	< 0.001	1.4×10³	227
HDL-C	IBD (OR)	Total	1.03 (0.94; 1.12)	0.561	IVW	0.095	5.2×10²	84
HDL-C	IBD (OR)	LDL-C independent	1.01 (0.94; 1.09)	0.742	IVW	< 0.001	7.0×10²	196
HDL-C	IBD (OR)	TG independent	1.03 (0.93; 1.13)	0.601	IVW	0.004	4.4×10²	136
HDL-C	IBD (OR)	TG & LDL-C independent	1.06 (0.95; 1.18)	0.277	MR Egger	< 0.001	3.3×10²	233
HDL-C	UC (OR)	Total	1.06 (0.96; 1.16)	0.273	IVW	0.023	4.0×10²	85
HDL-C	UC (OR)	LDL-C independent	1.04 (0.94; 1.14)	0.458	IVW	0.005	4.5×10²	197
HDL-C	UC (OR)	TG independent	1.02 (0.91; 1.14)	0.769	IVW	0.007	2.8×10²	138
HDL-C	UC (OR)	TG & LDL-C independent	1.07 (0.93; 1.22)	0.338	MR Egger	0.006	2.1×10²	234
HDL-C	CD (OR)	Total	0.99 (0.89; 1.10)	0.842	IVW	0.595	3.3×10²	84
HDL-C	CD (OR)	LDL-C independent	1.00 (0.90; 1.10)	0.957	IVW	0.395	3.6×10²	197
HDL-C	CD (OR)	TG independent	1.06 (0.92; 1.21)	0.443	IVW	0.096	2.0×10²	137
HDL-C	CD (OR)	TG & LDL-C independent	1.07 (0.94; 1.23)	0.311	IVW	0.056	2.1×10²	233
HDL-C	Arthritis (OR)	Total	0.98 (0.88; 1.10)	0.733	IVW	0.666	3.2×10²	66
HDL-C	Arthritis (OR)	LDL-C independent	0.98 (0.88; 1.09)	0.682	IVW	0.212	3.3×10²	157
HDL-C	Arthritis (OR)	TG independent	1.05 (0.92; 1.19)	0.449	IVW	0.395	2.3×10²	108
HDL-C	Arthritis (OR)	TG & LDL-C independent	1.06 (0.92; 1.22)	0.397	IVW	0.143	2.0×10²	187
HDL-C	ALS (OR)	Total	1.05 (0.97; 1.14)	0.192	IVW	0.465	6.1×10²	84
HDL-C	ALS (OR)	LDL-C independent	1.04 (0.96; 1.12)	0.355	IVW	0.487	6.8×10²	200
HDL-C	ALS (OR)	TG independent	1.08 (0.97; 1.19)	0.156	IVW	0.053	3.7×10²	135
HDL-C	ALS (OR)	TG & LDL-C independent	1.07 (0.98; 1.18)	0.143	IVW	0.210	4.2×10²	231
HDL-C	MS (OR)	Total	1.06 (0.93; 1.21)	0.346	IVW	0.013	2.2×10²	15
HDL-C	MS (OR)	LDL-C independent	1.07 (0.94; 1.22)	0.292	IVW	0.006	2.4×10²	33
HDL-C	MS (OR)	TG independent	1.08 (0.91; 1.28)	0.351	IVW	0.020	1.3×10²	24
HDL-C	MS (OR)	TG & LDL-C independent	0.97 (0.77; 1.21)	0.762	MR Egger	0.002	7.6×10¹	40
HDL-C	Alzheimer (OR)	Total	0.98 (0.97; 0.99)	< 0.001	IVW	0.151	2.9×10⁴	82
HDL-C	Alzheimer (OR)	LDL-C independent	0.98 (0.97; 0.99)	< 0.001	IVW	< 0.001	3.4×10⁴	159
HDL-C	Alzheimer (OR)	TG independent	0.98 (0.97; 1.00)	0.013	IVW	0.003	2.1×10⁴	130
HDL-C	Alzheimer (OR)	TG & LDL-C independent	0.97 (0.96; 0.98)	< 0.001	IVW	< 0.001	2.0×10⁴	195
HDL-C	Parkinson (OR)	Total	0.94 (0.86; 1.04)	0.225	IVW	0.351	4.6×10²	79
HDL-C	Parkinson (OR)	LDL-C independent	0.96 (0.87; 1.05)	0.345	IVW	0.082	4.5×10²	189
HDL-C	Parkinson (OR)	TG independent	0.95 (0.85; 1.05)	0.286	IVW	0.008	3.7×10²	136
HDL-C	Parkinson (OR)	TG & LDL-C independent	0.95 (0.86; 1.05)	0.314	IVW	< 0.001	3.8×10²	230
HDL-C	Pancreatic cancer (OR)	Total	1.19 (0.92; 1.55)	0.178	IVW	0.030	5.7×10¹	82
HDL-C	Pancreatic cancer (OR)	LDL-C independent	1.26 (0.98; 1.61)	0.069	IVW	0.003	6.3×10¹	192
HDL-C	Pancreatic cancer (OR)	TG independent	1.18 (0.87; 1.60)	0.296	IVW	0.017	4.1×10¹	136
HDL-C	Pancreatic cancer (OR)	TG & LDL-C independent	1.25 (0.93; 1.69)	0.138	IVW	< 0.001	4.3×10¹	233
HDL-C	Colon cancer (OR)	Total	1.07 (0.96; 1.19)	0.205	IVW	0.047	3.3×10²	83
HDL-C	Colon cancer (OR)	LDL-C independent	1.05 (0.95; 1.16)	0.342	IVW	< 0.001	3.7×10²	195
HDL-C	Colon cancer (OR)	TG independent	1.13 (0.99; 1.28)	0.061	IVW	< 0.001	2.4×10²	137
HDL-C	Colon cancer (OR)	TG & LDL-C independent	1.10 (0.98; 1.25)	0.118	IVW	< 0.001	2.6×10²	236
HDL-C	Rectal cancer (OR)	Total	0.92 (0.79; 1.07)	0.262	IVW	0.353	1.7×10²	80
HDL-C	Rectal cancer (OR)	LDL-C independent	0.91 (0.79; 1.04)	0.177	IVW	0.500	2.0×10²	193
HDL-C	Rectal cancer (OR)	TG independent	0.96 (0.81; 1.15)	0.679	IVW	0.356	1.2×10²	134
HDL-C	Rectal cancer (OR)	TG & LDL-C independent	0.85 (0.72; 1.01)	0.070	IVW	0.586	1.3×10²	231
HDL-C	Melanoma (OR)	Total	0.98 (0.90; 1.07)	0.678	IVW	0.008	5.5×10²	79
HDL-C	Melanoma (OR)	LDL-C independent	0.99 (0.92; 1.07)	0.866	IVW	0.014	6.2×10²	191
HDL-C	Melanoma (OR)	TG independent	1.03 (0.93; 1.13)	0.600	IVW	< 0.001	4.1×10²	134
HDL-C	Melanoma (OR)	TG & LDL-C independent	1.03 (0.93; 1.13)	0.590	IVW	< 0.001	4.2×10²	231
HDL-C	Lung cancer (OR)	Total	0.99 (0.85; 1.14)	0.861	IVW	0.126	1.9×10²	83
HDL-C	Lung cancer (OR)	LDL-C independent	1.01 (0.89; 1.15)	0.857	IVW	0.017	2.4×10²	194
HDL-C	Lung cancer (OR)	TG independent	0.92 (0.78; 1.09)	0.331	IVW	0.173	1.4×10²	137
HDL-C	Lung cancer (OR)	TG & LDL-C independent	1.00 (0.86; 1.16)	0.972	IVW	0.022	1.7×10²	235
