# Supplementary material for: Biomedical consequences of elevated cholesterol-containing lipoproteins and apolipoproteins on cardiovascular and non-cardiovascular outcomes
Source: Commun Med (Lond). 2023 Jan 20;3:9. doi: 10.1038/s43856-022-00234-0 (PMC9859819; doi:10.1038/s43856-022-00234-0)
Supplement: Supplementary file 5 — Supplementary Data 3 [file 43856_2022_234_MOESM5_ESM.tsv]

Exposure	Outcome	Effect type	Point estimate (95%CI)	P-value	Estimator	Heterogeneity P-value	Precision	No. variants
TG	CHD (OR)	Total	1.78 (1.65; 1.92)	< 0.001	IVW	< 0.001	6.5×10²	23
TG	CHD (OR)	LDL-C independent	1.35 (1.18; 1.55)	< 0.001	MR Egger	< 0.001	2.0×10²	46
TG	CHD (OR)	HDL-C independent	1.39 (1.27; 1.52)	< 0.001	IVW	< 0.001	4.6×10²	37
TG	CHD (OR)	LDL-C & HDL-C & TG independent	1.15 (1.04; 1.28)	0.007	IVW	< 0.001	3.5×10²	57
TG	HF (OR)	Total	1.12 (1.08; 1.17)	< 0.001	IVW	< 0.001	2.2×10³	71
TG	HF (OR)	LDL-C independent	1.09 (1.04; 1.14)	< 0.001	IVW	< 0.001	1.9×10³	166
TG	HF (OR)	HDL-C independent	1.09 (1.04; 1.14)	< 0.001	IVW	< 0.001	1.8×10³	129
TG	HF (OR)	LDL-C & HDL-C & TG independent	1.06 (1.00; 1.12)	0.040	IVW	< 0.001	1.3×10³	216
TG	AF (OR)	Total	1.16 (1.06; 1.27)	< 0.001	MR Egger	0.009	4.8×10²	76
TG	AF (OR)	LDL-C independent	1.01 (0.98; 1.05)	0.466	IVW	< 0.001	2.8×10³	181
TG	AF (OR)	HDL-C independent	1.02 (0.98; 1.06)	0.353	IVW	0.008	2.7×10³	139
TG	AF (OR)	LDL-C & HDL-C & TG independent	1.02 (0.97; 1.06)	0.443	IVW	< 0.001	2.0×10³	238
TG	Any stroke (OR)	Total	1.05 (1.00; 1.10)	0.067	IVW	0.431	1.6×10³	77
TG	Any stroke (OR)	LDL-C independent	1.00 (0.95; 1.06)	0.891	IVW	< 0.001	1.4×10³	172
TG	Any stroke (OR)	HDL-C independent	0.98 (0.93; 1.03)	0.415	IVW	0.029	1.3×10³	138
TG	Any stroke (OR)	LDL-C & HDL-C & TG independent	0.95 (0.90; 1.02)	0.144	IVW	< 0.001	9.9×10²	228
TG	Any ischemic stroke (OR)	Total	1.04 (0.99; 1.10)	0.117	IVW	0.636	1.4×10³	77
TG	Any ischemic stroke (OR)	LDL-C independent	1.00 (0.94; 1.07)	0.912	IVW	0.075	1.0×10³	170
TG	Any ischemic stroke (OR)	HDL-C independent	0.98 (0.92; 1.05)	0.545	IVW	0.058	8.9×10²	137
TG	Any ischemic stroke (OR)	LDL-C & HDL-C & TG independent	0.94 (0.88; 1.01)	0.080	IVW	0.010	8.4×10²	226
TG	Large artery stroke (OR)	Total	1.06 (0.92; 1.23)	0.411	IVW	0.054	1.8×10²	78
TG	Large artery stroke (OR)	LDL-C independent	0.86 (0.70; 1.06)	0.153	MR Egger	< 0.001	9.2×10¹	170
TG	Large artery stroke (OR)	HDL-C independent	1.04 (0.88; 1.21)	0.668	IVW	0.068	1.5×10²	140
TG	Large artery stroke (OR)	LDL-C & HDL-C & TG independent	1.04 (0.88; 1.23)	0.623	IVW	< 0.001	1.4×10²	229
TG	Cardioembolic stroke (OR)	Total	1.04 (0.94; 1.15)	0.477	IVW	0.701	3.7×10²	77
TG	Cardioembolic stroke (OR)	LDL-C independent	1.06 (0.94; 1.19)	0.371	IVW	0.062	2.7×10²	172
TG	Cardioembolic stroke (OR)	HDL-C independent	1.03 (0.92; 1.15)	0.656	IVW	0.509	3.0×10²	139
TG	Cardioembolic stroke (OR)	LDL-C & HDL-C & TG independent	1.00 (0.88; 1.13)	0.960	IVW	0.041	2.3×10²	228
TG	Small vessel stroke (OR)	Total	1.09 (0.77; 1.54)	0.640	MR Egger	0.108	3.1×10¹	75
TG	Small vessel stroke (OR)	LDL-C independent	0.96 (0.79; 1.16)	0.651	MR Egger	0.007	1.1×10²	173
TG	Small vessel stroke (OR)	HDL-C independent	1.00 (0.87; 1.14)	0.985	IVW	0.046	2.1×10²	138
TG	Small vessel stroke (OR)	LDL-C & HDL-C & TG independent	0.98 (0.84; 1.14)	0.789	IVW	0.007	1.7×10²	232
TG	cIMT (mm)	Total	0.00 (-0.00; 0.01)	0.336	IVW	0.025	2.9×10⁵	77
TG	cIMT (mm)	LDL-C independent	-0.01 (-0.02; -0.00)	< 0.001	MR Egger	< 0.001	1.2×10⁵	174
TG	cIMT (mm)	HDL-C independent	0.00 (-0.00; 0.01)	0.400	IVW	< 0.001	2.3×10⁵	138
TG	cIMT (mm)	LDL-C & HDL-C & TG independent	-0.01 (-0.01; -0.00)	< 0.001	IVW	< 0.001	1.8×10⁵	233
TG	Carotid plaque (OR)	Total	1.27 (1.16; 1.39)	< 0.001	IVW	0.043	4.6×10²	71
TG	Carotid plaque (OR)	LDL-C independent	0.98 (0.85; 1.14)	0.827	MR Egger	0.012	1.7×10²	163
TG	Carotid plaque (OR)	HDL-C independent	1.18 (1.07; 1.31)	< 0.001	IVW	0.006	3.6×10²	132
TG	Carotid plaque (OR)	LDL-C & HDL-C & TG independent	0.91 (0.81; 1.03)	0.125	IVW	0.004	2.9×10²	222
TG	Glucose (mmol/l)	Total	0.01 (-0.03; 0.04)	0.702	MR Egger	< 0.001	2.8×10³	73
TG	Glucose (mmol/l)	LDL-C independent	0.03 (0.01; 0.05)	0.009	MR Egger	< 0.001	8.7×10³	174
TG	Glucose (mmol/l)	HDL-C independent	-0.02 (-0.03; 0.00)	0.077	IVW	< 0.001	1.3×10⁴	128
TG	Glucose (mmol/l)	LDL-C & HDL-C & TG independent	0.00 (-0.02; 0.02)	0.961	IVW	< 0.001	1.1×10⁴	225
TG	HbA1c (mmol/mol)	Total	-0.19 (-0.27; -0.11)	< 0.001	IVW	< 0.001	6.3×10²	71
TG	HbA1c (mmol/mol)	LDL-C independent	0.01 (-0.10; 0.11)	0.915	MR Egger	< 0.001	3.2×10²	170
TG	HbA1c (mmol/mol)	HDL-C independent	-0.25 (-0.34; -0.16)	< 0.001	IVW	< 0.001	4.8×10²	125
TG	HbA1c (mmol/mol)	LDL-C & HDL-C & TG independent	-0.15 (-0.25; -0.06)	0.002	IVW	< 0.001	4.1×10²	220
TG	T2DM (OR)	Total	1.02 (0.98; 1.06)	0.313	IVW	< 0.001	3.0×10³	61
TG	T2DM (OR)	LDL-C independent	1.13 (1.07; 1.19)	< 0.001	MR Egger	< 0.001	1.4×10³	145
TG	T2DM (OR)	HDL-C independent	0.98 (0.94; 1.01)	0.221	IVW	< 0.001	2.5×10³	118
TG	T2DM (OR)	LDL-C & HDL-C & TG independent	1.07 (1.03; 1.12)	0.002	IVW	< 0.001	1.9×10³	202
TG	CRP (mg/L)	Total	0.15 (0.02; 0.28)	0.025	MR Egger	0.002	2.3×10²	69
TG	CRP (mg/L)	LDL-C independent	0.17 (0.11; 0.23)	< 0.001	IVW	< 0.001	1.1×10³	154
TG	CRP (mg/L)	HDL-C independent	0.14 (0.08; 0.20)	< 0.001	IVW	< 0.001	1.0×10³	124
TG	CRP (mg/L)	LDL-C & HDL-C & TG independent	0.32 (0.25; 0.38)	< 0.001	IVW	< 0.001	8.3×10²	210
TG	SBP (mmHg)	Total	0.66 (0.50; 0.82)	< 0.001	IVW	0.006	1.4×10²	63
TG	SBP (mmHg)	LDL-C independent	0.47 (0.29; 0.66)	< 0.001	IVW	< 0.001	1.1×10²	140
TG	SBP (mmHg)	HDL-C independent	0.42 (0.23; 0.61)	< 0.001	IVW	< 0.001	1.0×10²	112
TG	SBP (mmHg)	LDL-C & HDL-C & TG independent	0.30 (0.08; 0.53)	0.007	IVW	< 0.001	7.8×10¹	185
TG	DBP (mmHg)	Total	0.14 (0.05; 0.24)	0.003	IVW	< 0.001	4.3×10²	62
TG	DBP (mmHg)	LDL-C independent	0.27 (0.13; 0.42)	< 0.001	MR Egger	< 0.001	1.8×10²	138
TG	DBP (mmHg)	HDL-C independent	-0.02 (-0.13; 0.09)	0.729	IVW	< 0.001	3.0×10²	111
TG	DBP (mmHg)	LDL-C & HDL-C & TG independent	0.10 (-0.03; 0.22)	0.139	IVW	< 0.001	2.4×10²	187
TG	PBL (OR)	Total	1.34 (0.37; 4.80)	0.653	MR Egger	0.011	2.4	37
TG	PBL (OR)	LDL-C independent	1.62 (1.25; 2.09)	< 0.001	IVW	0.003	5.9×10¹	84
TG	PBL (OR)	HDL-C independent	1.84 (1.21; 2.80)	0.004	MR Egger	0.041	2.2×10¹	71
TG	PBL (OR)	LDL-C & HDL-C & TG independent	2.04 (1.40; 2.99)	< 0.001	MR Egger	0.016	2.6×10¹	112
TG	BUN (mg/dl)	Total	-0.00 (-0.01; 0.00)	0.333	IVW	0.003	1.7×10⁵	73
TG	BUN (mg/dl)	LDL-C independent	-0.00 (-0.01; 0.00)	0.311	IVW	< 0.001	1.5×10⁵	167
TG	BUN (mg/dl)	HDL-C independent	-0.01 (-0.01; -0.00)	0.035	IVW	0.003	1.3×10⁵	131
TG	BUN (mg/dl)	LDL-C & HDL-C & TG independent	-0.01 (-0.01; 0.00)	0.056	IVW	< 0.001	1.0×10⁵	219
TG	eGFR (SD of log(eGFR))	Total	0.00 (0.00; 0.00)	0.011	IVW	< 0.001	1.1×10⁶	69
TG	eGFR (SD of log(eGFR))	LDL-C independent	0.00 (0.00; 0.01)	0.004	MR Egger	< 0.001	5.1×10⁵	159
TG	eGFR (SD of log(eGFR))	HDL-C independent	0.00 (0.00; 0.00)	0.029	IVW	< 0.001	7.9×10⁵	124
TG	eGFR (SD of log(eGFR))	LDL-C & HDL-C & TG independent	0.00 (-0.00; 0.00)	0.067	IVW	< 0.001	6.4×10⁵	214
TG	CKD (OR)	Total	0.95 (0.91; 1.00)	0.032	IVW	0.002	1.7×10³	77
TG	CKD (OR)	LDL-C independent	0.95 (0.88; 1.02)	0.187	MR Egger	0.004	7.0×10²	172
TG	CKD (OR)	HDL-C independent	0.95 (0.90; 1.01)	0.106	IVW	< 0.001	1.2×10³	134
TG	CKD (OR)	LDL-C & HDL-C & TG independent	0.96 (0.90; 1.02)	0.216	IVW	< 0.001	9.5×10²	227
TG	IBD (OR)	Total	1.14 (0.91; 1.43)	0.240	MR Egger	0.036	7.8×10¹	75
TG	IBD (OR)	LDL-C independent	0.99 (0.90; 1.08)	0.773	IVW	< 0.001	4.5×10²	175
TG	IBD (OR)	HDL-C independent	1.00 (0.91; 1.11)	0.961	IVW	0.004	4.0×10²	136
TG	IBD (OR)	LDL-C & HDL-C & TG independent	0.96 (0.86; 1.07)	0.476	IVW	< 0.001	3.2×10²	232
TG	UC (OR)	Total	0.96 (0.86; 1.07)	0.481	IVW	0.024	3.3×10²	78
TG	UC (OR)	LDL-C independent	0.93 (0.83; 1.04)	0.193	IVW	0.002	2.9×10²	176
TG	UC (OR)	HDL-C independent	0.95 (0.84; 1.07)	0.383	IVW	0.007	2.6×10²	138
TG	UC (OR)	LDL-C & HDL-C & TG independent	0.89 (0.78; 1.02)	0.099	IVW	< 0.001	2.0×10²	233
TG	CD (OR)	Total	1.15 (0.82; 1.61)	0.426	MR Egger	0.055	3.3×10¹	76
TG	CD (OR)	LDL-C independent	1.21 (1.07; 1.37)	0.003	IVW	0.043	2.4×10²	176
TG	CD (OR)	HDL-C independent	1.17 (1.01; 1.35)	0.034	IVW	0.096	1.8×10²	137
TG	CD (OR)	LDL-C & HDL-C & TG independent	1.24 (1.05; 1.45)	0.009	IVW	0.056	1.5×10²	233
TG	Arthritis (OR)	Total	1.43 (1.04; 1.96)	0.029	MR Egger	0.299	3.8×10¹	64
TG	Arthritis (OR)	LDL-C independent	0.96 (0.85; 1.09)	0.563	IVW	0.086	2.6×10²	144
TG	Arthritis (OR)	HDL-C independent	1.02 (0.90; 1.16)	0.716	IVW	0.395	2.4×10²	108
TG	Arthritis (OR)	LDL-C & HDL-C & TG independent	1.06 (0.90; 1.23)	0.490	IVW	0.143	1.6×10²	187
TG	ALS (OR)	Total	0.91 (0.72; 1.17)	0.473	MR Egger	0.182	6.5×10¹	75
TG	ALS (OR)	LDL-C independent	1.08 (0.98; 1.19)	0.114	IVW	0.171	4.0×10²	175
TG	ALS (OR)	HDL-C independent	1.13 (1.01; 1.26)	0.030	IVW	0.053	3.2×10²	135
TG	ALS (OR)	LDL-C & HDL-C & TG independent	1.14 (1.01; 1.28)	0.029	IVW	0.210	2.9×10²	231
TG	MS (OR)	Total	0.90 (0.79; 1.03)	0.126	IVW	0.941	2.2×10²	17
TG	MS (OR)	LDL-C independent	0.87 (0.73; 1.04)	0.136	IVW	0.115	1.2×10²	33
TG	MS (OR)	HDL-C independent	1.15 (0.86; 1.54)	0.342	MR Egger	0.089	4.5×10¹	24
TG	MS (OR)	LDL-C & HDL-C & TG independent	0.90 (0.75; 1.07)	0.227	IVW	< 0.001	1.2×10²	40
TG	Alzheimer (OR)	Total	1.00 (0.99; 1.02)	0.611	IVW	0.053	2.2×10⁴	71
TG	Alzheimer (OR)	LDL-C independent	0.98 (0.96; 1.00)	0.127	MR Egger	< 0.001	9.0×10³	129
TG	Alzheimer (OR)	HDL-C independent	0.99 (0.98; 1.01)	0.312	IVW	0.003	2.0×10⁴	130
TG	Alzheimer (OR)	LDL-C & HDL-C & TG independent	0.97 (0.95; 0.99)	< 0.001	IVW	< 0.001	1.4×10⁴	195
TG	Parkinson (OR)	Total	0.88 (0.67; 1.15)	0.347	MR Egger	0.076	5.1×10¹	75
TG	Parkinson (OR)	LDL-C independent	0.95 (0.86; 1.06)	0.388	IVW	0.002	3.3×10²	174
TG	Parkinson (OR)	HDL-C independent	0.93 (0.83; 1.04)	0.215	IVW	0.008	3.1×10²	136
TG	Parkinson (OR)	LDL-C & HDL-C & TG independent	0.99 (0.87; 1.12)	0.843	IVW	< 0.001	2.4×10²	230
TG	Pancreatic cancer (OR)	Total	0.81 (0.61; 1.07)	0.143	IVW	0.378	4.7×10¹	79
TG	Pancreatic cancer (OR)	LDL-C independent	0.77 (0.56; 1.04)	0.088	IVW	0.021	4.1×10¹	177
TG	Pancreatic cancer (OR)	HDL-C independent	0.76 (0.55; 1.05)	0.092	IVW	0.017	3.8×10¹	136
TG	Pancreatic cancer (OR)	LDL-C & HDL-C & TG independent	0.84 (0.59; 1.19)	0.322	IVW	< 0.001	3.2×10¹	233
TG	Colon cancer (OR)	Total	1.30 (0.95; 1.80)	0.106	MR Egger	0.060	3.7×10¹	77
TG	Colon cancer (OR)	LDL-C independent	1.03 (0.87; 1.22)	0.712	MR Egger	0.006	1.4×10²	181
TG	Colon cancer (OR)	HDL-C independent	1.12 (0.98; 1.27)	0.102	IVW	< 0.001	2.2×10²	137
TG	Colon cancer (OR)	LDL-C & HDL-C & TG independent	1.10 (0.95; 1.27)	0.207	IVW	< 0.001	1.8×10²	236
TG	Rectal cancer (OR)	Total	0.98 (0.67; 1.44)	0.936	MR Egger	0.663	2.7×10¹	78
TG	Rectal cancer (OR)	LDL-C independent	1.06 (0.89; 1.26)	0.517	IVW	0.840	1.3×10²	176
TG	Rectal cancer (OR)	HDL-C independent	0.97 (0.80; 1.16)	0.706	IVW	0.356	1.2×10²	134
TG	Rectal cancer (OR)	LDL-C & HDL-C & TG independent	0.85 (0.70; 1.04)	0.109	IVW	0.586	9.8×10¹	231
TG	Melanoma (OR)	Total	0.82 (0.65; 1.04)	0.103	MR Egger	0.196	6.7×10¹	77
TG	Melanoma (OR)	LDL-C independent	1.07 (0.97; 1.18)	0.183	IVW	0.024	3.9×10²	176
TG	Melanoma (OR)	HDL-C independent	1.08 (0.97; 1.19)	0.143	IVW	< 0.001	3.8×10²	134
TG	Melanoma (OR)	LDL-C & HDL-C & TG independent	1.11 (0.99; 1.24)	0.075	IVW	< 0.001	3.0×10²	231
TG	Lung cancer (OR)	Total	0.88 (0.62; 1.24)	0.459	MR Egger	0.854	3.3×10¹	78
TG	Lung cancer (OR)	LDL-C independent	1.04 (0.88; 1.23)	0.651	IVW	0.061	1.3×10²	177
TG	Lung cancer (OR)	HDL-C independent	0.87 (0.73; 1.03)	0.111	IVW	0.173	1.3×10²	137
TG	Lung cancer (OR)	LDL-C & HDL-C & TG independent	1.06 (0.88; 1.26)	0.548	IVW	0.022	1.2×10²	235
