# Supplementary material for: Biomedical consequences of elevated cholesterol-containing lipoproteins and apolipoproteins on cardiovascular and non-cardiovascular outcomes
Source: Commun Med (Lond). 2023 Jan 20;3:9. doi: 10.1038/s43856-022-00234-0 (PMC9859819; doi:10.1038/s43856-022-00234-0)
Supplement: Supplementary file 6 — Supplementary Data 4 [file 43856_2022_234_MOESM6_ESM.tsv]

Exposure	Outcome	Effect type	Point estimate (95%CI)	P-value	Estimator	Heterogeneity P-value	Precision	No. variants
VLDL-C	CHD (OR)	Total	1.29 (1.19; 1.41)	< 0.001	IVW	0.120	5.2×10²	11
VLDL-C	CHD (OR)	LDL-C independent	1.25 (1.14; 1.37)	< 0.001	IVW	< 0.001	4.6×10²	33
VLDL-C	CHD (OR)	HDL-C independent	1.21 (1.10; 1.32)	< 0.001	IVW	0.138	4.7×10²	29
VLDL-C	CHD (OR)	TG independent	1.16 (0.93; 1.46)	0.191	IVW	< 0.001	7.6×10¹	21
VLDL-C	CHD (OR)	LDL-C & HDL-C & TG independent	1.21 (1.04; 1.40)	0.014	IVW	< 0.001	1.7×10²	58
VLDL-C	HF (OR)	Total	1.10 (1.06; 1.15)	< 0.001	IVW	< 0.001	2.3×10³	27
VLDL-C	HF (OR)	LDL-C independent	1.08 (1.04; 1.13)	< 0.001	IVW	< 0.001	1.9×10³	103
VLDL-C	HF (OR)	HDL-C independent	1.10 (1.06; 1.15)	< 0.001	IVW	< 0.001	2.1×10³	89
VLDL-C	HF (OR)	TG independent	1.11 (0.95; 1.29)	0.186	IVW	0.006	1.7×10²	67
VLDL-C	HF (OR)	LDL-C & HDL-C & TG independent	1.10 (1.02; 1.19)	0.012	IVW	< 0.001	6.7×10²	188
VLDL-C	AF (OR)	Total	1.03 (0.99; 1.06)	0.186	IVW	0.198	2.7×10³	28
VLDL-C	AF (OR)	LDL-C independent	1.04 (1.00; 1.08)	0.064	IVW	0.017	2.6×10³	107
VLDL-C	AF (OR)	HDL-C independent	1.01 (0.97; 1.05)	0.628	IVW	0.443	3.0×10³	93
VLDL-C	AF (OR)	TG independent	1.08 (0.95; 1.22)	0.239	IVW	0.030	2.4×10²	69
VLDL-C	AF (OR)	LDL-C & HDL-C & TG independent	1.06 (0.99; 1.13)	0.083	IVW	0.002	9.2×10²	195
VLDL-C	Any stroke (OR)	Total	1.02 (0.97; 1.07)	0.403	IVW	0.501	1.8×10³	27
VLDL-C	Any stroke (OR)	LDL-C independent	1.02 (0.97; 1.08)	0.400	IVW	0.002	1.4×10³	103
VLDL-C	Any stroke (OR)	HDL-C independent	1.03 (0.96; 1.11)	0.366	MR Egger	0.008	7.9×10²	92
VLDL-C	Any stroke (OR)	TG independent	0.90 (0.75; 1.08)	0.258	IVW	0.335	1.1×10²	70
VLDL-C	Any stroke (OR)	LDL-C & HDL-C & TG independent	1.02 (0.93; 1.12)	0.612	IVW	< 0.001	4.5×10²	193
VLDL-C	Any ischemic stroke (OR)	Total	0.90 (0.74; 1.10)	0.309	MR Egger	0.756	9.4×10¹	26
VLDL-C	Any ischemic stroke (OR)	LDL-C independent	1.01 (0.95; 1.07)	0.769	IVW	0.010	1.2×10³	102
VLDL-C	Any ischemic stroke (OR)	HDL-C independent	0.99 (0.94; 1.05)	0.807	IVW	0.013	1.3×10³	91
VLDL-C	Any ischemic stroke (OR)	TG independent	0.89 (0.73; 1.08)	0.229	IVW	0.503	1.0×10²	70
VLDL-C	Any ischemic stroke (OR)	LDL-C & HDL-C & TG independent	1.00 (0.91; 1.11)	0.926	IVW	0.006	3.8×10²	192
VLDL-C	Large artery stroke (OR)	Total	1.10 (0.97; 1.25)	0.140	IVW	0.339	2.3×10²	28
VLDL-C	Large artery stroke (OR)	LDL-C independent	0.97 (0.85; 1.12)	0.726	IVW	< 0.001	1.9×10²	105
VLDL-C	Large artery stroke (OR)	HDL-C independent	1.02 (0.89; 1.17)	0.766	IVW	0.006	2.2×10²	92
VLDL-C	Large artery stroke (OR)	TG independent	1.28 (0.78; 2.09)	0.324	IVW	0.320	1.6×10¹	72
VLDL-C	Large artery stroke (OR)	LDL-C & HDL-C & TG independent	0.74 (0.57; 0.94)	0.015	IVW	0.006	6.3×10¹	194
VLDL-C	Cardioembolic stroke (OR)	Total	0.98 (0.89; 1.08)	0.698	IVW	0.621	4.1×10²	28
VLDL-C	Cardioembolic stroke (OR)	LDL-C independent	1.02 (0.91; 1.14)	0.724	IVW	0.028	3.1×10²	104
VLDL-C	Cardioembolic stroke (OR)	HDL-C independent	1.01 (0.91; 1.12)	0.845	IVW	0.732	3.6×10²	92
VLDL-C	Cardioembolic stroke (OR)	TG independent	0.82 (0.57; 1.19)	0.297	IVW	0.714	2.9×10¹	72
VLDL-C	Cardioembolic stroke (OR)	LDL-C & HDL-C & TG independent	1.00 (0.82; 1.21)	0.981	IVW	0.009	1.0×10²	195
VLDL-C	Small vessel stroke (OR)	Total	1.11 (0.99; 1.25)	0.068	IVW	0.737	3.0×10²	28
VLDL-C	Small vessel stroke (OR)	LDL-C independent	1.16 (1.01; 1.34)	0.035	IVW	0.156	2.0×10²	106
VLDL-C	Small vessel stroke (OR)	HDL-C independent	1.17 (0.98; 1.39)	0.086	MR Egger	0.270	1.3×10²	94
VLDL-C	Small vessel stroke (OR)	TG independent	0.73 (0.50; 1.07)	0.109	MR Egger	0.009	2.7×10¹	73
VLDL-C	Small vessel stroke (OR)	LDL-C & HDL-C & TG independent	1.03 (0.82; 1.29)	0.803	IVW	0.002	7.5×10¹	196
VLDL-C	cIMT (mm)	Total	0.00 (-0.00; 0.01)	0.111	IVW	0.005	3.0×10⁵	26
VLDL-C	cIMT (mm)	LDL-C independent	-0.00 (-0.01; 0.00)	0.183	IVW	< 0.001	2.4×10⁵	105
VLDL-C	cIMT (mm)	HDL-C independent	-0.01 (-0.01; -0.00)	0.025	MR Egger	< 0.001	1.4×10⁵	92
VLDL-C	cIMT (mm)	TG independent	0.01 (-0.01; 0.02)	0.310	IVW	< 0.001	2.5×10⁴	72
VLDL-C	cIMT (mm)	LDL-C & HDL-C & TG independent	0.00 (-0.01; 0.01)	0.891	IVW	< 0.001	7.8×10⁴	194
VLDL-C	Carotid plaque (OR)	Total	1.13 (1.04; 1.23)	0.003	IVW	0.014	5.6×10²	26
VLDL-C	Carotid plaque (OR)	LDL-C independent	1.11 (0.99; 1.23)	0.069	IVW	0.083	3.2×10²	103
VLDL-C	Carotid plaque (OR)	HDL-C independent	1.14 (1.04; 1.26)	0.008	IVW	0.094	4.0×10²	89
VLDL-C	Carotid plaque (OR)	TG independent	1.35 (0.99; 1.85)	0.062	IVW	0.031	3.9×10¹	70
VLDL-C	Carotid plaque (OR)	LDL-C & HDL-C & TG independent	1.32 (1.12; 1.56)	< 0.001	IVW	0.019	1.4×10²	192
VLDL-C	Glucose (mmol/l)	Total	-0.01 (-0.08; 0.05)	0.652	MR Egger	< 0.001	9.3×10²	23
VLDL-C	Glucose (mmol/l)	LDL-C independent	0.01 (-0.01; 0.03)	0.192	IVW	0.002	1.2×10⁴	98
VLDL-C	Glucose (mmol/l)	HDL-C independent	0.01 (-0.01; 0.02)	0.460	IVW	< 0.001	1.4×10⁴	83
VLDL-C	Glucose (mmol/l)	TG independent	0.11 (0.06; 0.17)	< 0.001	IVW	< 0.001	1.2×10³	66
VLDL-C	Glucose (mmol/l)	LDL-C & HDL-C & TG independent	0.02 (-0.01; 0.06)	0.144	MR Egger	< 0.001	3.7×10³	180
VLDL-C	HbA1c (mmol/mol)	Total	-0.07 (-0.15; 0.01)	0.103	IVW	< 0.001	5.7×10²	22
VLDL-C	HbA1c (mmol/mol)	LDL-C independent	-0.10 (-0.19; -0.01)	0.036	IVW	< 0.001	4.6×10²	97
VLDL-C	HbA1c (mmol/mol)	HDL-C independent	-0.18 (-0.29; -0.06)	0.002	MR Egger	< 0.001	2.9×10²	82
VLDL-C	HbA1c (mmol/mol)	TG independent	0.28 (-0.02; 0.58)	0.069	IVW	< 0.001	4.2×10¹	59
VLDL-C	HbA1c (mmol/mol)	LDL-C & HDL-C & TG independent	-0.02 (-0.18; 0.13)	0.746	IVW	< 0.001	1.7×10²	178
VLDL-C	T2DM (OR)	Total	1.04 (1.01; 1.08)	0.024	IVW	< 0.001	2.8×10³	19
VLDL-C	T2DM (OR)	LDL-C independent	1.05 (1.01; 1.09)	0.008	IVW	< 0.001	2.6×10³	87
VLDL-C	T2DM (OR)	HDL-C independent	1.04 (1.00; 1.08)	0.043	IVW	< 0.001	2.9×10³	79
VLDL-C	T2DM (OR)	TG independent	1.31 (1.16; 1.49)	< 0.001	IVW	< 0.001	2.4×10²	58
VLDL-C	T2DM (OR)	LDL-C & HDL-C & TG independent	1.11 (1.04; 1.20)	0.003	MR Egger	< 0.001	7.5×10²	170
VLDL-C	CRP (mg/L)	Total	0.07 (0.01; 0.13)	0.014	IVW	0.014	1.1×10³	21
VLDL-C	CRP (mg/L)	LDL-C independent	0.16 (0.10; 0.22)	< 0.001	IVW	< 0.001	9.6×10²	87
VLDL-C	CRP (mg/L)	HDL-C independent	0.04 (-0.04; 0.11)	0.369	MR Egger	0.014	6.3×10²	85
VLDL-C	CRP (mg/L)	TG independent	0.09 (-0.14; 0.31)	0.458	IVW	< 0.001	7.5×10¹	58
VLDL-C	CRP (mg/L)	LDL-C & HDL-C & TG independent	0.16 (0.05; 0.27)	0.003	IVW	< 0.001	3.4×10²	168
VLDL-C	SBP (mmHg)	Total	0.86 (0.71; 1.02)	< 0.001	IVW	< 0.001	1.6×10²	24
VLDL-C	SBP (mmHg)	LDL-C independent	0.45 (0.27; 0.63)	< 0.001	IVW	< 0.001	1.2×10²	91
VLDL-C	SBP (mmHg)	HDL-C independent	0.53 (0.36; 0.69)	< 0.001	IVW	< 0.001	1.3×10²	81
VLDL-C	SBP (mmHg)	TG independent	0.23 (-0.42; 0.88)	0.488	IVW	0.004	9.1	60
VLDL-C	SBP (mmHg)	LDL-C & HDL-C & TG independent	0.39 (0.09; 0.69)	0.011	IVW	< 0.001	4.2×10¹	172
VLDL-C	DBP (mmHg)	Total	0.25 (0.16; 0.34)	< 0.001	IVW	< 0.001	4.6×10²	23
VLDL-C	DBP (mmHg)	LDL-C independent	0.20 (0.10; 0.30)	< 0.001	IVW	< 0.001	3.6×10²	89
VLDL-C	DBP (mmHg)	HDL-C independent	0.12 (0.03; 0.22)	0.013	IVW	0.034	4.2×10²	80
VLDL-C	DBP (mmHg)	TG independent	-0.04 (-0.41; 0.33)	0.825	IVW	< 0.001	2.8×10¹	58
VLDL-C	DBP (mmHg)	LDL-C & HDL-C & TG independent	-0.18 (-0.36; -0.00)	0.044	IVW	< 0.001	1.2×10²	166
VLDL-C	PBL (OR)	Total	1.76 (0.41; 7.55)	0.446	MR Egger	0.103	1.8	17
VLDL-C	PBL (OR)	LDL-C independent	0.97 (0.77; 1.23)	0.825	IVW	0.023	7.2×10¹	62
VLDL-C	PBL (OR)	HDL-C independent	1.14 (0.89; 1.46)	0.294	IVW	0.170	6.3×10¹	53
VLDL-C	PBL (OR)	TG independent	0.81 (0.41; 1.62)	0.559	IVW	0.003	8.0	41
VLDL-C	PBL (OR)	LDL-C & HDL-C & TG independent	0.73 (0.51; 1.04)	0.084	IVW	< 0.001	3.1×10¹	115
VLDL-C	BUN (mg/dl)	Total	-0.00 (-0.01; 0.00)	0.301	IVW	< 0.001	1.7×10⁵	23
VLDL-C	BUN (mg/dl)	LDL-C independent	-0.00 (-0.01; 0.00)	0.212	IVW	< 0.001	1.3×10⁵	98
VLDL-C	BUN (mg/dl)	HDL-C independent	-0.00 (-0.01; 0.00)	0.664	IVW	0.002	1.6×10⁵	87
VLDL-C	BUN (mg/dl)	TG independent	-0.00 (-0.02; 0.01)	0.647	IVW	0.023	1.3×10⁴	68
VLDL-C	BUN (mg/dl)	LDL-C & HDL-C & TG independent	-0.01 (-0.01; 0.00)	0.223	IVW	< 0.001	4.9×10⁴	186
VLDL-C	eGFR (SD of log(eGFR))	Total	0.01 (-0.00; 0.01)	0.068	MR Egger	< 0.001	7.6×10⁴	24
VLDL-C	eGFR (SD of log(eGFR))	LDL-C independent	0.00 (0.00; 0.01)	0.004	MR Egger	< 0.001	5.6×10⁵	98
VLDL-C	eGFR (SD of log(eGFR))	HDL-C independent	0.00 (0.00; 0.01)	0.012	MR Egger	0.005	5.5×10⁵	85
VLDL-C	eGFR (SD of log(eGFR))	TG independent	0.01 (-0.00; 0.01)	0.155	IVW	< 0.001	6.5×10⁴	63
VLDL-C	eGFR (SD of log(eGFR))	LDL-C & HDL-C & TG independent	0.00 (0.00; 0.01)	0.021	IVW	< 0.001	3.0×10⁵	179
VLDL-C	CKD (OR)	Total	1.03 (0.98; 1.07)	0.296	IVW	0.028	1.7×10³	26
VLDL-C	CKD (OR)	LDL-C independent	1.03 (0.97; 1.09)	0.299	IVW	0.004	1.3×10³	103
VLDL-C	CKD (OR)	HDL-C independent	1.02 (0.96; 1.08)	0.567	IVW	0.051	1.2×10³	87
VLDL-C	CKD (OR)	TG independent	0.98 (0.82; 1.17)	0.803	IVW	0.002	1.2×10²	70
VLDL-C	CKD (OR)	LDL-C & HDL-C & TG independent	1.01 (0.92; 1.11)	0.797	IVW	< 0.001	4.5×10²	191
VLDL-C	IBD (OR)	Total	0.86 (0.63; 1.18)	0.358	MR Egger	0.031	3.8×10¹	26
VLDL-C	IBD (OR)	LDL-C independent	1.00 (0.90; 1.10)	0.977	IVW	0.006	3.8×10²	102
VLDL-C	IBD (OR)	HDL-C independent	0.99 (0.91; 1.08)	0.859	IVW	0.009	4.8×10²	90
VLDL-C	IBD (OR)	TG independent	0.95 (0.70; 1.29)	0.722	IVW	< 0.001	4.1×10¹	71
VLDL-C	IBD (OR)	LDL-C & HDL-C & TG independent	0.89 (0.76; 1.06)	0.193	IVW	< 0.001	1.4×10²	193
VLDL-C	UC (OR)	Total	0.77 (0.52; 1.15)	0.201	MR Egger	0.032	2.4×10¹	27
VLDL-C	UC (OR)	LDL-C independent	0.92 (0.81; 1.05)	0.209	IVW	0.008	2.4×10²	104
VLDL-C	UC (OR)	HDL-C independent	0.98 (0.84; 1.15)	0.831	MR Egger	0.010	1.6×10²	92
VLDL-C	UC (OR)	TG independent	0.90 (0.62; 1.32)	0.600	IVW	0.021	2.6×10¹	72
VLDL-C	UC (OR)	LDL-C & HDL-C & TG independent	0.86 (0.70; 1.06)	0.161	IVW	< 0.001	8.7×10¹	195
VLDL-C	CD (OR)	Total	1.02 (0.66; 1.56)	0.938	MR Egger	0.048	2.1×10¹	26
VLDL-C	CD (OR)	LDL-C independent	1.11 (0.96; 1.27)	0.158	IVW	0.376	2.0×10²	102
VLDL-C	CD (OR)	HDL-C independent	1.09 (0.95; 1.24)	0.235	IVW	0.077	2.1×10²	90
VLDL-C	CD (OR)	TG independent	0.72 (0.48; 1.09)	0.122	IVW	0.039	2.2×10¹	72
VLDL-C	CD (OR)	LDL-C & HDL-C & TG independent	1.00 (0.78; 1.28)	0.978	IVW	0.054	6.3×10¹	194
VLDL-C	Arthritis (OR)	Total	0.97 (0.87; 1.09)	0.604	IVW	0.155	3.1×10²	26
VLDL-C	Arthritis (OR)	LDL-C independent	0.99 (0.88; 1.10)	0.814	IVW	< 0.001	3.0×10²	95
VLDL-C	Arthritis (OR)	HDL-C independent	1.02 (0.86; 1.22)	0.781	MR Egger	0.148	1.3×10²	79
VLDL-C	Arthritis (OR)	TG independent	1.30 (0.84; 1.99)	0.235	IVW	0.234	2.1×10¹	62
VLDL-C	Arthritis (OR)	LDL-C & HDL-C & TG independent	1.11 (0.89; 1.38)	0.344	IVW	0.022	8.3×10¹	166
VLDL-C	ALS (OR)	Total	1.07 (0.98; 1.17)	0.131	IVW	0.510	5.1×10²	28
VLDL-C	ALS (OR)	LDL-C independent	1.00 (0.90; 1.10)	0.970	IVW	0.491	3.9×10²	106
VLDL-C	ALS (OR)	HDL-C independent	1.00 (0.91; 1.09)	0.924	IVW	0.259	4.3×10²	92
VLDL-C	ALS (OR)	TG independent	0.81 (0.58; 1.15)	0.237	IVW	0.242	3.3×10¹	69
VLDL-C	ALS (OR)	LDL-C & HDL-C & TG independent	0.78 (0.66; 0.93)	0.004	IVW	0.428	1.4×10²	191
VLDL-C	MS (OR)	Total	0.92 (0.81; 1.03)	0.154	IVW	0.758	2.7×10²	11
VLDL-C	MS (OR)	LDL-C independent	0.87 (0.73; 1.04)	0.129	IVW	0.155	1.2×10²	27
VLDL-C	MS (OR)	HDL-C independent	0.89 (0.74; 1.06)	0.198	IVW	0.187	1.2×10²	19
VLDL-C	MS (OR)	TG independent	1.23 (0.60; 2.53)	0.576	IVW	0.902	7.4	17
VLDL-C	MS (OR)	LDL-C & HDL-C & TG independent	0.98 (0.65; 1.46)	0.910	IVW	0.007	2.4×10¹	38
VLDL-C	Alzheimer (OR)	Total	1.02 (1.00; 1.03)	0.014	IVW	0.839	2.1×10⁴	22
VLDL-C	Alzheimer (OR)	LDL-C independent	1.00 (0.98; 1.02)	0.792	MR Egger	< 0.001	9.9×10³	67
VLDL-C	Alzheimer (OR)	HDL-C independent	1.01 (1.00; 1.03)	0.087	IVW	0.094	1.6×10⁴	86
VLDL-C	Alzheimer (OR)	TG independent	1.02 (0.97; 1.08)	0.387	IVW	0.072	1.5×10³	63
VLDL-C	Alzheimer (OR)	LDL-C & HDL-C & TG independent	0.96 (0.94; 0.99)	0.007	IVW	< 0.001	5.3×10³	150
VLDL-C	Parkinson (OR)	Total	1.17 (0.80; 1.71)	0.424	MR Egger	0.781	2.6×10¹	24
VLDL-C	Parkinson (OR)	LDL-C independent	1.05 (0.89; 1.23)	0.570	MR Egger	0.070	1.5×10²	102
VLDL-C	Parkinson (OR)	HDL-C independent	1.02 (0.93; 1.13)	0.631	IVW	0.434	3.9×10²	89
VLDL-C	Parkinson (OR)	TG independent	1.39 (0.99; 1.95)	0.059	IVW	0.021	3.3×10¹	71
VLDL-C	Parkinson (OR)	LDL-C & HDL-C & TG independent	1.22 (1.02; 1.46)	0.029	IVW	0.005	1.2×10²	192
VLDL-C	Pancreatic cancer (OR)	Total	0.76 (0.57; 1.00)	0.047	IVW	0.951	5.0×10¹	27
VLDL-C	Pancreatic cancer (OR)	LDL-C independent	0.73 (0.53; 1.00)	0.052	IVW	0.003	3.7×10¹	104
VLDL-C	Pancreatic cancer (OR)	HDL-C independent	0.76 (0.55; 1.06)	0.103	IVW	0.248	3.7×10¹	87
VLDL-C	Pancreatic cancer (OR)	TG independent	1.30 (0.41; 4.10)	0.650	IVW	0.234	2.9	70
VLDL-C	Pancreatic cancer (OR)	LDL-C & HDL-C & TG independent	0.33 (0.18; 0.62)	< 0.001	MR Egger	< 0.001	1.0×10¹	192
VLDL-C	Colon cancer (OR)	Total	1.64 (1.02; 2.64)	0.041	MR Egger	0.823	1.7×10¹	25
VLDL-C	Colon cancer (OR)	LDL-C independent	0.94 (0.82; 1.07)	0.350	IVW	0.020	2.1×10²	101
VLDL-C	Colon cancer (OR)	HDL-C independent	1.13 (0.94; 1.37)	0.192	MR Egger	0.261	1.1×10²	90
VLDL-C	Colon cancer (OR)	TG independent	1.77 (1.14; 2.75)	0.011	IVW	0.017	2.0×10¹	70
VLDL-C	Colon cancer (OR)	LDL-C & HDL-C & TG independent	1.13 (0.90; 1.43)	0.303	IVW	0.011	7.0×10¹	188
VLDL-C	Rectal cancer (OR)	Total	1.34 (1.15; 1.56)	< 0.001	IVW	0.485	1.6×10²	27
VLDL-C	Rectal cancer (OR)	LDL-C independent	1.20 (1.00; 1.43)	0.049	IVW	0.870	1.2×10²	102
VLDL-C	Rectal cancer (OR)	HDL-C independent	1.48 (1.15; 1.91)	0.002	MR Egger	0.265	6.0×10¹	89
VLDL-C	Rectal cancer (OR)	TG independent	1.74 (0.95; 3.16)	0.071	IVW	0.463	1.1×10¹	70
VLDL-C	Rectal cancer (OR)	LDL-C & HDL-C & TG independent	1.16 (0.84; 1.58)	0.372	IVW	0.358	3.8×10¹	188
VLDL-C	Melanoma (OR)	Total	0.99 (0.68; 1.43)	0.937	MR Egger	0.339	2.8×10¹	26
VLDL-C	Melanoma (OR)	LDL-C independent	1.00 (0.90; 1.10)	0.945	IVW	0.038	3.7×10²	103
VLDL-C	Melanoma (OR)	HDL-C independent	1.05 (0.95; 1.16)	0.314	IVW	< 0.001	4.1×10²	88
VLDL-C	Melanoma (OR)	TG independent	1.10 (0.79; 1.55)	0.573	IVW	0.002	3.4×10¹	70
VLDL-C	Melanoma (OR)	LDL-C & HDL-C & TG independent	1.00 (0.84; 1.19)	0.971	IVW	< 0.001	1.2×10²	191
VLDL-C	Lung cancer (OR)	Total	0.89 (0.77; 1.02)	0.104	IVW	0.505	2.0×10²	27
VLDL-C	Lung cancer (OR)	LDL-C independent	0.90 (0.76; 1.08)	0.251	IVW	0.262	1.2×10²	102
VLDL-C	Lung cancer (OR)	HDL-C independent	0.96 (0.82; 1.13)	0.642	IVW	0.016	1.5×10²	88
VLDL-C	Lung cancer (OR)	TG independent	0.98 (0.60; 1.59)	0.938	IVW	0.906	1.6×10¹	71
VLDL-C	Lung cancer (OR)	LDL-C & HDL-C & TG independent	0.98 (0.73; 1.32)	0.889	IVW	0.233	4.3×10¹	191
