# Supplementary material for: Biomedical consequences of elevated cholesterol-containing lipoproteins and apolipoproteins on cardiovascular and non-cardiovascular outcomes
Source: Commun Med (Lond). 2023 Jan 20;3:9. doi: 10.1038/s43856-022-00234-0 (PMC9859819; doi:10.1038/s43856-022-00234-0)
Supplement: Supplementary file 7 — Supplementary Data 5 [file 43856_2022_234_MOESM7_ESM.tsv]

Exposure	Outcome	Effect type	Point estimate (95%CI)	P-value	Estimator	Heterogeneity P-value	Precision	No. variants
IDL-C	CHD (OR)	Total	1.52 (1.44; 1.61)	< 0.001	IVW	< 0.001	1.2×10³	29
IDL-C	CHD (OR)	LDL-C independent	1.71 (1.09; 2.70)	0.020	IVW	< 0.001	1.9×10¹	32
IDL-C	CHD (OR)	HDL-C independent	1.57 (1.49; 1.66)	< 0.001	IVW	< 0.001	1.4×10³	51
IDL-C	CHD (OR)	TG independent	1.27 (1.18; 1.37)	< 0.001	MR Egger	< 0.001	6.4×10²	48
IDL-C	CHD (OR)	LDL-C & HDL-C & TG independent	1.42 (0.98; 2.05)	0.062	IVW	< 0.001	2.9×10¹	62
IDL-C	HF (OR)	Total	1.03 (1.00; 1.06)	0.077	IVW	< 0.001	4.3×10³	107
IDL-C	HF (OR)	LDL-C independent	1.22 (0.97; 1.54)	0.095	MR Egger	< 0.001	7.2×10¹	130
IDL-C	HF (OR)	HDL-C independent	1.04 (1.01; 1.07)	0.011	IVW	< 0.001	4.7×10³	179
IDL-C	HF (OR)	TG independent	0.97 (0.92; 1.01)	0.168	MR Egger	< 0.001	1.7×10³	158
IDL-C	HF (OR)	LDL-C & HDL-C & TG independent	1.09 (0.93; 1.28)	0.267	IVW	< 0.001	1.6×10²	236
IDL-C	AF (OR)	Total	1.01 (0.98; 1.04)	0.495	IVW	0.100	4.6×10³	115
IDL-C	AF (OR)	LDL-C independent	1.20 (0.98; 1.47)	0.082	MR Egger	0.016	9.4×10¹	142
IDL-C	AF (OR)	HDL-C independent	1.02 (1.00; 1.05)	0.107	IVW	0.135	5.5×10³	191
IDL-C	AF (OR)	TG independent	1.01 (0.98; 1.04)	0.415	IVW	< 0.001	4.7×10³	176
IDL-C	AF (OR)	LDL-C & HDL-C & TG independent	1.16 (1.02; 1.32)	0.021	IVW	< 0.001	2.3×10²	256
IDL-C	Any stroke (OR)	Total	1.06 (1.02; 1.10)	< 0.001	IVW	< 0.001	3.1×10³	111
IDL-C	Any stroke (OR)	LDL-C independent	0.96 (0.73; 1.25)	0.764	IVW	< 0.001	5.4×10¹	132
IDL-C	Any stroke (OR)	HDL-C independent	1.05 (1.01; 1.09)	0.006	IVW	< 0.001	3.2×10³	185
IDL-C	Any stroke (OR)	TG independent	1.00 (0.95; 1.06)	0.897	MR Egger	< 0.001	1.4×10³	168
IDL-C	Any stroke (OR)	LDL-C & HDL-C & TG independent	1.04 (0.86; 1.26)	0.685	IVW	< 0.001	1.1×10²	242
IDL-C	Any ischemic stroke (OR)	Total	1.06 (1.02; 1.10)	0.003	IVW	< 0.001	2.7×10³	112
IDL-C	Any ischemic stroke (OR)	LDL-C independent	1.09 (0.82; 1.46)	0.544	IVW	< 0.001	4.6×10¹	133
IDL-C	Any ischemic stroke (OR)	HDL-C independent	1.04 (1.00; 1.08)	0.033	IVW	< 0.001	2.8×10³	187
IDL-C	Any ischemic stroke (OR)	TG independent	1.00 (0.95; 1.06)	0.866	MR Egger	< 0.001	1.2×10³	168
IDL-C	Any ischemic stroke (OR)	LDL-C & HDL-C & TG independent	1.00 (0.82; 1.23)	0.985	IVW	< 0.001	9.3×10¹	243
IDL-C	Large artery stroke (OR)	Total	1.05 (0.95; 1.16)	0.346	IVW	< 0.001	4.0×10²	108
IDL-C	Large artery stroke (OR)	LDL-C independent	0.36 (0.17; 0.74)	0.006	IVW	< 0.001	7.2	133
IDL-C	Large artery stroke (OR)	HDL-C independent	1.04 (0.94; 1.14)	0.437	IVW	< 0.001	4.2×10²	185
IDL-C	Large artery stroke (OR)	TG independent	1.08 (0.97; 1.21)	0.182	IVW	< 0.001	3.1×10²	166
IDL-C	Large artery stroke (OR)	LDL-C & HDL-C & TG independent	0.70 (0.42; 1.17)	0.177	IVW	< 0.001	1.5×10¹	244
IDL-C	Cardioembolic stroke (OR)	Total	0.96 (0.89; 1.04)	0.332	IVW	0.033	6.8×10²	111
IDL-C	Cardioembolic stroke (OR)	LDL-C independent	1.24 (0.71; 2.17)	0.458	IVW	0.006	1.2×10¹	135
IDL-C	Cardioembolic stroke (OR)	HDL-C independent	0.95 (0.89; 1.02)	0.189	IVW	0.006	7.2×10²	187
IDL-C	Cardioembolic stroke (OR)	TG independent	0.99 (0.90; 1.08)	0.753	IVW	0.092	4.6×10²	168
IDL-C	Cardioembolic stroke (OR)	LDL-C & HDL-C & TG independent	1.43 (0.95; 2.13)	0.083	IVW	0.004	2.4×10¹	244
IDL-C	Small vessel stroke (OR)	Total	1.00 (0.91; 1.10)	0.956	IVW	0.291	4.6×10²	112
IDL-C	Small vessel stroke (OR)	LDL-C independent	0.83 (0.40; 1.71)	0.608	IVW	0.054	7.3	137
IDL-C	Small vessel stroke (OR)	HDL-C independent	0.96 (0.84; 1.09)	0.543	MR Egger	0.099	2.2×10²	186
IDL-C	Small vessel stroke (OR)	TG independent	0.83 (0.72; 0.95)	0.008	MR Egger	0.024	2.0×10²	167
IDL-C	Small vessel stroke (OR)	LDL-C & HDL-C & TG independent	1.10 (0.68; 1.76)	0.702	IVW	0.002	1.7×10¹	245
IDL-C	cIMT (mm)	Total	0.01 (0.01; 0.02)	< 0.001	MR Egger	< 0.001	1.4×10⁵	117
IDL-C	cIMT (mm)	LDL-C independent	0.00 (-0.02; 0.02)	0.969	IVW	< 0.001	9.3×10³	137
IDL-C	cIMT (mm)	HDL-C independent	0.02 (0.01; 0.02)	< 0.001	IVW	< 0.001	5.4×10⁵	186
IDL-C	cIMT (mm)	TG independent	0.02 (0.01; 0.02)	< 0.001	MR Egger	< 0.001	2.1×10⁵	169
IDL-C	cIMT (mm)	LDL-C & HDL-C & TG independent	0.02 (0.01; 0.03)	0.006	IVW	< 0.001	1.8×10⁴	247
IDL-C	Carotid plaque (OR)	Total	1.38 (1.29; 1.48)	< 0.001	IVW	0.008	8.4×10²	105
IDL-C	Carotid plaque (OR)	LDL-C independent	0.59 (0.35; 1.01)	0.052	MR Egger	0.023	1.4×10¹	129
IDL-C	Carotid plaque (OR)	HDL-C independent	1.41 (1.32; 1.51)	< 0.001	IVW	0.011	8.5×10²	178
IDL-C	Carotid plaque (OR)	TG independent	1.32 (1.18; 1.48)	< 0.001	MR Egger	0.002	3.1×10²	156
IDL-C	Carotid plaque (OR)	LDL-C & HDL-C & TG independent	1.22 (0.86; 1.73)	0.275	MR Egger	0.013	3.1×10¹	239
IDL-C	Glucose (mmol/l)	Total	-0.01 (-0.02; 0.00)	0.194	IVW	0.010	3.7×10⁴	110
IDL-C	Glucose (mmol/l)	LDL-C independent	0.09 (0.01; 0.17)	0.033	IVW	0.039	5.8×10²	135
IDL-C	Glucose (mmol/l)	HDL-C independent	-0.01 (-0.02; 0.00)	0.115	IVW	< 0.001	3.6×10⁴	179
IDL-C	Glucose (mmol/l)	TG independent	-0.01 (-0.02; 0.01)	0.487	MR Egger	< 0.001	1.5×10⁴	164
IDL-C	Glucose (mmol/l)	LDL-C & HDL-C & TG independent	0.07 (0.01; 0.12)	0.020	IVW	< 0.001	1.3×10³	241
IDL-C	HbA1c (mmol/mol)	Total	-0.10 (-0.21; 0.01)	0.083	MR Egger	< 0.001	3.2×10²	106
IDL-C	HbA1c (mmol/mol)	LDL-C independent	0.71 (0.30; 1.12)	< 0.001	MR Egger	< 0.001	2.3×10¹	132
IDL-C	HbA1c (mmol/mol)	HDL-C independent	-0.12 (-0.17; -0.06)	< 0.001	IVW	< 0.001	1.4×10³	174
IDL-C	HbA1c (mmol/mol)	TG independent	-0.02 (-0.08; 0.04)	0.535	IVW	< 0.001	1.0×10³	161
IDL-C	HbA1c (mmol/mol)	LDL-C & HDL-C & TG independent	0.18 (-0.10; 0.46)	0.215	IVW	< 0.001	4.9×10¹	237
IDL-C	T2DM (OR)	Total	0.93 (0.91; 0.96)	< 0.001	IVW	< 0.001	6.4×10³	96
IDL-C	T2DM (OR)	LDL-C independent	1.23 (1.01; 1.49)	0.039	MR Egger	< 0.001	1.0×10²	122
IDL-C	T2DM (OR)	HDL-C independent	0.93 (0.91; 0.95)	< 0.001	IVW	< 0.001	6.7×10³	159
IDL-C	T2DM (OR)	TG independent	0.93 (0.91; 0.96)	< 0.001	IVW	< 0.001	5.0×10³	142
IDL-C	T2DM (OR)	LDL-C & HDL-C & TG independent	0.85 (0.74; 0.97)	0.016	MR Egger	< 0.001	2.1×10²	215
IDL-C	CRP (mg/L)	Total	-0.20 (-0.28; -0.12)	< 0.001	MR Egger	< 0.001	5.7×10²	100
IDL-C	CRP (mg/L)	LDL-C independent	0.67 (0.31; 1.03)	< 0.001	MR Egger	< 0.001	2.9×10¹	114
IDL-C	CRP (mg/L)	HDL-C independent	-0.06 (-0.10; -0.02)	0.002	IVW	< 0.001	2.4×10³	164
IDL-C	CRP (mg/L)	TG independent	-0.10 (-0.16; -0.04)	0.002	MR Egger	< 0.001	1.0×10³	149
IDL-C	CRP (mg/L)	LDL-C & HDL-C & TG independent	0.29 (0.08; 0.50)	0.007	IVW	< 0.001	8.7×10¹	226
IDL-C	SBP (mmHg)	Total	0.47 (0.35; 0.60)	< 0.001	IVW	< 0.001	2.5×10²	85
IDL-C	SBP (mmHg)	LDL-C independent	-0.20 (-1.25; 0.86)	0.717	MR Egger	< 0.001	3.4	99
IDL-C	SBP (mmHg)	HDL-C independent	0.49 (0.37; 0.61)	< 0.001	IVW	< 0.001	2.6×10²	145
IDL-C	SBP (mmHg)	TG independent	0.24 (0.10; 0.39)	< 0.001	IVW	< 0.001	1.8×10²	130
IDL-C	SBP (mmHg)	LDL-C & HDL-C & TG independent	0.11 (-0.54; 0.77)	0.733	IVW	< 0.001	9.0	191
IDL-C	DBP (mmHg)	Total	0.03 (-0.04; 0.10)	0.436	IVW	< 0.001	7.4×10²	83
IDL-C	DBP (mmHg)	LDL-C independent	0.16 (-0.45; 0.77)	0.611	MR Egger	< 0.001	1.0×10¹	104
IDL-C	DBP (mmHg)	HDL-C independent	0.05 (-0.06; 0.15)	0.367	MR Egger	< 0.001	3.5×10²	146
IDL-C	DBP (mmHg)	TG independent	-0.15 (-0.27; -0.03)	0.012	MR Egger	< 0.001	2.7×10²	127
IDL-C	DBP (mmHg)	LDL-C & HDL-C & TG independent	0.06 (-0.32; 0.44)	0.761	IVW	< 0.001	2.7×10¹	191
IDL-C	PBL (OR)	Total	2.25 (1.23; 4.14)	0.009	MR Egger	0.519	1.0×10¹	59
IDL-C	PBL (OR)	LDL-C independent	1.20 (0.32; 4.48)	0.784	IVW	0.029	2.2	63
IDL-C	PBL (OR)	HDL-C independent	1.15 (0.95; 1.39)	0.150	IVW	0.247	1.1×10²	92
IDL-C	PBL (OR)	TG independent	0.97 (0.78; 1.21)	0.794	IVW	0.027	8.2×10¹	86
IDL-C	PBL (OR)	LDL-C & HDL-C & TG independent	0.60 (0.22; 1.64)	0.316	MR Egger	0.057	3.8	119
IDL-C	BUN (mg/dl)	Total	0.00 (-0.00; 0.01)	0.230	IVW	< 0.001	3.2×10⁵	108
IDL-C	BUN (mg/dl)	LDL-C independent	0.05 (0.02; 0.07)	< 0.001	IVW	< 0.001	5.4×10³	130
IDL-C	BUN (mg/dl)	HDL-C independent	0.00 (-0.00; 0.01)	0.071	IVW	< 0.001	3.3×10⁵	174
IDL-C	BUN (mg/dl)	TG independent	0.00 (-0.01; 0.01)	0.895	MR Egger	< 0.001	1.3×10⁵	164
IDL-C	BUN (mg/dl)	LDL-C & HDL-C & TG independent	0.02 (0.00; 0.04)	0.019	IVW	< 0.001	1.1×10⁴	230
IDL-C	eGFR (SD of log(eGFR))	Total	-0.00 (-0.00; 0.00)	0.479	IVW	< 0.001	2.0×10⁶	97
IDL-C	eGFR (SD of log(eGFR))	LDL-C independent	-0.00 (-0.01; 0.01)	0.729	IVW	< 0.001	3.7×10⁴	125
IDL-C	eGFR (SD of log(eGFR))	HDL-C independent	0.00 (0.00; 0.00)	0.032	MR Egger	< 0.001	1.1×10⁶	168
IDL-C	eGFR (SD of log(eGFR))	TG independent	0.00 (-0.00; 0.00)	0.868	IVW	< 0.001	1.6×10⁶	155
IDL-C	eGFR (SD of log(eGFR))	LDL-C & HDL-C & TG independent	-0.01 (-0.02; -0.00)	0.022	IVW	< 0.001	7.5×10⁴	226
IDL-C	CKD (OR)	Total	0.99 (0.95; 1.02)	0.500	IVW	0.006	3.0×10³	111
IDL-C	CKD (OR)	LDL-C independent	0.92 (0.70; 1.19)	0.510	IVW	0.005	5.5×10¹	134
IDL-C	CKD (OR)	HDL-C independent	0.92 (0.88; 0.97)	0.003	MR Egger	0.091	1.4×10³	182
IDL-C	CKD (OR)	TG independent	0.98 (0.94; 1.02)	0.315	IVW	< 0.001	2.4×10³	169
IDL-C	CKD (OR)	LDL-C & HDL-C & TG independent	1.09 (0.91; 1.32)	0.348	IVW	< 0.001	1.1×10²	242
IDL-C	IBD (OR)	Total	1.11 (1.04; 1.18)	0.002	IVW	< 0.001	9.0×10²	109
IDL-C	IBD (OR)	LDL-C independent	0.20 (0.12; 0.34)	< 0.001	MR Egger	0.036	1.4×10¹	133
IDL-C	IBD (OR)	HDL-C independent	1.12 (1.05; 1.20)	< 0.001	IVW	< 0.001	9.0×10²	182
IDL-C	IBD (OR)	TG independent	1.20 (1.09; 1.32)	< 0.001	MR Egger	< 0.001	4.2×10²	168
IDL-C	IBD (OR)	LDL-C & HDL-C & TG independent	0.46 (0.33; 0.64)	< 0.001	IVW	< 0.001	3.6×10¹	245
IDL-C	UC (OR)	Total	1.37 (1.15; 1.63)	< 0.001	MR Egger	0.170	1.3×10²	117
IDL-C	UC (OR)	LDL-C independent	0.30 (0.15; 0.59)	< 0.001	MR Egger	0.323	8.4	134
IDL-C	UC (OR)	HDL-C independent	1.07 (0.98; 1.15)	0.121	IVW	< 0.001	6.0×10²	188
IDL-C	UC (OR)	TG independent	1.09 (1.00; 1.19)	0.051	IVW	< 0.001	4.9×10²	173
IDL-C	UC (OR)	LDL-C & HDL-C & TG independent	0.38 (0.25; 0.57)	< 0.001	IVW	0.011	2.3×10¹	248
IDL-C	CD (OR)	Total	1.04 (0.86; 1.25)	0.698	MR Egger	0.002	1.1×10²	111
IDL-C	CD (OR)	LDL-C independent	0.25 (0.12; 0.51)	< 0.001	IVW	0.160	7.6	136
IDL-C	CD (OR)	HDL-C independent	1.14 (1.04; 1.24)	0.005	IVW	0.033	4.9×10²	184
IDL-C	CD (OR)	TG independent	1.11 (1.01; 1.23)	0.032	IVW	< 0.001	4.0×10²	171
IDL-C	CD (OR)	LDL-C & HDL-C & TG independent	0.53 (0.33; 0.86)	0.010	IVW	0.067	1.7×10¹	248
IDL-C	Arthritis (OR)	Total	0.93 (0.86; 1.02)	0.123	IVW	0.008	5.1×10²	91
IDL-C	Arthritis (OR)	LDL-C independent	0.67 (0.34; 1.33)	0.249	IVW	0.014	8.1	107
IDL-C	Arthritis (OR)	HDL-C independent	0.96 (0.89; 1.04)	0.351	IVW	0.042	5.8×10²	151
IDL-C	Arthritis (OR)	TG independent	0.96 (0.87; 1.07)	0.458	IVW	0.040	3.6×10²	137
IDL-C	Arthritis (OR)	LDL-C & HDL-C & TG independent	0.97 (0.61; 1.55)	0.915	IVW	0.084	1.8×10¹	195
IDL-C	ALS (OR)	Total	1.10 (1.04; 1.17)	0.002	IVW	0.368	9.8×10²	114
IDL-C	ALS (OR)	LDL-C independent	0.87 (0.52; 1.44)	0.578	IVW	0.367	1.5×10¹	139
IDL-C	ALS (OR)	HDL-C independent	1.06 (1.00; 1.13)	0.053	IVW	0.543	1.1×10³	187
IDL-C	ALS (OR)	TG independent	1.05 (0.97; 1.13)	0.192	IVW	0.079	6.7×10²	168
IDL-C	ALS (OR)	LDL-C & HDL-C & TG independent	0.76 (0.53; 1.08)	0.122	IVW	0.083	3.1×10¹	250
IDL-C	MS (OR)	Total	1.08 (0.95; 1.22)	0.264	IVW	0.165	2.3×10²	25
IDL-C	MS (OR)	LDL-C independent	1.73 (0.84; 3.59)	0.138	IVW	0.296	7.3	24
IDL-C	MS (OR)	HDL-C independent	1.09 (0.97; 1.23)	0.135	IVW	0.016	2.9×10²	33
IDL-C	MS (OR)	TG independent	1.09 (0.95; 1.26)	0.229	IVW	0.095	1.9×10²	37
IDL-C	MS (OR)	LDL-C & HDL-C & TG independent	1.09 (0.52; 2.28)	0.814	MR Egger	0.005	7.1	40
IDL-C	Alzheimer (OR)	Total	1.06 (1.04; 1.08)	< 0.001	MR Egger	< 0.001	7.9×10³	90
IDL-C	Alzheimer (OR)	LDL-C independent	0.75 (0.67; 0.83)	< 0.001	MR Egger	< 0.001	3.5×10²	96
IDL-C	Alzheimer (OR)	HDL-C independent	1.02 (1.01; 1.03)	< 0.001	IVW	< 0.001	3.5×10⁴	153
IDL-C	Alzheimer (OR)	TG independent	1.03 (1.02; 1.04)	< 0.001	IVW	< 0.001	2.5×10⁴	133
IDL-C	Alzheimer (OR)	LDL-C & HDL-C & TG independent	0.98 (0.93; 1.04)	0.573	MR Egger	< 0.001	1.2×10³	208
IDL-C	Parkinson (OR)	Total	0.92 (0.86; 0.99)	0.025	IVW	0.012	8.1×10²	112
IDL-C	Parkinson (OR)	LDL-C independent	2.28 (1.34; 3.88)	0.002	IVW	0.209	1.4×10¹	134
IDL-C	Parkinson (OR)	HDL-C independent	0.93 (0.87; 1.00)	0.046	IVW	0.018	8.4×10²	181
IDL-C	Parkinson (OR)	TG independent	0.92 (0.85; 1.00)	0.056	IVW	< 0.001	5.9×10²	168
IDL-C	Parkinson (OR)	LDL-C & HDL-C & TG independent	1.81 (1.25; 2.62)	0.002	IVW	0.009	2.8×10¹	239
IDL-C	Pancreatic cancer (OR)	Total	1.04 (0.67; 1.61)	0.859	MR Egger	0.080	2.0×10¹	115
IDL-C	Pancreatic cancer (OR)	LDL-C independent	0.12 (0.02; 0.58)	0.009	MR Egger	0.004	1.5	140
IDL-C	Pancreatic cancer (OR)	HDL-C independent	1.01 (0.84; 1.23)	0.884	IVW	< 0.001	1.0×10²	187
IDL-C	Pancreatic cancer (OR)	TG independent	1.30 (1.01; 1.68)	0.041	IVW	0.056	5.9×10¹	172
IDL-C	Pancreatic cancer (OR)	LDL-C & HDL-C & TG independent	0.92 (0.32; 2.69)	0.886	IVW	< 0.001	3.4	247
IDL-C	Colon cancer (OR)	Total	1.04 (0.85; 1.26)	0.722	MR Egger	0.068	1.0×10²	115
IDL-C	Colon cancer (OR)	LDL-C independent	1.51 (0.76; 3.00)	0.235	MR Egger	0.024	8.2	140
IDL-C	Colon cancer (OR)	HDL-C independent	1.12 (1.04; 1.22)	0.005	IVW	0.002	5.9×10²	188
IDL-C	Colon cancer (OR)	TG independent	1.10 (0.99; 1.21)	0.063	IVW	0.002	4.0×10²	172
IDL-C	Colon cancer (OR)	LDL-C & HDL-C & TG independent	1.33 (0.86; 2.06)	0.202	IVW	< 0.001	2.0×10¹	251
IDL-C	Rectal cancer (OR)	Total	1.15 (1.03; 1.29)	0.016	IVW	0.823	2.9×10²	114
IDL-C	Rectal cancer (OR)	LDL-C independent	0.58 (0.23; 1.44)	0.237	MR Egger	0.792	4.6	139
IDL-C	Rectal cancer (OR)	HDL-C independent	1.19 (1.07; 1.33)	0.002	IVW	0.477	3.3×10²	186
IDL-C	Rectal cancer (OR)	TG independent	1.10 (0.97; 1.26)	0.136	IVW	0.621	2.3×10²	174
IDL-C	Rectal cancer (OR)	LDL-C & HDL-C & TG independent	0.72 (0.40; 1.30)	0.271	IVW	0.481	1.1×10¹	249
IDL-C	Melanoma (OR)	Total	0.97 (0.90; 1.04)	0.341	IVW	0.155	8.2×10²	115
IDL-C	Melanoma (OR)	LDL-C independent	1.43 (0.85; 2.39)	0.177	IVW	0.007	1.4×10¹	140
IDL-C	Melanoma (OR)	HDL-C independent	0.98 (0.92; 1.04)	0.514	IVW	0.004	1.0×10³	185
IDL-C	Melanoma (OR)	TG independent	0.96 (0.88; 1.03)	0.265	IVW	0.074	6.1×10²	172
IDL-C	Melanoma (OR)	LDL-C & HDL-C & TG independent	1.35 (0.96; 1.88)	0.082	IVW	< 0.001	3.4×10¹	249
IDL-C	Lung cancer (OR)	Total	0.83 (0.75; 0.92)	< 0.001	IVW	0.338	3.4×10²	115
IDL-C	Lung cancer (OR)	LDL-C independent	0.80 (0.34; 1.87)	0.608	IVW	0.190	5.3	141
IDL-C	Lung cancer (OR)	HDL-C independent	0.85 (0.76; 0.94)	0.002	IVW	0.100	3.3×10²	188
IDL-C	Lung cancer (OR)	TG independent	0.84 (0.74; 0.95)	0.006	IVW	0.185	2.4×10²	172
IDL-C	Lung cancer (OR)	LDL-C & HDL-C & TG independent	0.97 (0.54; 1.73)	0.908	IVW	0.062	1.1×10¹	251
