# Supplementary material for: Biomedical consequences of elevated cholesterol-containing lipoproteins and apolipoproteins on cardiovascular and non-cardiovascular outcomes
Source: Commun Med (Lond). 2023 Jan 20;3:9. doi: 10.1038/s43856-022-00234-0 (PMC9859819; doi:10.1038/s43856-022-00234-0)
Supplement: Supplementary file 9 — Supplementary Data 7 [file 43856_2022_234_MOESM9_ESM.tsv]

Exposure	Outcome	Effect type	Point estimate (95%CI)	P-value	Estimator	Heterogeneity P-value	Precision	No. variants
TC	CHD (OR)	Total	1.53 (1.43; 1.63)	< 0.001	IVW	< 0.001	9.2×10²	24
TC	CHD (OR)	LDL-C independent	0.88 (0.62; 1.25)	0.491	IVW	< 0.001	3.2×10¹	32
TC	CHD (OR)	HDL-C independent	1.62 (1.53; 1.72)	< 0.001	IVW	< 0.001	1.1×10³	46
TC	CHD (OR)	TG independent	1.32 (1.20; 1.44)	< 0.001	MR Egger	< 0.001	4.7×10²	37
TC	CHD (OR)	LDL-C & HDL-C & TG independent	1.73 (0.89; 3.37)	0.104	MR Egger	< 0.001	8.7	57
TC	HF (OR)	Total	1.03 (1.00; 1.06)	0.090	IVW	< 0.001	4.0×10³	101
TC	HF (OR)	LDL-C independent	1.03 (0.85; 1.24)	0.779	IVW	< 0.001	1.1×10²	126
TC	HF (OR)	HDL-C independent	1.06 (1.02; 1.09)	< 0.001	IVW	< 0.001	3.7×10³	167
TC	HF (OR)	TG independent	0.97 (0.92; 1.02)	0.253	MR Egger	< 0.001	1.5×10³	147
TC	HF (OR)	LDL-C & HDL-C & TG independent	1.31 (1.01; 1.70)	0.042	IVW	< 0.001	5.7×10¹	226
TC	AF (OR)	Total	1.01 (0.98; 1.04)	0.650	IVW	0.068	4.4×10³	111
TC	AF (OR)	LDL-C independent	1.11 (0.95; 1.30)	0.204	IVW	0.005	1.5×10²	138
TC	AF (OR)	HDL-C independent	1.01 (0.98; 1.04)	0.448	IVW	0.133	4.7×10³	181
TC	AF (OR)	TG independent	0.98 (0.94; 1.03)	0.459	MR Egger	< 0.001	2.1×10³	164
TC	AF (OR)	LDL-C & HDL-C & TG independent	1.26 (1.02; 1.57)	0.036	IVW	< 0.001	8.1×10¹	248
TC	Any stroke (OR)	Total	1.06 (1.02; 1.10)	0.004	IVW	0.033	2.7×10³	103
TC	Any stroke (OR)	LDL-C independent	0.93 (0.75; 1.15)	0.489	IVW	< 0.001	8.5×10¹	130
TC	Any stroke (OR)	HDL-C independent	1.06 (1.01; 1.10)	0.007	IVW	< 0.001	2.5×10³	172
TC	Any stroke (OR)	TG independent	1.02 (0.96; 1.08)	0.477	MR Egger	0.027	1.1×10³	155
TC	Any stroke (OR)	LDL-C & HDL-C & TG independent	1.06 (0.78; 1.45)	0.699	MR Egger	< 0.001	4.0×10¹	235
TC	Any ischemic stroke (OR)	Total	1.07 (1.02; 1.11)	0.002	IVW	0.009	2.3×10³	103
TC	Any ischemic stroke (OR)	LDL-C independent	0.98 (0.78; 1.23)	0.860	IVW	0.004	7.2×10¹	128
TC	Any ischemic stroke (OR)	HDL-C independent	1.05 (1.01; 1.10)	0.017	IVW	< 0.001	2.1×10³	172
TC	Any ischemic stroke (OR)	TG independent	1.02 (0.95; 1.09)	0.611	MR Egger	0.052	7.7×10²	155
TC	Any ischemic stroke (OR)	LDL-C & HDL-C & TG independent	1.06 (0.76; 1.48)	0.744	IVW	0.004	3.4×10¹	234
TC	Large artery stroke (OR)	Total	0.76 (0.59; 0.97)	0.026	MR Egger	0.024	6.3×10¹	102
TC	Large artery stroke (OR)	LDL-C independent	0.70 (0.38; 1.29)	0.256	MR Egger	< 0.001	1.0×10¹	127
TC	Large artery stroke (OR)	HDL-C independent	1.06 (0.96; 1.18)	0.251	IVW	< 0.001	3.5×10²	174
TC	Large artery stroke (OR)	TG independent	1.02 (0.87; 1.21)	0.772	MR Egger	< 0.001	1.4×10²	154
TC	Large artery stroke (OR)	LDL-C & HDL-C & TG independent	0.50 (0.22; 1.16)	0.106	MR Egger	< 0.001	5.4	236
TC	Cardioembolic stroke (OR)	Total	0.92 (0.75; 1.13)	0.452	MR Egger	0.121	9.3×10¹	106
TC	Cardioembolic stroke (OR)	LDL-C independent	0.91 (0.57; 1.44)	0.677	MR Egger	0.040	1.8×10¹	129
TC	Cardioembolic stroke (OR)	HDL-C independent	1.02 (0.94; 1.10)	0.705	IVW	0.026	6.1×10²	176
TC	Cardioembolic stroke (OR)	TG independent	0.99 (0.90; 1.09)	0.857	IVW	0.234	4.1×10²	159
TC	Cardioembolic stroke (OR)	LDL-C & HDL-C & TG independent	1.78 (0.92; 3.43)	0.085	IVW	0.027	8.9	236
TC	Small vessel stroke (OR)	Total	0.97 (0.88; 1.07)	0.584	IVW	0.145	4.0×10²	106
TC	Small vessel stroke (OR)	LDL-C independent	0.94 (0.55; 1.59)	0.804	IVW	0.022	1.4×10¹	133
TC	Small vessel stroke (OR)	HDL-C independent	0.91 (0.78; 1.06)	0.236	MR Egger	0.115	1.7×10²	174
TC	Small vessel stroke (OR)	TG independent	0.88 (0.75; 1.03)	0.112	MR Egger	0.057	1.5×10²	156
TC	Small vessel stroke (OR)	LDL-C & HDL-C & TG independent	0.75 (0.35; 1.63)	0.469	IVW	< 0.001	6.4	239
TC	cIMT (mm)	Total	0.01 (0.00; 0.02)	< 0.001	MR Egger	< 0.001	9.2×10⁴	105
TC	cIMT (mm)	LDL-C independent	-0.04 (-0.05; -0.02)	< 0.001	IVW	0.002	1.5×10⁴	135
TC	cIMT (mm)	HDL-C independent	0.02 (0.01; 0.02)	< 0.001	IVW	< 0.001	4.8×10⁵	176
TC	cIMT (mm)	TG independent	0.02 (0.01; 0.02)	< 0.001	MR Egger	< 0.001	1.9×10⁵	158
TC	cIMT (mm)	LDL-C & HDL-C & TG independent	0.02 (-0.01; 0.04)	0.215	IVW	< 0.001	6.8×10³	239
TC	Carotid plaque (OR)	Total	1.44 (1.35; 1.55)	< 0.001	IVW	< 0.001	8.1×10²	99
TC	Carotid plaque (OR)	LDL-C independent	0.69 (0.46; 1.02)	0.066	MR Egger	0.008	2.4×10¹	126
TC	Carotid plaque (OR)	HDL-C independent	1.34 (1.20; 1.50)	< 0.001	MR Egger	0.002	3.0×10²	167
TC	Carotid plaque (OR)	TG independent	1.45 (1.29; 1.64)	< 0.001	MR Egger	< 0.001	2.6×10²	145
TC	Carotid plaque (OR)	LDL-C & HDL-C & TG independent	2.41 (1.35; 4.30)	0.003	MR Egger	0.017	1.1×10¹	228
TC	Glucose (mmol/l)	Total	0.02 (-0.00; 0.05)	0.062	MR Egger	0.364	6.2×10³	102
TC	Glucose (mmol/l)	LDL-C independent	0.04 (-0.02; 0.11)	0.210	MR Egger	< 0.001	9.0×10²	133
TC	Glucose (mmol/l)	HDL-C independent	-0.00 (-0.01; 0.01)	0.518	IVW	< 0.001	3.8×10⁴	168
TC	Glucose (mmol/l)	TG independent	-0.01 (-0.03; -0.00)	0.038	IVW	< 0.001	2.3×10⁴	157
TC	Glucose (mmol/l)	LDL-C & HDL-C & TG independent	0.09 (-0.00; 0.19)	0.061	IVW	< 0.001	4.3×10²	229
TC	HbA1c (mmol/mol)	Total	-0.11 (-0.16; -0.05)	< 0.001	IVW	< 0.001	1.3×10³	99
TC	HbA1c (mmol/mol)	LDL-C independent	-0.54 (-0.90; -0.19)	0.003	IVW	< 0.001	3.0×10¹	127
TC	HbA1c (mmol/mol)	HDL-C independent	-0.11 (-0.16; -0.06)	< 0.001	IVW	< 0.001	1.4×10³	164
TC	HbA1c (mmol/mol)	TG independent	0.02 (-0.07; 0.10)	0.701	MR Egger	< 0.001	5.0×10²	153
TC	HbA1c (mmol/mol)	LDL-C & HDL-C & TG independent	0.15 (-0.34; 0.64)	0.553	IVW	< 0.001	1.6×10¹	224
TC	T2DM (OR)	Total	0.99 (0.94; 1.05)	0.778	MR Egger	< 0.001	1.2×10³	91
TC	T2DM (OR)	LDL-C independent	1.10 (0.94; 1.29)	0.219	MR Egger	< 0.001	1.6×10²	118
TC	T2DM (OR)	HDL-C independent	0.98 (0.95; 1.00)	0.075	IVW	< 0.001	5.5×10³	153
TC	T2DM (OR)	TG independent	0.92 (0.89; 0.95)	< 0.001	IVW	< 0.001	3.5×10³	134
TC	T2DM (OR)	LDL-C & HDL-C & TG independent	0.89 (0.71; 1.10)	0.283	IVW	< 0.001	7.9×10¹	209
TC	CRP (mg/L)	Total	-0.03 (-0.07; 0.01)	0.137	IVW	< 0.001	2.2×10³	88
TC	CRP (mg/L)	LDL-C independent	1.20 (0.94; 1.46)	< 0.001	MR Egger	< 0.001	5.7×10¹	118
TC	CRP (mg/L)	HDL-C independent	-0.11 (-0.15; -0.07)	< 0.001	IVW	< 0.001	2.1×10³	148
TC	CRP (mg/L)	TG independent	-0.14 (-0.20; -0.08)	< 0.001	MR Egger	< 0.001	9.2×10²	139
TC	CRP (mg/L)	LDL-C & HDL-C & TG independent	0.89 (0.53; 1.24)	< 0.001	IVW	< 0.001	3.0×10¹	219
TC	SBP (mmHg)	Total	0.55 (0.20; 0.90)	0.002	MR Egger	< 0.001	3.1×10¹	80
TC	SBP (mmHg)	LDL-C independent	-0.07 (-0.84; 0.69)	0.853	IVW	< 0.001	6.6	106
TC	SBP (mmHg)	HDL-C independent	0.71 (0.51; 0.91)	< 0.001	MR Egger	< 0.001	9.5×10¹	143
TC	SBP (mmHg)	TG independent	0.14 (-0.02; 0.30)	0.093	IVW	< 0.001	1.5×10²	127
TC	SBP (mmHg)	LDL-C & HDL-C & TG independent	0.35 (-0.69; 1.40)	0.509	IVW	< 0.001	3.5	193
TC	DBP (mmHg)	Total	-0.00 (-0.08; 0.07)	0.948	IVW	< 0.001	7.0×10²	81
TC	DBP (mmHg)	LDL-C independent	0.22 (-0.24; 0.67)	0.354	IVW	< 0.001	1.8×10¹	103
TC	DBP (mmHg)	HDL-C independent	0.02 (-0.06; 0.10)	0.652	IVW	< 0.001	6.4×10²	138
TC	DBP (mmHg)	TG independent	-0.19 (-0.28; -0.10)	< 0.001	IVW	< 0.001	4.4×10²	124
TC	DBP (mmHg)	LDL-C & HDL-C & TG independent	-0.73 (-1.36; -0.11)	0.021	IVW	< 0.001	9.9	191
TC	PBL (OR)	Total	1.09 (0.87; 1.37)	0.458	IVW	0.053	7.5×10¹	51
TC	PBL (OR)	LDL-C independent	1.15 (0.59; 2.22)	0.686	IVW	0.016	8.8	64
TC	PBL (OR)	HDL-C independent	1.16 (0.94; 1.43)	0.169	IVW	0.202	8.7×10¹	83
TC	PBL (OR)	TG independent	1.64 (1.07; 2.53)	0.023	MR Egger	0.114	2.1×10¹	74
TC	PBL (OR)	LDL-C & HDL-C & TG independent	0.41 (0.11; 1.62)	0.205	IVW	0.019	2.1	115
TC	BUN (mg/dl)	Total	-0.01 (-0.02; 0.00)	0.055	MR Egger	0.007	5.1×10⁴	102
TC	BUN (mg/dl)	LDL-C independent	0.02 (-0.00; 0.04)	0.119	IVW	< 0.001	9.1×10³	127
TC	BUN (mg/dl)	HDL-C independent	0.00 (0.00; 0.01)	0.014	IVW	< 0.001	2.7×10⁵	165
TC	BUN (mg/dl)	TG independent	0.00 (-0.00; 0.01)	0.293	MR Egger	< 0.001	1.1×10⁵	153
TC	BUN (mg/dl)	LDL-C & HDL-C & TG independent	0.03 (-0.00; 0.06)	0.077	MR Egger	< 0.001	4.3×10³	229
TC	eGFR (SD of log(eGFR))	Total	0.00 (-0.00; 0.01)	0.186	MR Egger	< 0.001	3.7×10⁵	95
TC	eGFR (SD of log(eGFR))	LDL-C independent	0.00 (-0.01; 0.01)	0.704	IVW	< 0.001	5.4×10⁴	124
TC	eGFR (SD of log(eGFR))	HDL-C independent	-0.00 (-0.00; 0.00)	0.800	IVW	< 0.001	1.9×10⁶	162
TC	eGFR (SD of log(eGFR))	TG independent	-0.00 (-0.00; 0.00)	0.694	IVW	< 0.001	1.4×10⁶	146
TC	eGFR (SD of log(eGFR))	LDL-C & HDL-C & TG independent	-0.01 (-0.02; 0.01)	0.263	IVW	< 0.001	2.8×10⁴	222
TC	CKD (OR)	Total	0.96 (0.92; 1.00)	0.030	IVW	< 0.001	2.7×10³	104
TC	CKD (OR)	LDL-C independent	0.77 (0.61; 0.95)	0.017	MR Egger	0.011	8.0×10¹	131
TC	CKD (OR)	HDL-C independent	0.99 (0.95; 1.03)	0.495	IVW	0.005	2.7×10³	172
TC	CKD (OR)	TG independent	0.99 (0.94; 1.06)	0.850	MR Egger	< 0.001	1.1×10³	157
TC	CKD (OR)	LDL-C & HDL-C & TG independent	0.93 (0.68; 1.26)	0.624	IVW	< 0.001	4.0×10¹	236
TC	IBD (OR)	Total	1.09 (1.02; 1.16)	0.010	IVW	< 0.001	8.8×10²	107
TC	IBD (OR)	LDL-C independent	0.38 (0.26; 0.57)	< 0.001	IVW	0.011	2.5×10¹	134
TC	IBD (OR)	HDL-C independent	1.22 (1.10; 1.35)	< 0.001	MR Egger	< 0.001	3.6×10²	175
TC	IBD (OR)	TG independent	1.22 (1.10; 1.35)	< 0.001	MR Egger	< 0.001	3.5×10²	158
TC	IBD (OR)	LDL-C & HDL-C & TG independent	0.35 (0.20; 0.60)	< 0.001	MR Egger	< 0.001	1.2×10¹	241
TC	UC (OR)	Total	1.22 (1.01; 1.48)	0.036	MR Egger	0.010	1.1×10²	109
TC	UC (OR)	LDL-C independent	0.39 (0.23; 0.65)	< 0.001	IVW	0.303	1.5×10¹	133
TC	UC (OR)	HDL-C independent	1.06 (0.98; 1.16)	0.150	IVW	< 0.001	5.3×10²	178
TC	UC (OR)	TG independent	1.09 (0.99; 1.20)	0.077	IVW	0.005	4.1×10²	163
TC	UC (OR)	LDL-C & HDL-C & TG independent	0.27 (0.13; 0.55)	< 0.001	IVW	0.005	7.8	240
TC	CD (OR)	Total	1.08 (0.99; 1.18)	0.089	IVW	0.019	4.7×10²	107
TC	CD (OR)	LDL-C independent	0.69 (0.39; 1.21)	0.192	IVW	0.060	1.2×10¹	135
TC	CD (OR)	HDL-C independent	1.14 (1.04; 1.25)	0.006	IVW	0.024	4.4×10²	176
TC	CD (OR)	TG independent	1.12 (0.97; 1.30)	0.119	MR Egger	0.003	1.8×10²	160
TC	CD (OR)	LDL-C & HDL-C & TG independent	0.38 (0.17; 0.87)	0.022	IVW	0.077	5.6	238
TC	Arthritis (OR)	Total	1.05 (0.80; 1.38)	0.740	MR Egger	0.070	5.1×10¹	85
TC	Arthritis (OR)	LDL-C independent	0.90 (0.51; 1.60)	0.719	IVW	0.061	1.2×10¹	108
TC	Arthritis (OR)	HDL-C independent	0.90 (0.81; 0.99)	0.031	IVW	0.069	3.9×10²	143
TC	Arthritis (OR)	TG independent	1.12 (0.96; 1.30)	0.156	MR Egger	0.044	1.6×10²	132
TC	Arthritis (OR)	LDL-C & HDL-C & TG independent	0.61 (0.28; 1.35)	0.226	IVW	0.041	6.2	191
TC	ALS (OR)	Total	1.12 (1.05; 1.20)	< 0.001	IVW	0.228	9.3×10²	107
TC	ALS (OR)	LDL-C independent	0.98 (0.66; 1.46)	0.926	MR Egger	0.282	2.4×10¹	136
TC	ALS (OR)	HDL-C independent	1.11 (1.05; 1.18)	< 0.001	IVW	0.336	1.0×10³	178
TC	ALS (OR)	TG independent	1.07 (0.99; 1.17)	0.087	IVW	0.074	5.7×10²	159
TC	ALS (OR)	LDL-C & HDL-C & TG independent	0.94 (0.53; 1.68)	0.839	IVW	0.178	1.1×10¹	239
TC	MS (OR)	Total	1.01 (0.89; 1.15)	0.831	IVW	0.901	2.3×10²	21
TC	MS (OR)	LDL-C independent	0.64 (0.28; 1.46)	0.288	MR Egger	0.250	5.6	23
TC	MS (OR)	HDL-C independent	1.00 (0.88; 1.14)	0.974	IVW	0.038	2.3×10²	30
TC	MS (OR)	TG independent	1.04 (0.90; 1.21)	0.576	IVW	0.980	1.7×10²	31
TC	MS (OR)	LDL-C & HDL-C & TG independent	2.08 (0.65; 6.71)	0.218	MR Egger	0.005	2.8	41
TC	Alzheimer (OR)	Total	1.00 (0.98; 1.03)	0.772	MR Egger	0.009	7.4×10³	88
TC	Alzheimer (OR)	LDL-C independent	0.86 (0.81; 0.91)	< 0.001	IVW	< 0.001	1.1×10³	101
TC	Alzheimer (OR)	HDL-C independent	1.02 (1.00; 1.03)	0.024	MR Egger	< 0.001	1.5×10⁴	144
TC	Alzheimer (OR)	TG independent	1.02 (1.01; 1.04)	0.003	IVW	0.003	2.0×10⁴	129
TC	Alzheimer (OR)	LDL-C & HDL-C & TG independent	0.96 (0.88; 1.05)	0.352	IVW	< 0.001	5.4×10²	199
TC	Parkinson (OR)	Total	0.97 (0.80; 1.19)	0.787	MR Egger	0.081	9.6×10¹	103
TC	Parkinson (OR)	LDL-C independent	1.45 (0.94; 2.24)	0.093	IVW	0.084	2.0×10¹	132
TC	Parkinson (OR)	HDL-C independent	0.95 (0.84; 1.07)	0.404	MR Egger	0.034	2.7×10²	168
TC	Parkinson (OR)	TG independent	0.98 (0.90; 1.08)	0.705	IVW	< 0.001	4.5×10²	158
TC	Parkinson (OR)	LDL-C & HDL-C & TG independent	3.13 (1.64; 5.99)	< 0.001	IVW	0.004	9.1	233
TC	Pancreatic cancer (OR)	Total	1.29 (1.04; 1.62)	0.023	IVW	0.104	7.8×10¹	109
TC	Pancreatic cancer (OR)	LDL-C independent	0.96 (0.27; 3.36)	0.948	IVW	< 0.001	2.4	137
TC	Pancreatic cancer (OR)	HDL-C independent	1.18 (0.96; 1.45)	0.119	IVW	0.002	8.9×10¹	176
TC	Pancreatic cancer (OR)	TG independent	1.47 (1.12; 1.94)	0.005	IVW	0.062	5.1×10¹	165
TC	Pancreatic cancer (OR)	LDL-C & HDL-C & TG independent	0.63 (0.10; 4.07)	0.629	IVW	< 0.001	1.1	238
TC	Colon cancer (OR)	Total	1.11 (0.92; 1.34)	0.283	MR Egger	0.366	1.1×10²	109
TC	Colon cancer (OR)	LDL-C independent	2.04 (1.16; 3.57)	0.013	IVW	0.010	1.2×10¹	136
TC	Colon cancer (OR)	HDL-C independent	1.13 (1.03; 1.23)	0.008	IVW	0.021	5.0×10²	176
TC	Colon cancer (OR)	TG independent	1.10 (0.99; 1.23)	0.083	IVW	0.024	3.3×10²	165
TC	Colon cancer (OR)	LDL-C & HDL-C & TG independent	1.65 (0.76; 3.59)	0.204	IVW	< 0.001	6.4	240
TC	Rectal cancer (OR)	Total	1.14 (0.89; 1.45)	0.300	MR Egger	0.807	6.6×10¹	110
TC	Rectal cancer (OR)	LDL-C independent	0.32 (0.16; 0.65)	0.002	IVW	0.648	7.7	137
TC	Rectal cancer (OR)	HDL-C independent	1.18 (0.99; 1.41)	0.066	MR Egger	0.692	1.2×10²	177
TC	Rectal cancer (OR)	TG independent	1.04 (0.89; 1.20)	0.644	IVW	0.476	1.8×10²	165
TC	Rectal cancer (OR)	LDL-C & HDL-C & TG independent	0.25 (0.09; 0.72)	0.010	IVW	0.689	3.4	236
TC	Melanoma (OR)	Total	0.95 (0.82; 1.09)	0.452	MR Egger	0.037	1.9×10²	107
TC	Melanoma (OR)	LDL-C independent	1.37 (0.91; 2.04)	0.129	MR Egger	0.206	2.4×10¹	139
TC	Melanoma (OR)	HDL-C independent	0.98 (0.92; 1.05)	0.633	IVW	0.003	8.6×10²	173
TC	Melanoma (OR)	TG independent	0.91 (0.84; 0.98)	0.016	IVW	< 0.001	5.9×10²	164
TC	Melanoma (OR)	LDL-C & HDL-C & TG independent	1.26 (0.70; 2.25)	0.439	IVW	< 0.001	1.1×10¹	238
TC	Lung cancer (OR)	Total	0.84 (0.65; 1.07)	0.158	MR Egger	0.190	6.1×10¹	108
TC	Lung cancer (OR)	LDL-C independent	1.97 (1.02; 3.80)	0.044	MR Egger	0.073	8.8	140
TC	Lung cancer (OR)	HDL-C independent	0.81 (0.69; 0.95)	0.012	MR Egger	0.169	1.4×10²	180
TC	Lung cancer (OR)	TG independent	0.82 (0.69; 0.98)	0.033	MR Egger	0.104	1.2×10²	165
TC	Lung cancer (OR)	LDL-C & HDL-C & TG independent	0.93 (0.35; 2.43)	0.878	IVW	0.018	4.2	241
