# Supplementary material for: Biomedical consequences of elevated cholesterol-containing lipoproteins and apolipoproteins on cardiovascular and non-cardiovascular outcomes
Source: Commun Med (Lond). 2023 Jan 20;3:9. doi: 10.1038/s43856-022-00234-0 (PMC9859819; doi:10.1038/s43856-022-00234-0)
Supplement: Supplementary file 10 — Supplementary Data 8 [file 43856_2022_234_MOESM10_ESM.tsv]

Exposure	Outcome	Effect type	Point estimate (95%CI)	P-value	Estimator	Heterogeneity P-value	Precision	No. variants
Apo-B	CHD (OR)	Total	1.45 (1.24; 1.68)	< 0.001	MR Egger	< 0.001	1.7×10²	29
Apo-B	CHD (OR)	LDL-C independent	1.87 (1.55; 2.25)	< 0.001	IVW	< 0.001	1.1×10²	36
Apo-B	CHD (OR)	HDL-C independent	1.71 (1.56; 1.88)	< 0.001	MR Egger	< 0.001	4.3×10²	49
Apo-B	CHD (OR)	TG independent	1.56 (1.39; 1.74)	< 0.001	MR Egger	< 0.001	3.1×10²	39
Apo-B	CHD (OR)	LDL-C & HDL-C & TG independent	3.80 (1.96; 7.38)	< 0.001	IVW	< 0.001	8.7	59
Apo-B	HF (OR)	Total	1.04 (1.00; 1.07)	0.036	IVW	0.050	3.2×10³	92
Apo-B	HF (OR)	LDL-C independent	1.08 (0.95; 1.22)	0.241	IVW	< 0.001	2.4×10²	132
Apo-B	HF (OR)	HDL-C independent	1.06 (1.03; 1.10)	< 0.001	IVW	0.002	3.2×10³	162
Apo-B	HF (OR)	TG independent	0.98 (0.92; 1.04)	0.472	IVW	0.003	1.0×10³	127
Apo-B	HF (OR)	LDL-C & HDL-C & TG independent	1.89 (1.46; 2.43)	< 0.001	IVW	< 0.001	5.9×10¹	230
Apo-B	AF (OR)	Total	1.02 (0.99; 1.05)	0.288	IVW	0.148	4.0×10³	99
Apo-B	AF (OR)	LDL-C independent	0.97 (0.87; 1.08)	0.559	IVW	0.022	3.5×10²	144
Apo-B	AF (OR)	HDL-C independent	1.02 (0.99; 1.06)	0.137	IVW	0.088	4.1×10³	175
Apo-B	AF (OR)	TG independent	1.03 (0.98; 1.08)	0.304	IVW	0.003	1.4×10³	140
Apo-B	AF (OR)	LDL-C & HDL-C & TG independent	1.00 (0.81; 1.25)	0.978	IVW	< 0.001	8.0×10¹	251
Apo-B	Any stroke (OR)	Total	1.07 (1.02; 1.12)	0.003	IVW	0.127	2.0×10³	93
Apo-B	Any stroke (OR)	LDL-C independent	1.02 (0.88; 1.18)	0.799	IVW	< 0.001	1.8×10²	132
Apo-B	Any stroke (OR)	HDL-C independent	1.05 (1.01; 1.09)	0.011	IVW	0.002	2.5×10³	167
Apo-B	Any stroke (OR)	TG independent	1.07 (1.00; 1.16)	0.052	IVW	0.017	7.3×10²	133
Apo-B	Any stroke (OR)	LDL-C & HDL-C & TG independent	1.28 (0.94; 1.75)	0.121	IVW	< 0.001	4.0×10¹	239
Apo-B	Any ischemic stroke (OR)	Total	1.09 (1.04; 1.15)	< 0.001	IVW	0.157	1.7×10³	92
Apo-B	Any ischemic stroke (OR)	LDL-C independent	1.00 (0.85; 1.17)	0.972	IVW	0.002	1.5×10²	131
Apo-B	Any ischemic stroke (OR)	HDL-C independent	1.06 (1.02; 1.11)	0.004	IVW	< 0.001	2.2×10³	169
Apo-B	Any ischemic stroke (OR)	TG independent	1.05 (0.95; 1.15)	0.347	MR Egger	0.090	4.2×10²	135
Apo-B	Any ischemic stroke (OR)	LDL-C & HDL-C & TG independent	1.27 (0.90; 1.78)	0.171	IVW	< 0.001	3.3×10¹	237
Apo-B	Large artery stroke (OR)	Total	1.05 (0.94; 1.17)	0.371	IVW	0.005	3.2×10²	95
Apo-B	Large artery stroke (OR)	LDL-C independent	0.74 (0.51; 1.07)	0.114	MR Egger	< 0.001	2.8×10¹	138
Apo-B	Large artery stroke (OR)	HDL-C independent	0.92 (0.78; 1.07)	0.272	MR Egger	0.009	1.5×10²	170
Apo-B	Large artery stroke (OR)	TG independent	1.05 (0.86; 1.28)	0.638	IVW	0.002	9.9×10¹	135
Apo-B	Large artery stroke (OR)	LDL-C & HDL-C & TG independent	1.62 (0.69; 3.79)	0.269	IVW	< 0.001	5.3	240
Apo-B	Cardioembolic stroke (OR)	Total	1.04 (0.96; 1.13)	0.367	IVW	0.004	5.4×10²	95
Apo-B	Cardioembolic stroke (OR)	LDL-C independent	1.09 (0.80; 1.47)	0.601	IVW	< 0.001	4.1×10¹	134
Apo-B	Cardioembolic stroke (OR)	HDL-C independent	1.01 (0.93; 1.10)	0.772	IVW	0.006	5.8×10²	171
Apo-B	Cardioembolic stroke (OR)	TG independent	1.07 (0.92; 1.25)	0.366	IVW	0.009	1.6×10²	134
Apo-B	Cardioembolic stroke (OR)	LDL-C & HDL-C & TG independent	2.61 (1.33; 5.11)	0.005	IVW	0.008	8.5	237
Apo-B	Small vessel stroke (OR)	Total	0.84 (0.64; 1.10)	0.201	MR Egger	0.108	5.3×10¹	96
Apo-B	Small vessel stroke (OR)	LDL-C independent	0.98 (0.69; 1.38)	0.894	IVW	0.022	3.3×10¹	137
Apo-B	Small vessel stroke (OR)	HDL-C independent	0.99 (0.86; 1.14)	0.923	MR Egger	0.044	2.0×10²	173
Apo-B	Small vessel stroke (OR)	TG independent	0.73 (0.59; 0.90)	0.003	MR Egger	0.014	9.1×10¹	137
Apo-B	Small vessel stroke (OR)	LDL-C & HDL-C & TG independent	0.84 (0.39; 1.84)	0.672	IVW	0.003	6.3	241
Apo-B	cIMT (mm)	Total	0.02 (0.01; 0.02)	< 0.001	IVW	< 0.001	4.2×10⁵	95
Apo-B	cIMT (mm)	LDL-C independent	-0.01 (-0.02; -0.00)	0.033	IVW	< 0.001	3.4×10⁴	138
Apo-B	cIMT (mm)	HDL-C independent	0.01 (0.01; 0.02)	< 0.001	IVW	< 0.001	4.3×10⁵	168
Apo-B	cIMT (mm)	TG independent	0.03 (0.02; 0.03)	< 0.001	IVW	0.008	1.4×10⁵	138
Apo-B	cIMT (mm)	LDL-C & HDL-C & TG independent	0.04 (0.02; 0.06)	< 0.001	IVW	< 0.001	6.9×10³	241
Apo-B	Carotid plaque (OR)	Total	1.35 (1.25; 1.46)	< 0.001	IVW	0.025	6.7×10²	89
Apo-B	Carotid plaque (OR)	LDL-C independent	0.99 (0.74; 1.32)	0.922	MR Egger	0.050	4.5×10¹	133
Apo-B	Carotid plaque (OR)	HDL-C independent	1.35 (1.25; 1.45)	< 0.001	IVW	0.003	7.3×10²	163
Apo-B	Carotid plaque (OR)	TG independent	1.40 (1.22; 1.60)	< 0.001	IVW	0.029	2.0×10²	125
Apo-B	Carotid plaque (OR)	LDL-C & HDL-C & TG independent	2.76 (1.54; 4.93)	< 0.001	IVW	0.006	1.1×10¹	231
Apo-B	Glucose (mmol/l)	Total	0.02 (-0.01; 0.06)	0.157	MR Egger	0.002	3.2×10³	90
Apo-B	Glucose (mmol/l)	LDL-C independent	-0.01 (-0.05; 0.04)	0.765	IVW	0.008	2.0×10³	134
Apo-B	Glucose (mmol/l)	HDL-C independent	-0.00 (-0.02; 0.01)	0.517	IVW	< 0.001	2.6×10⁴	159
Apo-B	Glucose (mmol/l)	TG independent	-0.02 (-0.04; 0.01)	0.163	IVW	< 0.001	8.3×10³	135
Apo-B	Glucose (mmol/l)	LDL-C & HDL-C & TG independent	-0.06 (-0.15; 0.03)	0.215	MR Egger	< 0.001	4.3×10²	236
Apo-B	HbA1c (mmol/mol)	Total	-0.13 (-0.19; -0.07)	< 0.001	IVW	< 0.001	9.4×10²	86
Apo-B	HbA1c (mmol/mol)	LDL-C independent	-0.28 (-0.50; -0.07)	0.011	IVW	< 0.001	8.1×10¹	135
Apo-B	HbA1c (mmol/mol)	HDL-C independent	-0.13 (-0.20; -0.07)	< 0.001	IVW	< 0.001	9.2×10²	151
Apo-B	HbA1c (mmol/mol)	TG independent	-0.10 (-0.21; 0.01)	0.078	IVW	< 0.001	3.1×10²	129
Apo-B	HbA1c (mmol/mol)	LDL-C & HDL-C & TG independent	-0.40 (-0.88; 0.09)	0.107	MR Egger	< 0.001	1.6×10¹	232
Apo-B	T2DM (OR)	Total	1.00 (0.93; 1.07)	0.987	MR Egger	< 0.001	7.8×10²	82
Apo-B	T2DM (OR)	LDL-C independent	1.05 (0.94; 1.16)	0.404	MR Egger	< 0.001	3.4×10²	122
Apo-B	T2DM (OR)	HDL-C independent	0.94 (0.92; 0.97)	< 0.001	IVW	< 0.001	5.0×10³	144
Apo-B	T2DM (OR)	TG independent	0.89 (0.85; 0.94)	< 0.001	IVW	< 0.001	1.4×10³	111
Apo-B	T2DM (OR)	LDL-C & HDL-C & TG independent	0.87 (0.72; 1.06)	0.176	IVW	< 0.001	9.8×10¹	212
Apo-B	CRP (mg/L)	Total	0.02 (-0.02; 0.07)	0.289	IVW	< 0.001	1.9×10³	83
Apo-B	CRP (mg/L)	LDL-C independent	0.59 (0.41; 0.76)	< 0.001	IVW	< 0.001	1.2×10²	116
Apo-B	CRP (mg/L)	HDL-C independent	0.06 (0.01; 0.11)	0.014	IVW	< 0.001	1.8×10³	144
Apo-B	CRP (mg/L)	TG independent	-0.19 (-0.29; -0.10)	< 0.001	MR Egger	< 0.001	4.0×10²	121
Apo-B	CRP (mg/L)	LDL-C & HDL-C & TG independent	0.70 (0.36; 1.04)	< 0.001	IVW	< 0.001	3.4×10¹	223
Apo-B	SBP (mmHg)	Total	0.45 (0.10; 0.81)	0.012	MR Egger	< 0.001	3.0×10¹	78
Apo-B	SBP (mmHg)	LDL-C independent	-0.36 (-0.89; 0.17)	0.180	IVW	< 0.001	1.4×10¹	107
Apo-B	SBP (mmHg)	HDL-C independent	0.39 (0.18; 0.61)	< 0.001	MR Egger	< 0.001	8.0×10¹	138
Apo-B	SBP (mmHg)	TG independent	0.14 (-0.10; 0.38)	0.256	IVW	< 0.001	6.5×10¹	113
Apo-B	SBP (mmHg)	LDL-C & HDL-C & TG independent	0.12 (-0.88; 1.11)	0.815	IVW	< 0.001	3.9	197
Apo-B	DBP (mmHg)	Total	0.03 (-0.06; 0.11)	0.526	IVW	< 0.001	5.7×10²	76
Apo-B	DBP (mmHg)	LDL-C independent	0.09 (-0.18; 0.37)	0.506	IVW	< 0.001	4.9×10¹	111
Apo-B	DBP (mmHg)	HDL-C independent	-0.03 (-0.11; 0.06)	0.531	IVW	< 0.001	5.8×10²	135
Apo-B	DBP (mmHg)	TG independent	-0.22 (-0.37; -0.07)	0.004	IVW	< 0.001	1.7×10²	109
Apo-B	DBP (mmHg)	LDL-C & HDL-C & TG independent	-0.37 (-0.97; 0.24)	0.232	IVW	< 0.001	1.1×10¹	198
Apo-B	PBL (OR)	Total	1.12 (0.92; 1.35)	0.262	IVW	0.002	1.1×10²	48
Apo-B	PBL (OR)	LDL-C independent	1.36 (0.85; 2.18)	0.197	IVW	0.015	1.7×10¹	66
Apo-B	PBL (OR)	HDL-C independent	1.08 (0.89; 1.32)	0.411	IVW	0.014	1.0×10²	85
Apo-B	PBL (OR)	TG independent	1.00 (0.72; 1.39)	0.993	IVW	0.002	3.5×10¹	69
Apo-B	PBL (OR)	LDL-C & HDL-C & TG independent	1.03 (0.19; 5.45)	0.975	IVW	0.007	1.4	114
Apo-B	BUN (mg/dl)	Total	-0.01 (-0.02; 0.00)	0.266	MR Egger	< 0.001	3.3×10⁴	90
Apo-B	BUN (mg/dl)	LDL-C independent	-0.01 (-0.02; 0.00)	0.149	IVW	< 0.001	1.9×10⁴	130
Apo-B	BUN (mg/dl)	HDL-C independent	-0.00 (-0.01; 0.01)	0.941	MR Egger	< 0.001	9.1×10⁴	155
Apo-B	BUN (mg/dl)	TG independent	0.00 (-0.00; 0.01)	0.225	IVW	< 0.001	8.1×10⁴	133
Apo-B	BUN (mg/dl)	LDL-C & HDL-C & TG independent	0.00 (-0.02; 0.03)	0.752	IVW	< 0.001	4.5×10³	230
Apo-B	eGFR (SD of log(eGFR))	Total	0.00 (-0.00; 0.00)	0.359	IVW	< 0.001	1.7×10⁶	88
Apo-B	eGFR (SD of log(eGFR))	LDL-C independent	0.01 (0.00; 0.01)	0.003	IVW	< 0.001	1.2×10⁵	127
Apo-B	eGFR (SD of log(eGFR))	HDL-C independent	0.00 (-0.00; 0.00)	0.580	IVW	< 0.001	1.6×10⁶	155
Apo-B	eGFR (SD of log(eGFR))	TG independent	0.00 (-0.00; 0.00)	0.830	IVW	< 0.001	5.4×10⁵	125
Apo-B	eGFR (SD of log(eGFR))	LDL-C & HDL-C & TG independent	0.00 (-0.01; 0.01)	0.603	MR Egger	< 0.001	2.9×10⁴	225
Apo-B	CKD (OR)	Total	0.98 (0.94; 1.02)	0.419	IVW	0.018	2.3×10³	91
Apo-B	CKD (OR)	LDL-C independent	0.94 (0.81; 1.07)	0.344	IVW	0.013	2.0×10²	135
Apo-B	CKD (OR)	HDL-C independent	0.98 (0.95; 1.02)	0.439	IVW	0.006	2.4×10³	162
Apo-B	CKD (OR)	TG independent	0.96 (0.90; 1.03)	0.286	IVW	0.002	7.7×10²	135
Apo-B	CKD (OR)	LDL-C & HDL-C & TG independent	1.00 (0.74; 1.35)	0.999	IVW	< 0.001	4.2×10¹	238
Apo-B	IBD (OR)	Total	1.04 (0.87; 1.24)	0.659	MR Egger	0.006	1.2×10²	95
Apo-B	IBD (OR)	LDL-C independent	0.64 (0.49; 0.84)	< 0.001	IVW	0.007	5.4×10¹	136
Apo-B	IBD (OR)	HDL-C independent	1.06 (0.98; 1.14)	0.127	IVW	0.011	7.4×10²	167
Apo-B	IBD (OR)	TG independent	1.15 (1.01; 1.30)	0.035	IVW	< 0.001	2.4×10²	135
Apo-B	IBD (OR)	LDL-C & HDL-C & TG independent	0.35 (0.20; 0.62)	< 0.001	IVW	< 0.001	1.2×10¹	241
Apo-B	UC (OR)	Total	1.00 (0.90; 1.10)	0.971	IVW	0.051	3.7×10²	96
Apo-B	UC (OR)	LDL-C independent	0.53 (0.37; 0.76)	< 0.001	IVW	0.075	2.9×10¹	136
Apo-B	UC (OR)	HDL-C independent	1.03 (0.94; 1.13)	0.554	IVW	0.006	4.7×10²	170
Apo-B	UC (OR)	TG independent	1.09 (0.92; 1.30)	0.324	IVW	0.079	1.3×10²	137
Apo-B	UC (OR)	LDL-C & HDL-C & TG independent	0.40 (0.20; 0.82)	0.012	IVW	0.008	7.6	241
Apo-B	CD (OR)	Total	1.12 (1.00; 1.25)	0.045	IVW	0.081	3.2×10²	93
Apo-B	CD (OR)	LDL-C independent	1.15 (0.77; 1.70)	0.501	IVW	0.097	2.4×10¹	134
Apo-B	CD (OR)	HDL-C independent	1.11 (1.00; 1.23)	0.051	IVW	0.111	3.5×10²	167
Apo-B	CD (OR)	TG independent	1.06 (0.89; 1.26)	0.524	IVW	0.008	1.3×10²	135
Apo-B	CD (OR)	LDL-C & HDL-C & TG independent	0.26 (0.12; 0.56)	< 0.001	IVW	0.040	6.2	240
Apo-B	Arthritis (OR)	Total	0.87 (0.78; 0.96)	0.008	IVW	0.131	3.5×10²	77
Apo-B	Arthritis (OR)	LDL-C independent	0.80 (0.56; 1.13)	0.202	IVW	0.067	3.2×10¹	113
Apo-B	Arthritis (OR)	HDL-C independent	0.88 (0.79; 0.97)	0.008	IVW	0.191	4.0×10²	135
Apo-B	Arthritis (OR)	TG independent	1.19 (0.96; 1.46)	0.113	MR Egger	0.546	8.7×10¹	111
Apo-B	Arthritis (OR)	LDL-C & HDL-C & TG independent	0.67 (0.30; 1.50)	0.330	MR Egger	0.158	6.0	198
Apo-B	ALS (OR)	Total	0.94 (0.78; 1.13)	0.486	MR Egger	0.720	1.1×10²	93
Apo-B	ALS (OR)	LDL-C independent	1.29 (1.00; 1.65)	0.046	IVW	0.477	6.3×10¹	139
Apo-B	ALS (OR)	HDL-C independent	1.05 (0.99; 1.13)	0.124	IVW	0.433	8.3×10²	171
Apo-B	ALS (OR)	TG independent	1.10 (0.97; 1.24)	0.128	IVW	0.030	2.6×10²	135
Apo-B	ALS (OR)	LDL-C & HDL-C & TG independent	0.87 (0.50; 1.52)	0.624	IVW	0.043	1.2×10¹	244
Apo-B	MS (OR)	Total	0.74 (0.52; 1.06)	0.106	MR Egger	0.346	3.0×10¹	25
Apo-B	MS (OR)	LDL-C independent	0.72 (0.41; 1.26)	0.248	MR Egger	0.136	1.2×10¹	27
Apo-B	MS (OR)	HDL-C independent	1.07 (0.94; 1.20)	0.299	IVW	0.045	2.6×10²	34
Apo-B	MS (OR)	TG independent	1.20 (0.97; 1.49)	0.101	IVW	0.269	8.1×10¹	31
Apo-B	MS (OR)	LDL-C & HDL-C & TG independent	7.29 (1.92; 27.70)	0.004	IVW	0.007	2.2	40
Apo-B	Alzheimer (OR)	Total	1.02 (1.01; 1.03)	< 0.001	IVW	< 0.001	3.0×10⁴	79
Apo-B	Alzheimer (OR)	LDL-C independent	0.98 (0.94; 1.03)	0.500	IVW	< 0.001	1.9×10³	93
Apo-B	Alzheimer (OR)	HDL-C independent	1.04 (1.02; 1.06)	< 0.001	MR Egger	0.013	1.0×10⁴	137
Apo-B	Alzheimer (OR)	TG independent	1.04 (1.02; 1.06)	< 0.001	IVW	< 0.001	9.0×10³	121
Apo-B	Alzheimer (OR)	LDL-C & HDL-C & TG independent	0.72 (0.66; 0.78)	< 0.001	IVW	< 0.001	5.1×10²	201
Apo-B	Parkinson (OR)	Total	0.98 (0.78; 1.24)	0.887	MR Egger	0.264	6.9×10¹	92
Apo-B	Parkinson (OR)	LDL-C independent	1.11 (0.84; 1.47)	0.475	IVW	0.392	4.8×10¹	135
Apo-B	Parkinson (OR)	HDL-C independent	0.89 (0.77; 1.02)	0.098	MR Egger	0.061	2.0×10²	163
Apo-B	Parkinson (OR)	TG independent	0.99 (0.82; 1.19)	0.878	MR Egger	0.005	1.1×10²	134
Apo-B	Parkinson (OR)	LDL-C & HDL-C & TG independent	1.67 (0.90; 3.13)	0.105	IVW	0.005	9.9	238
Apo-B	Pancreatic cancer (OR)	Total	0.53 (0.30; 0.94)	0.031	MR Egger	0.295	1.1×10¹	93
Apo-B	Pancreatic cancer (OR)	LDL-C independent	0.73 (0.32; 1.66)	0.455	MR Egger	0.016	5.7	141
Apo-B	Pancreatic cancer (OR)	HDL-C independent	0.94 (0.74; 1.20)	0.621	IVW	0.050	6.4×10¹	167
Apo-B	Pancreatic cancer (OR)	TG independent	0.86 (0.54; 1.36)	0.510	MR Egger	0.432	1.8×10¹	140
Apo-B	Pancreatic cancer (OR)	LDL-C & HDL-C & TG independent	0.20 (0.03; 1.23)	0.082	IVW	< 0.001	1.2	244
Apo-B	Colon cancer (OR)	Total	0.97 (0.74; 1.26)	0.796	MR Egger	0.255	5.4×10¹	93
Apo-B	Colon cancer (OR)	LDL-C independent	1.48 (1.06; 2.08)	0.023	IVW	0.017	3.3×10¹	138
Apo-B	Colon cancer (OR)	HDL-C independent	1.15 (1.04; 1.26)	0.005	IVW	0.020	4.3×10²	168
Apo-B	Colon cancer (OR)	TG independent	1.08 (0.92; 1.28)	0.358	IVW	0.036	1.4×10²	140
Apo-B	Colon cancer (OR)	LDL-C & HDL-C & TG independent	1.49 (0.70; 3.19)	0.299	IVW	< 0.001	6.7	244
Apo-B	Rectal cancer (OR)	Total	1.31 (0.93; 1.85)	0.124	MR Egger	0.156	3.2×10¹	93
Apo-B	Rectal cancer (OR)	LDL-C independent	0.69 (0.44; 1.09)	0.111	IVW	0.472	1.9×10¹	140
Apo-B	Rectal cancer (OR)	HDL-C independent	1.21 (0.99; 1.49)	0.067	MR Egger	0.203	8.9×10¹	166
Apo-B	Rectal cancer (OR)	TG independent	1.32 (1.01; 1.74)	0.045	MR Egger	0.379	5.1×10¹	140
Apo-B	Rectal cancer (OR)	LDL-C & HDL-C & TG independent	0.76 (0.27; 2.11)	0.592	IVW	0.313	3.6	245
Apo-B	Melanoma (OR)	Total	0.94 (0.78; 1.13)	0.531	MR Egger	0.025	1.1×10²	93
Apo-B	Melanoma (OR)	LDL-C independent	1.13 (0.86; 1.48)	0.368	IVW	0.138	5.3×10¹	140
Apo-B	Melanoma (OR)	HDL-C independent	1.05 (0.98; 1.13)	0.140	IVW	< 0.001	7.7×10²	166
Apo-B	Melanoma (OR)	TG independent	0.91 (0.79; 1.06)	0.235	MR Egger	< 0.001	1.8×10²	140
Apo-B	Melanoma (OR)	LDL-C & HDL-C & TG independent	1.22 (0.68; 2.18)	0.511	IVW	< 0.001	1.1×10¹	242
Apo-B	Lung cancer (OR)	Total	0.96 (0.70; 1.32)	0.813	MR Egger	0.392	3.8×10¹	93
Apo-B	Lung cancer (OR)	LDL-C independent	1.24 (0.79; 1.93)	0.351	IVW	0.080	1.9×10¹	140
Apo-B	Lung cancer (OR)	HDL-C independent	0.87 (0.77; 0.97)	0.013	IVW	0.031	3.0×10²	170
Apo-B	Lung cancer (OR)	TG independent	0.83 (0.68; 1.02)	0.072	IVW	0.035	9.6×10¹	141
Apo-B	Lung cancer (OR)	LDL-C & HDL-C & TG independent	1.03 (0.40; 2.64)	0.953	IVW	0.007	4.3	247
