# Supplementary material for: Biomedical consequences of elevated cholesterol-containing lipoproteins and apolipoproteins on cardiovascular and non-cardiovascular outcomes
Source: Commun Med (Lond). 2023 Jan 20;3:9. doi: 10.1038/s43856-022-00234-0 (PMC9859819; doi:10.1038/s43856-022-00234-0)
Supplement: Supplementary file 11 — Supplementary Data 9 [file 43856_2022_234_MOESM11_ESM.tsv]

Exposure	Outcome	Effect type	Point estimate (95%CI)	P-value	Estimator	Heterogeneity P-value	Precision	No. variants
Apo-A1	CHD (OR)	Total	0.89 (0.83; 0.96)	0.002	IVW	0.008	7.6×10²	18
Apo-A1	CHD (OR)	LDL-C independent	0.81 (0.75; 0.87)	< 0.001	IVW	< 0.001	6.2×10²	43
Apo-A1	CHD (OR)	HDL-C independent	2.01 (1.62; 2.49)	< 0.001	MR Egger	0.002	8.2×10¹	31
Apo-A1	CHD (OR)	TG independent	0.78 (0.70; 0.87)	< 0.001	MR Egger	< 0.001	3.5×10²	38
Apo-A1	CHD (OR)	LDL-C & HDL-C & TG independent	0.76 (0.40; 1.44)	0.403	IVW	< 0.001	9.4	63
Apo-A1	HF (OR)	Total	0.95 (0.86; 1.06)	0.394	MR Egger	0.039	3.2×10²	66
Apo-A1	HF (OR)	LDL-C independent	0.91 (0.85; 0.97)	0.003	MR Egger	< 0.001	9.3×10²	166
Apo-A1	HF (OR)	HDL-C independent	1.17 (1.01; 1.36)	0.042	IVW	< 0.001	1.7×10²	95
Apo-A1	HF (OR)	TG independent	0.94 (0.88; 1.00)	0.069	MR Egger	< 0.001	8.5×10²	128
Apo-A1	HF (OR)	LDL-C & HDL-C & TG independent	0.99 (0.73; 1.33)	0.922	IVW	< 0.001	4.3×10¹	227
Apo-A1	AF (OR)	Total	1.00 (0.96; 1.03)	0.857	IVW	0.012	3.4×10³	71
Apo-A1	AF (OR)	LDL-C independent	1.02 (0.99; 1.06)	0.215	IVW	0.002	3.1×10³	185
Apo-A1	AF (OR)	HDL-C independent	1.25 (1.08; 1.44)	0.002	IVW	0.017	1.9×10²	100
Apo-A1	AF (OR)	TG independent	1.01 (0.96; 1.06)	0.775	MR Egger	< 0.001	1.5×10³	141
Apo-A1	AF (OR)	LDL-C & HDL-C & TG independent	1.30 (1.03; 1.64)	0.028	IVW	< 0.001	7.0×10¹	251
Apo-A1	Any stroke (OR)	Total	0.98 (0.94; 1.02)	0.374	IVW	0.014	1.9×10³	70
Apo-A1	Any stroke (OR)	LDL-C independent	0.97 (0.93; 1.02)	0.295	IVW	< 0.001	1.6×10³	173
Apo-A1	Any stroke (OR)	HDL-C independent	1.04 (0.86; 1.25)	0.704	IVW	0.023	1.1×10²	98
Apo-A1	Any stroke (OR)	TG independent	0.99 (0.95; 1.04)	0.755	IVW	0.051	1.7×10³	139
Apo-A1	Any stroke (OR)	LDL-C & HDL-C & TG independent	1.34 (0.95; 1.89)	0.092	IVW	0.003	3.3×10¹	237
Apo-A1	Any ischemic stroke (OR)	Total	1.00 (0.95; 1.04)	0.838	IVW	0.011	1.7×10³	71
Apo-A1	Any ischemic stroke (OR)	LDL-C independent	0.98 (0.93; 1.03)	0.452	IVW	0.003	1.3×10³	171
Apo-A1	Any ischemic stroke (OR)	HDL-C independent	1.09 (0.89; 1.34)	0.396	IVW	0.038	9.3×10¹	98
Apo-A1	Any ischemic stroke (OR)	TG independent	1.01 (0.96; 1.06)	0.808	IVW	0.056	1.5×10³	139
Apo-A1	Any ischemic stroke (OR)	LDL-C & HDL-C & TG independent	1.31 (0.90; 1.90)	0.152	IVW	0.012	2.8×10¹	236
Apo-A1	Large artery stroke (OR)	Total	1.04 (0.92; 1.17)	0.544	IVW	0.004	2.6×10²	71
Apo-A1	Large artery stroke (OR)	LDL-C independent	0.90 (0.74; 1.09)	0.277	MR Egger	< 0.001	1.1×10²	173
Apo-A1	Large artery stroke (OR)	HDL-C independent	1.07 (0.60; 1.88)	0.825	IVW	0.050	1.2×10¹	98
Apo-A1	Large artery stroke (OR)	TG independent	1.10 (0.98; 1.24)	0.105	IVW	0.015	2.8×10²	140
Apo-A1	Large artery stroke (OR)	LDL-C & HDL-C & TG independent	0.59 (0.23; 1.51)	0.268	IVW	0.002	4.3	237
Apo-A1	Cardioembolic stroke (OR)	Total	1.01 (0.92; 1.12)	0.780	IVW	0.343	4.1×10²	71
Apo-A1	Cardioembolic stroke (OR)	LDL-C independent	1.00 (0.85; 1.18)	0.968	MR Egger	0.067	1.4×10²	173
Apo-A1	Cardioembolic stroke (OR)	HDL-C independent	0.91 (0.61; 1.35)	0.630	IVW	0.725	2.4×10¹	98
Apo-A1	Cardioembolic stroke (OR)	TG independent	0.98 (0.90; 1.08)	0.744	IVW	0.403	4.5×10²	139
Apo-A1	Cardioembolic stroke (OR)	LDL-C & HDL-C & TG independent	2.03 (0.99; 4.15)	0.052	IVW	0.043	7.5	237
Apo-A1	Small vessel stroke (OR)	Total	1.06 (0.76; 1.48)	0.742	MR Egger	0.221	3.5×10¹	69
Apo-A1	Small vessel stroke (OR)	LDL-C independent	0.98 (0.87; 1.11)	0.791	IVW	0.014	2.4×10²	176
Apo-A1	Small vessel stroke (OR)	HDL-C independent	1.04 (0.67; 1.63)	0.852	IVW	0.024	2.0×10¹	99
Apo-A1	Small vessel stroke (OR)	TG independent	1.00 (0.90; 1.11)	0.967	IVW	< 0.001	3.3×10²	139
Apo-A1	Small vessel stroke (OR)	LDL-C & HDL-C & TG independent	0.59 (0.25; 1.41)	0.239	IVW	0.002	5.1	239
Apo-A1	cIMT (mm)	Total	0.00 (-0.01; 0.01)	0.806	MR Egger	0.031	3.7×10⁴	67
Apo-A1	cIMT (mm)	LDL-C independent	-0.01 (-0.01; -0.00)	< 0.001	MR Egger	< 0.001	1.3×10⁵	178
Apo-A1	cIMT (mm)	HDL-C independent	0.01 (-0.01; 0.02)	0.390	IVW	0.007	1.9×10⁴	98
Apo-A1	cIMT (mm)	TG independent	0.00 (-0.00; 0.00)	0.805	IVW	< 0.001	3.4×10⁵	139
Apo-A1	cIMT (mm)	LDL-C & HDL-C & TG independent	0.01 (-0.02; 0.03)	0.529	IVW	< 0.001	6.1×10³	243
Apo-A1	Carotid plaque (OR)	Total	0.87 (0.80; 0.95)	0.002	IVW	0.529	5.3×10²	66
Apo-A1	Carotid plaque (OR)	LDL-C independent	0.76 (0.66; 0.88)	< 0.001	MR Egger	0.066	1.8×10²	168
Apo-A1	Carotid plaque (OR)	HDL-C independent	1.37 (0.92; 2.04)	0.120	IVW	0.181	2.4×10¹	93
Apo-A1	Carotid plaque (OR)	TG independent	0.93 (0.85; 1.00)	0.060	IVW	0.044	5.9×10²	132
Apo-A1	Carotid plaque (OR)	LDL-C & HDL-C & TG independent	1.61 (0.85; 3.07)	0.146	IVW	0.009	9.3	231
Apo-A1	Glucose (mmol/l)	Total	-0.01 (-0.03; 0.00)	0.065	IVW	0.343	1.7×10⁴	70
Apo-A1	Glucose (mmol/l)	LDL-C independent	0.01 (-0.02; 0.03)	0.565	MR Egger	0.047	8.1×10³	180
Apo-A1	Glucose (mmol/l)	HDL-C independent	-0.03 (-0.09; 0.03)	0.325	MR Egger	0.275	1.1×10³	95
Apo-A1	Glucose (mmol/l)	TG independent	-0.01 (-0.03; 0.00)	0.086	IVW	< 0.001	2.0×10⁴	136
Apo-A1	Glucose (mmol/l)	LDL-C & HDL-C & TG independent	0.01 (-0.10; 0.11)	0.920	IVW	< 0.001	3.8×10²	237
Apo-A1	HbA1c (mmol/mol)	Total	-0.12 (-0.19; -0.05)	< 0.001	IVW	< 0.001	7.7×10²	72
Apo-A1	HbA1c (mmol/mol)	LDL-C independent	-0.11 (-0.18; -0.03)	0.006	IVW	< 0.001	6.8×10²	177
Apo-A1	HbA1c (mmol/mol)	HDL-C independent	0.03 (-0.26; 0.32)	0.836	IVW	< 0.001	4.5×10¹	93
Apo-A1	HbA1c (mmol/mol)	TG independent	-0.10 (-0.22; 0.01)	0.073	MR Egger	< 0.001	3.0×10²	133
Apo-A1	HbA1c (mmol/mol)	LDL-C & HDL-C & TG independent	0.06 (-0.43; 0.56)	0.797	MR Egger	< 0.001	1.6×10¹	236
Apo-A1	T2DM (OR)	Total	0.95 (0.92; 0.98)	0.004	IVW	< 0.001	3.6×10³	63
Apo-A1	T2DM (OR)	LDL-C independent	1.02 (0.97; 1.07)	0.373	MR Egger	< 0.001	1.6×10³	162
Apo-A1	T2DM (OR)	HDL-C independent	1.16 (1.02; 1.32)	0.019	IVW	< 0.001	2.4×10²	89
Apo-A1	T2DM (OR)	TG independent	0.91 (0.89; 0.94)	< 0.001	IVW	< 0.001	4.3×10³	122
Apo-A1	T2DM (OR)	LDL-C & HDL-C & TG independent	0.90 (0.72; 1.13)	0.379	IVW	< 0.001	7.3×10¹	216
Apo-A1	CRP (mg/L)	Total	0.07 (0.02; 0.12)	0.009	IVW	0.002	1.5×10³	67
Apo-A1	CRP (mg/L)	LDL-C independent	0.14 (0.08; 0.19)	< 0.001	IVW	< 0.001	1.2×10³	153
Apo-A1	CRP (mg/L)	HDL-C independent	0.19 (-0.01; 0.38)	0.061	IVW	0.002	9.9×10¹	94
Apo-A1	CRP (mg/L)	TG independent	0.06 (0.01; 0.11)	0.020	IVW	< 0.001	1.6×10³	125
Apo-A1	CRP (mg/L)	LDL-C & HDL-C & TG independent	-0.74 (-1.10; -0.37)	< 0.001	IVW	< 0.001	2.9×10¹	224
Apo-A1	SBP (mmHg)	Total	-0.17 (-0.58; 0.24)	0.420	MR Egger	< 0.001	2.3×10¹	60
Apo-A1	SBP (mmHg)	LDL-C independent	-0.45 (-0.72; -0.19)	< 0.001	MR Egger	< 0.001	5.6×10¹	141
Apo-A1	SBP (mmHg)	HDL-C independent	2.09 (1.49; 2.69)	< 0.001	IVW	< 0.001	1.1×10¹	85
Apo-A1	SBP (mmHg)	TG independent	-0.10 (-0.25; 0.05)	0.182	IVW	< 0.001	1.7×10²	116
Apo-A1	SBP (mmHg)	LDL-C & HDL-C & TG independent	0.66 (-0.57; 1.89)	0.292	IVW	< 0.001	2.5	192
Apo-A1	DBP (mmHg)	Total	-0.09 (-0.18; -0.00)	0.043	IVW	0.017	4.8×10²	61
Apo-A1	DBP (mmHg)	LDL-C independent	-0.17 (-0.32; -0.03)	0.020	MR Egger	< 0.001	1.9×10²	145
Apo-A1	DBP (mmHg)	HDL-C independent	0.76 (0.40; 1.13)	< 0.001	IVW	0.181	2.9×10¹	85
Apo-A1	DBP (mmHg)	TG independent	-0.05 (-0.13; 0.04)	0.288	IVW	< 0.001	5.1×10²	114
Apo-A1	DBP (mmHg)	LDL-C & HDL-C & TG independent	-0.04 (-0.70; 0.63)	0.907	MR Egger	< 0.001	8.7	195
Apo-A1	PBL (OR)	Total	1.04 (0.82; 1.32)	0.718	IVW	0.050	6.9×10¹	36
Apo-A1	PBL (OR)	LDL-C independent	1.06 (0.83; 1.35)	0.627	IVW	0.010	6.6×10¹	83
Apo-A1	PBL (OR)	HDL-C independent	0.95 (0.40; 2.22)	0.898	IVW	0.203	5.3	52
Apo-A1	PBL (OR)	TG independent	1.13 (0.90; 1.42)	0.291	IVW	0.002	7.4×10¹	69
Apo-A1	PBL (OR)	LDL-C & HDL-C & TG independent	1.49 (0.27; 8.22)	0.646	IVW	0.005	1.3	118
Apo-A1	BUN (mg/dl)	Total	-0.00 (-0.01; 0.01)	0.711	MR Egger	0.003	2.6×10⁴	68
Apo-A1	BUN (mg/dl)	LDL-C independent	-0.00 (-0.01; 0.01)	0.925	MR Egger	< 0.001	8.1×10⁴	172
Apo-A1	BUN (mg/dl)	HDL-C independent	-0.00 (-0.02; 0.02)	0.990	IVW	0.005	1.2×10⁴	93
Apo-A1	BUN (mg/dl)	TG independent	0.00 (-0.01; 0.01)	0.932	MR Egger	< 0.001	7.6×10⁴	133
Apo-A1	BUN (mg/dl)	LDL-C & HDL-C & TG independent	-0.03 (-0.07; 0.00)	0.056	MR Egger	< 0.001	3.5×10³	231
Apo-A1	eGFR (SD of log(eGFR))	Total	0.00 (-0.00; 0.00)	0.790	MR Egger	0.044	2.0×10⁵	68
Apo-A1	eGFR (SD of log(eGFR))	LDL-C independent	-0.00 (-0.00; 0.00)	0.711	MR Egger	< 0.001	4.9×10⁵	164
Apo-A1	eGFR (SD of log(eGFR))	HDL-C independent	-0.01 (-0.02; -0.00)	0.006	MR Egger	0.006	8.2×10⁴	94
Apo-A1	eGFR (SD of log(eGFR))	TG independent	-0.00 (-0.00; 0.00)	0.620	IVW	< 0.001	1.3×10⁶	127
Apo-A1	eGFR (SD of log(eGFR))	LDL-C & HDL-C & TG independent	-0.01 (-0.03; -0.00)	0.022	IVW	< 0.001	2.4×10⁴	225
Apo-A1	CKD (OR)	Total	0.98 (0.86; 1.12)	0.793	MR Egger	0.200	2.2×10²	70
Apo-A1	CKD (OR)	LDL-C independent	1.00 (0.93; 1.08)	0.979	MR Egger	0.007	7.0×10²	174
Apo-A1	CKD (OR)	HDL-C independent	1.03 (0.85; 1.26)	0.741	IVW	0.372	9.7×10¹	97
Apo-A1	CKD (OR)	TG independent	0.98 (0.94; 1.03)	0.473	IVW	< 0.001	2.0×10³	138
Apo-A1	CKD (OR)	LDL-C & HDL-C & TG independent	1.40 (1.00; 1.97)	0.052	IVW	0.003	3.3×10¹	240
Apo-A1	IBD (OR)	Total	0.92 (0.85; 1.00)	0.057	IVW	< 0.001	5.5×10²	70
Apo-A1	IBD (OR)	LDL-C independent	0.89 (0.82; 0.97)	0.010	IVW	< 0.001	5.1×10²	180
Apo-A1	IBD (OR)	HDL-C independent	1.02 (0.72; 1.43)	0.930	IVW	0.011	3.3×10¹	98
Apo-A1	IBD (OR)	TG independent	0.98 (0.90; 1.06)	0.568	IVW	< 0.001	6.3×10²	139
Apo-A1	IBD (OR)	LDL-C & HDL-C & TG independent	0.83 (0.45; 1.54)	0.552	IVW	< 0.001	1.0×10¹	240
Apo-A1	UC (OR)	Total	0.94 (0.84; 1.04)	0.222	IVW	< 0.001	3.5×10²	70
Apo-A1	UC (OR)	LDL-C independent	0.87 (0.78; 0.97)	0.015	IVW	< 0.001	3.2×10²	179
Apo-A1	UC (OR)	HDL-C independent	0.97 (0.63; 1.49)	0.892	IVW	0.005	2.1×10¹	98
Apo-A1	UC (OR)	TG independent	0.96 (0.87; 1.06)	0.417	IVW	< 0.001	3.8×10²	139
Apo-A1	UC (OR)	LDL-C & HDL-C & TG independent	0.90 (0.41; 1.95)	0.781	IVW	0.002	6.3	240
Apo-A1	CD (OR)	Total	0.85 (0.61; 1.18)	0.338	MR Egger	0.205	3.5×10¹	68
Apo-A1	CD (OR)	LDL-C independent	0.99 (0.87; 1.12)	0.884	IVW	0.479	2.5×10²	178
Apo-A1	CD (OR)	HDL-C independent	1.37 (0.85; 2.19)	0.194	IVW	0.844	1.7×10¹	96
Apo-A1	CD (OR)	TG independent	0.94 (0.77; 1.14)	0.520	MR Egger	0.066	1.0×10²	138
Apo-A1	CD (OR)	LDL-C & HDL-C & TG independent	1.02 (0.43; 2.42)	0.966	IVW	0.133	5.1	241
Apo-A1	Arthritis (OR)	Total	1.09 (0.95; 1.24)	0.231	IVW	0.075	2.1×10²	60
Apo-A1	Arthritis (OR)	LDL-C independent	1.07 (0.94; 1.23)	0.311	IVW	0.068	2.1×10²	147
Apo-A1	Arthritis (OR)	HDL-C independent	1.20 (0.75; 1.91)	0.454	MR Egger	0.519	1.8×10¹	82
Apo-A1	Arthritis (OR)	TG independent	1.12 (0.99; 1.25)	0.064	IVW	0.107	2.8×10²	114
Apo-A1	Arthritis (OR)	LDL-C & HDL-C & TG independent	0.62 (0.26; 1.52)	0.297	IVW	0.074	4.9	196
Apo-A1	ALS (OR)	Total	0.96 (0.75; 1.23)	0.751	MR Egger	0.292	6.4×10¹	72
Apo-A1	ALS (OR)	LDL-C independent	1.04 (0.95; 1.14)	0.382	IVW	0.376	4.8×10²	186
Apo-A1	ALS (OR)	HDL-C independent	0.94 (0.66; 1.35)	0.745	MR Egger	0.324	2.9×10¹	98
Apo-A1	ALS (OR)	TG independent	1.09 (1.01; 1.18)	0.025	IVW	0.022	6.3×10²	139
Apo-A1	ALS (OR)	LDL-C & HDL-C & TG independent	1.21 (0.65; 2.25)	0.552	IVW	0.113	9.9	242
Apo-A1	MS (OR)	Total	1.10 (0.95; 1.27)	0.213	IVW	0.040	1.8×10²	13
Apo-A1	MS (OR)	LDL-C independent	1.02 (0.86; 1.21)	0.840	IVW	0.021	1.3×10²	31
Apo-A1	MS (OR)	HDL-C independent	0.97 (0.67; 1.41)	0.885	IVW	0.041	2.8×10¹	20
Apo-A1	MS (OR)	TG independent	1.07 (0.91; 1.26)	0.406	IVW	0.198	1.5×10²	26
Apo-A1	MS (OR)	LDL-C & HDL-C & TG independent	0.73 (0.19; 2.74)	0.640	IVW	< 0.001	2.2	43
Apo-A1	Alzheimer (OR)	Total	1.02 (0.99; 1.05)	0.218	MR Egger	0.006	4.1×10³	70
Apo-A1	Alzheimer (OR)	LDL-C independent	1.03 (1.01; 1.05)	0.008	MR Egger	< 0.001	8.2×10³	135
Apo-A1	Alzheimer (OR)	HDL-C independent	1.03 (0.98; 1.08)	0.215	MR Egger	0.155	1.7×10³	93
Apo-A1	Alzheimer (OR)	TG independent	1.00 (0.99; 1.01)	0.752	IVW	< 0.001	3.0×10⁴	132
Apo-A1	Alzheimer (OR)	LDL-C & HDL-C & TG independent	1.08 (0.98; 1.18)	0.102	MR Egger	< 0.001	4.5×10²	199
Apo-A1	Parkinson (OR)	Total	1.02 (0.92; 1.13)	0.698	IVW	0.165	4.0×10²	71
Apo-A1	Parkinson (OR)	LDL-C independent	0.99 (0.86; 1.14)	0.840	MR Egger	0.105	1.9×10²	178
Apo-A1	Parkinson (OR)	HDL-C independent	1.62 (1.11; 2.37)	0.013	MR Egger	0.633	2.7×10¹	95
Apo-A1	Parkinson (OR)	TG independent	1.02 (0.93; 1.11)	0.684	IVW	0.008	5.0×10²	140
Apo-A1	Parkinson (OR)	LDL-C & HDL-C & TG independent	1.63 (0.83; 3.20)	0.159	IVW	< 0.001	8.4	241
Apo-A1	Pancreatic cancer (OR)	Total	1.04 (0.54; 1.99)	0.913	MR Egger	0.562	9.1	75
Apo-A1	Pancreatic cancer (OR)	LDL-C independent	1.38 (1.03; 1.84)	0.030	IVW	0.010	4.6×10¹	182
Apo-A1	Pancreatic cancer (OR)	HDL-C independent	0.26 (0.08; 0.81)	0.020	IVW	0.214	3.0	101
Apo-A1	Pancreatic cancer (OR)	TG independent	1.18 (0.89; 1.55)	0.249	IVW	0.162	5.0×10¹	143
Apo-A1	Pancreatic cancer (OR)	LDL-C & HDL-C & TG independent	1.66 (0.27; 10.27)	0.583	MR Egger	0.017	1.2	250
Apo-A1	Colon cancer (OR)	Total	1.13 (0.99; 1.28)	0.061	IVW	0.131	2.4×10²	74
Apo-A1	Colon cancer (OR)	LDL-C independent	0.98 (0.82; 1.16)	0.807	MR Egger	0.008	1.3×10²	185
Apo-A1	Colon cancer (OR)	HDL-C independent	1.59 (0.98; 2.57)	0.060	IVW	0.022	1.7×10¹	100
Apo-A1	Colon cancer (OR)	TG independent	1.05 (0.94; 1.17)	0.371	IVW	0.004	3.2×10²	142
Apo-A1	Colon cancer (OR)	LDL-C & HDL-C & TG independent	1.79 (0.83; 3.88)	0.137	IVW	< 0.001	6.5	250
Apo-A1	Rectal cancer (OR)	Total	1.30 (0.84; 2.01)	0.231	MR Egger	0.051	2.0×10¹	72
Apo-A1	Rectal cancer (OR)	LDL-C independent	1.00 (0.83; 1.19)	0.984	IVW	0.142	1.2×10²	179
Apo-A1	Rectal cancer (OR)	HDL-C independent	0.94 (0.49; 1.80)	0.858	IVW	0.026	9.2	100
Apo-A1	Rectal cancer (OR)	TG independent	1.08 (0.92; 1.27)	0.351	IVW	0.054	1.4×10²	141
Apo-A1	Rectal cancer (OR)	LDL-C & HDL-C & TG independent	1.19 (0.39; 3.68)	0.760	IVW	0.401	3.0	245
Apo-A1	Melanoma (OR)	Total	1.02 (0.94; 1.12)	0.580	IVW	0.012	5.0×10²	73
Apo-A1	Melanoma (OR)	LDL-C independent	1.03 (0.94; 1.13)	0.539	IVW	0.011	4.6×10²	183
Apo-A1	Melanoma (OR)	HDL-C independent	1.31 (0.90; 1.90)	0.162	IVW	0.012	2.7×10¹	98
Apo-A1	Melanoma (OR)	TG independent	1.01 (0.93; 1.10)	0.745	IVW	< 0.001	5.4×10²	140
Apo-A1	Melanoma (OR)	LDL-C & HDL-C & TG independent	1.37 (0.75; 2.51)	0.300	IVW	< 0.001	1.1×10¹	247
Apo-A1	Lung cancer (OR)	Total	0.91 (0.64; 1.28)	0.580	MR Egger	0.449	3.1×10¹	74
Apo-A1	Lung cancer (OR)	LDL-C independent	1.17 (1.01; 1.36)	0.036	IVW	0.015	1.7×10²	184
Apo-A1	Lung cancer (OR)	HDL-C independent	1.06 (0.56; 2.01)	0.861	IVW	0.091	9.3	100
Apo-A1	Lung cancer (OR)	TG independent	1.03 (0.90; 1.18)	0.678	IVW	0.553	2.1×10²	143
Apo-A1	Lung cancer (OR)	LDL-C & HDL-C & TG independent	0.66 (0.23; 1.87)	0.434	IVW	0.058	3.5	248
