# Supplementary material for: Biomedical consequences of elevated cholesterol-containing lipoproteins and apolipoproteins on cardiovascular and non-cardiovascular outcomes
Source: Commun Med (Lond). 2023 Jan 20;3:9. doi: 10.1038/s43856-022-00234-0 (PMC9859819; doi:10.1038/s43856-022-00234-0)
Supplement: Supplementary file 12 — Supplementary Data 10 [file 43856_2022_234_MOESM12_ESM.tsv]

Exposure	Outcome	Effect type	Point estimate (95%CI)	P-value	Estimator	Heterogeneity P-value	Precision	No. variants
Apo-B	CHD (OR)	Total	2.46 (1.68; 3.61)	< 0.001	MR Egger	0.331	2.6×10¹	3
Apo-B	HF (OR)	Total	0.86 (0.81; 0.92)	< 0.001	IVW	0.379	9.4×10²	8
Apo-B	AF (OR)	Total	0.97 (0.92; 1.02)	0.211	IVW	0.493	1.3×10³	8
Apo-B	Any stroke (OR)	Total	1.00 (0.77; 1.31)	0.988	MR Egger	0.591	5.5×10¹	8
Apo-B	Any ischemic stroke (OR)	Total	0.93 (0.70; 1.24)	0.642	MR Egger	0.496	4.7×10¹	8
Apo-B	Large artery stroke (OR)	Total	0.93 (0.76; 1.14)	0.478	IVW	0.743	9.1×10¹	8
Apo-B	Cardioembolic stroke (OR)	Total	0.68 (0.39; 1.18)	0.175	MR Egger	0.832	1.3×10¹	8
Apo-B	Small vessel stroke (OR)	Total	0.73 (0.33; 1.58)	0.418	MR Egger	0.226	6.4	8
Apo-B	cIMT (mm)	Total	0.02 (0.02; 0.03)	< 0.001	IVW	0.316	9.7×10⁴	8
Apo-B	Carotid plaque (OR)	Total	1.63 (1.42; 1.86)	< 0.001	IVW	0.545	2.0×10²	8
Apo-B	Glucose (mmol/l)	Total	-0.05 (-0.07; -0.02)	< 0.001	IVW	0.517	6.8×10³	8
Apo-B	HbA1c (mmol/mol)	Total	-0.40 (-0.53; -0.28)	< 0.001	IVW	0.998	2.6×10²	8
Apo-B	T2DM (OR)	Total	0.91 (0.87; 0.96)	< 0.001	IVW	0.854	1.5×10³	8
Apo-B	CRP (mg/L)	Total	0.02 (-0.06; 0.10)	0.660	IVW	0.898	5.5×10²	8
Apo-B	SBP (mmHg)	Total	0.46 (0.22; 0.70)	< 0.001	IVW	0.015	6.6×10¹	8
Apo-B	DBP (mmHg)	Total	-0.17 (-0.31; -0.03)	0.015	IVW	0.425	2.0×10²	8
Apo-B	PBL (OR)	Total	0.87 (0.33; 2.25)	0.771	IVW	0.971	4.2	4
Apo-B	BUN (mg/dl)	Total	-0.01 (-0.02; -0.00)	0.004	IVW	0.37	7.1×10⁴	8
Apo-B	eGFR (SD of log(eGFR))	Total	-0.00 (-0.01; -0.00)	0.047	IVW	0.828	5.2×10⁵	8
Apo-B	CKD (OR)	Total	1.06 (0.96; 1.16)	0.272	IVW	0.101	4.2×10²	8
Apo-B	IBD (OR)	Total	0.97 (0.84; 1.11)	0.662	IVW	0.585	2.0×10²	8
Apo-B	UC (OR)	Total	0.84 (0.71; 1.00)	0.052	IVW	0.547	1.3×10²	8
Apo-B	CD (OR)	Total	1.14 (0.94; 1.37)	0.188	IVW	0.767	1.1×10²	8
Apo-B	Arthritis (OR)	Total	1.32 (1.06; 1.63)	0.011	IVW	0.366	8.4×10¹	7
Apo-B	ALS (OR)	Total	1.27 (1.11; 1.46)	< 0.001	IVW	0.9	2.0×10²	8
Apo-B	MS (OR)	Total	0.91 (0.66; 1.25)	0.564	IVW	0.791	3.9×10¹	3
Apo-B	Alzheimer (OR)	Total	0.99 (0.98; 1.01)	0.348	IVW	0.484	1.3×10⁴	8
Apo-B	Parkinson (OR)	Total	0.82 (0.71; 0.94)	0.004	IVW	0.755	2.0×10²	8
Apo-B	Pancreatic cancer (OR)	Total	0.55 (0.34; 0.89)	0.015	IVW	0.302	1.6×10¹	8
Apo-B	Colon cancer (OR)	Total	0.70 (0.58; 0.84)	< 0.001	IVW	0.721	1.1×10²	8
Apo-B	Rectal cancer (OR)	Total	0.97 (0.72; 1.31)	0.834	IVW	0.161	4.3×10¹	8
Apo-B	Melanoma (OR)	Total	0.82 (0.71; 0.95)	0.007	IVW	0.664	1.9×10²	8
Apo-B	Lung cancer (OR)	Total	0.68 (0.54; 0.86)	< 0.001	IVW	0.981	7.4×10¹	8
