# Supplementary material for: Biomedical consequences of elevated cholesterol-containing lipoproteins and apolipoproteins on cardiovascular and non-cardiovascular outcomes
Source: Commun Med (Lond). 2023 Jan 20;3:9. doi: 10.1038/s43856-022-00234-0 (PMC9859819; doi:10.1038/s43856-022-00234-0)
Supplement: Supplementary file 13 — Supplementary Data 11 [file 43856_2022_234_MOESM13_ESM.tsv]

Exposure	Outcome	Effect type	Point estimate (95%CI)	P-value	Estimator	Heterogeneity P-value	Precision	No. variants
Apo-A1	CHD (OR)	Total	1.76 (0.96; 3.22)	0.067	Wald	NA	1.1×10¹	1
Apo-A1	HF (OR)	Total	0.79 (0.59; 1.05)	0.104	IVW	0.389	4.6×10¹	2
Apo-A1	AF (OR)	Total	1.44 (1.12; 1.84)	0.004	IVW	0.833	6.2×10¹	2
Apo-A1	Any stroke (OR)	Total	0.82 (0.58; 1.17)	0.269	IVW	0.949	3.1×10¹	2
Apo-A1	Any ischemic stroke (OR)	Total	0.73 (0.49; 1.09)	0.126	IVW	0.932	2.4×10¹	2
Apo-A1	Large artery stroke (OR)	Total	1.43 (0.57; 3.63)	0.448	IVW	0.48	4.5	2
Apo-A1	Cardioembolic stroke (OR)	Total	0.62 (0.30; 1.28)	0.194	IVW	0.781	7.3	2
Apo-A1	Small vessel stroke (OR)	Total	1.31 (0.55; 3.11)	0.546	IVW	0.602	5.1	2
Apo-A1	cIMT (mm)	Total	-0.04 (-0.07; -0.01)	0.012	IVW	0.231	3.9×10³	2
Apo-A1	Carotid plaque (OR)	Total	0.61 (0.33; 1.12)	0.114	IVW	0.769	1.0×10¹	2
Apo-A1	Glucose (mmol/l)	Total	0.10 (-0.02; 0.21)	0.089	IVW	0.6	2.9×10²	2
Apo-A1	HbA1c (mmol/mol)	Total	1.13 (0.55; 1.71)	< 0.001	IVW	0.853	1.1×10¹	2
Apo-A1	T2DM (OR)	Total	2.00 (1.57; 2.54)	< 0.001	IVW	0.308	6.6×10¹	2
Apo-A1	CRP (mg/L)	Total	0.56 (0.16; 0.96)	0.006	IVW	0.91	2.4×10¹	2
Apo-A1	SBP (mmHg)	Total	3.30 (1.58; 5.03)	< 0.001	IVW	0.134	1.3	2
Apo-A1	DBP (mmHg)	Total	15.45 (7.43; 23.47)	< 0.001	MR Egger	NA	6.0×10⁻²	2
Apo-A1	PBL (OR)	Total	0.42 (0.13; 1.37)	0.149	IVW	0.306	2.8	2
Apo-A1	BUN (mg/dl)	Total	0.04 (0.00; 0.08)	0.026	IVW	0.469	3.1×10³	2
Apo-A1	eGFR (SD of log(eGFR))	Total	-0.00 (-0.02; 0.01)	0.616	IVW	0.568	2.2×10⁴	2
Apo-A1	CKD (OR)	Total	0.90 (0.63; 1.28)	0.559	IVW	0.703	3.0×10¹	2
Apo-A1	IBD (OR)	Total	0.78 (0.42; 1.48)	0.453	IVW	0.947	9.6	2
Apo-A1	UC (OR)	Total	0.57 (0.26; 1.27)	0.169	IVW	0.532	6.1	2
Apo-A1	CD (OR)	Total	1.18 (0.45; 3.09)	0.734	IVW	0.267	4.1	2
Apo-A1	Arthritis (OR)	Total	0.25 (0.11; 0.54)	< 0.001	IVW	0.834	6.3	2
Apo-A1	ALS (OR)	Total	1.02 (0.53; 1.99)	0.943	IVW	0.384	8.7	2
Apo-A1	MS (OR)	Total	NA	NA	NA	NA	NA	NA
Apo-A1	Alzheimer (OR)	Total	1.11 (1.02; 1.20)	0.011	IVW	0.428	6.3×10²	2
Apo-A1	Parkinson (OR)	Total	2.86 (1.50; 5.43)	< 0.001	IVW	0.596	9.3	2
Apo-A1	Pancreatic cancer (OR)	Total	0.41 (0.05; 3.36)	0.410	IVW	0.493	8.8×10⁻¹	2
Apo-A1	Colon cancer (OR)	Total	6.45 (2.33; 17.87)	< 0.001	IVW	0.235	3.7	2
Apo-A1	Rectal cancer (OR)	Total	1.51 (0.47; 4.86)	0.494	IVW	0.78	2.8	2
Apo-A1	Melanoma (OR)	Total	0.39 (0.20; 0.76)	0.006	IVW	0.612	8.7	2
Apo-A1	Lung cancer (OR)	Total	1.06 (0.36; 3.12)	0.917	IVW	0.535	3.3	2
