# Supplementary material for: Biomedical consequences of elevated cholesterol-containing lipoproteins and apolipoproteins on cardiovascular and non-cardiovascular outcomes
Source: Commun Med (Lond). 2023 Jan 20;3:9. doi: 10.1038/s43856-022-00234-0 (PMC9859819; doi:10.1038/s43856-022-00234-0)
Supplement: Supplementary file 14 — Supplementary Data 12 [file 43856_2022_234_MOESM14_ESM.tsv]

Exposure	Outcome	Effect type	Point estimate (95%CI)	P-value	Estimator	Heterogeneity P-value	Precision	No. variants
HDL-C	CHD (OR)	Conditional on Apo-B & TG	0.80 (0.74; 0.86)	< 0.001	IVW	< 0.001	6.9×10²	53
TG	CHD (OR)	Conditional on HDL-C & Apo-B	0.88 (0.78; 1.01)	0.065	IVW	< 0.001	2.2×10²	53
Apo-B	CHD (OR)	Conditional on TG & HDL-C	1.81 (1.64; 1.99)	< 0.001	IVW	< 0.001	4.2×10²	53
HDL-C	HF (OR)	Conditional on Apo-B & TG	1.00 (0.96; 1.05)	0.860	IVW	< 0.001	2.0×10³	184
TG	HF (OR)	Conditional on HDL-C & Apo-B	1.08 (1.00; 1.17)	0.065	IVW	< 0.001	6.2×10²	184
Apo-B	HF (OR)	Conditional on TG & HDL-C	1.01 (0.95; 1.08)	0.642	IVW	< 0.001	1.0×10³	184
HDL-C	AF (OR)	Conditional on Apo-B & TG	1.00 (0.97; 1.04)	0.809	IVW	0.008	2.7×10³	200
TG	AF (OR)	Conditional on HDL-C & Apo-B	0.98 (0.92; 1.04)	0.488	IVW	0.008	9.6×10²	200
Apo-B	AF (OR)	Conditional on TG & HDL-C	1.05 (1.00; 1.10)	0.068	IVW	0.008	1.5×10³	200
HDL-C	Any stroke (OR)	Conditional on Apo-B & TG	0.98 (0.93; 1.02)	0.323	IVW	< 0.001	1.6×10³	195
TG	Any stroke (OR)	Conditional on HDL-C & Apo-B	0.89 (0.81; 0.97)	0.011	IVW	< 0.001	4.7×10²	195
Apo-B	Any stroke (OR)	Conditional on TG & HDL-C	1.13 (1.05; 1.22)	< 0.001	IVW	< 0.001	7.5×10²	195
HDL-C	Any ischemic stroke (OR)	Conditional on Apo-B & TG	0.98 (0.93; 1.04)	0.526	IVW	< 0.001	1.3×10³	195
TG	Any ischemic stroke (OR)	Conditional on HDL-C & Apo-B	0.89 (0.80; 0.98)	0.023	IVW	< 0.001	3.8×10²	195
Apo-B	Any ischemic stroke (OR)	Conditional on TG & HDL-C	1.15 (1.06; 1.24)	< 0.001	IVW	< 0.001	6.0×10²	195
HDL-C	Large artery stroke (OR)	Conditional on Apo-B & TG	1.02 (0.89; 1.17)	0.774	IVW	0.002	2.1×10²	198
TG	Large artery stroke (OR)	Conditional on HDL-C & Apo-B	0.96 (0.76; 1.22)	0.744	IVW	0.002	6.8×10¹	198
Apo-B	Large artery stroke (OR)	Conditional on TG & HDL-C	1.08 (0.90; 1.31)	0.401	IVW	0.002	1.1×10²	198
HDL-C	Cardioembolic stroke (OR)	Conditional on Apo-B & TG	0.98 (0.88; 1.09)	0.733	IVW	0.003	3.5×10²	197
TG	Cardioembolic stroke (OR)	Conditional on HDL-C & Apo-B	0.93 (0.77; 1.12)	0.433	IVW	0.003	1.1×10²	197
Apo-B	Cardioembolic stroke (OR)	Conditional on TG & HDL-C	1.13 (0.97; 1.32)	0.103	IVW	0.003	1.7×10²	197
HDL-C	Small vessel stroke (OR)	Conditional on Apo-B & TG	0.97 (0.86; 1.10)	0.645	IVW	0.025	2.5×10²	195
TG	Small vessel stroke (OR)	Conditional on HDL-C & Apo-B	0.99 (0.79; 1.25)	0.954	IVW	0.025	7.5×10¹	195
Apo-B	Small vessel stroke (OR)	Conditional on TG & HDL-C	0.98 (0.82; 1.17)	0.804	IVW	0.025	1.2×10²	195
HDL-C	cIMT (mm)	Conditional on Apo-B & TG	-0.00 (-0.01; 0.00)	0.143	IVW	< 0.001	2.6×10⁵	199
TG	cIMT (mm)	Conditional on HDL-C & Apo-B	-0.02 (-0.03; -0.01)	< 0.001	IVW	< 0.001	8.7×10⁴	199
Apo-B	cIMT (mm)	Conditional on TG & HDL-C	0.03 (0.02; 0.03)	< 0.001	IVW	< 0.001	1.4×10⁵	199
HDL-C	Carotid plaque (OR)	Conditional on Apo-B & TG	0.91 (0.83; 1.00)	0.060	IVW	0.017	4.2×10²	187
TG	Carotid plaque (OR)	Conditional on HDL-C & Apo-B	0.74 (0.63; 0.88)	< 0.001	IVW	0.017	1.4×10²	187
Apo-B	Carotid plaque (OR)	Conditional on TG & HDL-C	1.60 (1.40; 1.82)	< 0.001	IVW	0.017	2.2×10²	187
HDL-C	Glucose (mmol/l)	Conditional on Apo-B & TG	-0.00 (-0.02; 0.01)	0.616	IVW	< 0.001	1.4×10⁴	187
TG	Glucose (mmol/l)	Conditional on HDL-C & Apo-B	-0.01 (-0.04; 0.01)	0.338	IVW	< 0.001	4.5×10³	187
Apo-B	Glucose (mmol/l)	Conditional on TG & HDL-C	-0.01 (-0.03; 0.02)	0.625	IVW	< 0.001	7.7×10³	187
HDL-C	HbA1c (mmol/mol)	Conditional on Apo-B & TG	-0.05 (-0.14; 0.03)	0.213	IVW	< 0.001	5.2×10²	181
TG	HbA1c (mmol/mol)	Conditional on HDL-C & Apo-B	-0.09 (-0.24; 0.07)	0.262	IVW	< 0.001	1.7×10²	181
Apo-B	HbA1c (mmol/mol)	Conditional on TG & HDL-C	-0.10 (-0.21; 0.02)	0.097	IVW	< 0.001	2.9×10²	181
HDL-C	T2DM (OR)	Conditional on Apo-B & TG	0.98 (0.95; 1.02)	0.338	IVW	< 0.001	3.3×10³	169
TG	T2DM (OR)	Conditional on HDL-C & Apo-B	1.15 (1.07; 1.23)	< 0.001	IVW	< 0.001	8.8×10²	169
Apo-B	T2DM (OR)	Conditional on TG & HDL-C	0.88 (0.83; 0.92)	< 0.001	IVW	< 0.001	1.4×10³	169
HDL-C	CRP (mg/L)	Conditional on Apo-B & TG	0.17 (0.11; 0.23)	< 0.001	IVW	< 0.001	1.1×10³	174
TG	CRP (mg/L)	Conditional on HDL-C & Apo-B	0.31 (0.20; 0.42)	< 0.001	IVW	< 0.001	3.1×10²	174
Apo-B	CRP (mg/L)	Conditional on TG & HDL-C	-0.14 (-0.23; -0.05)	0.002	IVW	< 0.001	5.0×10²	174
HDL-C	SBP (mmHg)	Conditional on Apo-B & TG	-0.27 (-0.43; -0.10)	< 0.001	IVW	< 0.001	1.4×10²	164
TG	SBP (mmHg)	Conditional on HDL-C & Apo-B	0.25 (-0.06; 0.56)	0.108	IVW	< 0.001	4.1×10¹	164
Apo-B	SBP (mmHg)	Conditional on TG & HDL-C	0.32 (0.08; 0.56)	0.010	IVW	< 0.001	6.5×10¹	164
HDL-C	DBP (mmHg)	Conditional on Apo-B & TG	-0.13 (-0.23; -0.04)	0.006	IVW	< 0.001	4.3×10²	160
TG	DBP (mmHg)	Conditional on HDL-C & Apo-B	0.36 (0.17; 0.54)	< 0.001	IVW	< 0.001	1.1×10²	160
Apo-B	DBP (mmHg)	Conditional on TG & HDL-C	-0.23 (-0.39; -0.07)	0.004	MR Egger	< 0.001	1.5×10²	161
HDL-C	PBL (OR)	Conditional on Apo-B & TG	1.36 (1.06; 1.75)	0.016	IVW	0.003	6.2×10¹	97
TG	PBL (OR)	Conditional on HDL-C & Apo-B	1.53 (1.02; 2.30)	0.041	IVW	0.003	2.3×10¹	97
Apo-B	PBL (OR)	Conditional on TG & HDL-C	0.85 (0.59; 1.22)	0.382	IVW	0.003	2.9×10¹	97
HDL-C	BUN (mg/dl)	Conditional on Apo-B & TG	-0.00 (-0.01; -0.00)	0.032	IVW	< 0.001	1.9×10⁵	190
TG	BUN (mg/dl)	Conditional on HDL-C & Apo-B	-0.01 (-0.01; 0.00)	0.174	IVW	< 0.001	5.0×10⁴	190
Apo-B	BUN (mg/dl)	Conditional on TG & HDL-C	0.00 (-0.00; 0.01)	0.261	IVW	< 0.001	8.0×10⁴	190
HDL-C	eGFR (SD of log(eGFR))	Conditional on Apo-B & TG	-0.00 (-0.00; 0.00)	0.269	IVW	< 0.001	8.6×10⁵	180
TG	eGFR (SD of log(eGFR))	Conditional on HDL-C & Apo-B	0.00 (-0.00; 0.00)	0.883	IVW	< 0.001	2.9×10⁵	180
Apo-B	eGFR (SD of log(eGFR))	Conditional on TG & HDL-C	0.00 (-0.00; 0.00)	0.596	IVW	< 0.001	5.1×10⁵	180
HDL-C	CKD (OR)	Conditional on Apo-B & TG	0.99 (0.94; 1.04)	0.706	IVW	< 0.001	1.4×10³	192
TG	CKD (OR)	Conditional on HDL-C & Apo-B	1.02 (0.93; 1.11)	0.749	IVW	< 0.001	4.5×10²	192
Apo-B	CKD (OR)	Conditional on TG & HDL-C	0.96 (0.89; 1.03)	0.272	IVW	< 0.001	7.4×10²	192
HDL-C	IBD (OR)	Conditional on Apo-B & TG	0.98 (0.89; 1.08)	0.647	IVW	< 0.001	4.3×10²	194
TG	IBD (OR)	Conditional on HDL-C & Apo-B	0.87 (0.74; 1.02)	0.081	IVW	< 0.001	1.5×10²	194
Apo-B	IBD (OR)	Conditional on TG & HDL-C	1.17 (1.03; 1.33)	0.016	IVW	< 0.001	2.3×10²	194
HDL-C	UC (OR)	Conditional on Apo-B & TG	0.97 (0.86; 1.09)	0.609	IVW	0.025	2.8×10²	198
TG	UC (OR)	Conditional on HDL-C & Apo-B	0.80 (0.65; 0.98)	0.031	IVW	0.025	9.2×10¹	198
Apo-B	UC (OR)	Conditional on TG & HDL-C	1.12 (0.96; 1.32)	0.152	IVW	0.025	1.5×10²	198
HDL-C	CD (OR)	Conditional on Apo-B & TG	1.04 (0.91; 1.19)	0.556	IVW	0.014	2.2×10²	194
TG	CD (OR)	Conditional on HDL-C & Apo-B	1.18 (0.94; 1.47)	0.153	IVW	0.014	7.7×10¹	194
Apo-B	CD (OR)	Conditional on TG & HDL-C	1.05 (0.88; 1.25)	0.614	IVW	0.014	1.3×10²	194
HDL-C	Arthritis (OR)	Conditional on Apo-B & TG	1.10 (0.98; 1.24)	0.112	IVW	0.321	2.7×10²	156
TG	Arthritis (OR)	Conditional on HDL-C & Apo-B	1.16 (0.95; 1.43)	0.150	MR Egger	0.465	9.2×10¹	155
Apo-B	Arthritis (OR)	Conditional on TG & HDL-C	0.96 (0.81; 1.15)	0.677	MR Egger	0.471	1.2×10²	156
HDL-C	ALS (OR)	Conditional on Apo-B & TG	1.09 (0.96; 1.23)	0.181	MR Egger	0.066	2.6×10²	198
TG	ALS (OR)	Conditional on HDL-C & Apo-B	1.09 (0.92; 1.28)	0.326	IVW	0.021	1.4×10²	194
Apo-B	ALS (OR)	Conditional on TG & HDL-C	1.02 (0.90; 1.15)	0.768	IVW	0.021	2.6×10²	194
HDL-C	MS (OR)	Conditional on Apo-B & TG	0.93 (0.74; 1.16)	0.507	MR Egger	0.012	7.3×10¹	38
TG	MS (OR)	Conditional on HDL-C & Apo-B	0.82 (0.64; 1.04)	0.100	IVW	0.004	6.6×10¹	38
Apo-B	MS (OR)	Conditional on TG & HDL-C	1.20 (0.99; 1.46)	0.062	IVW	0.004	1.0×10²	38
HDL-C	Alzheimer (OR)	Conditional on Apo-B & TG	0.99 (0.97; 1.01)	0.178	MR Egger	< 0.001	1.3×10⁴	184
TG	Alzheimer (OR)	Conditional on HDL-C & Apo-B	0.96 (0.94; 0.98)	< 0.001	IVW	< 0.001	6.9×10³	181
Apo-B	Alzheimer (OR)	Conditional on TG & HDL-C	1.05 (1.03; 1.07)	< 0.001	IVW	< 0.001	1.0×10⁴	181
HDL-C	Parkinson (OR)	Conditional on Apo-B & TG	0.95 (0.86; 1.06)	0.367	IVW	< 0.001	3.6×10²	194
TG	Parkinson (OR)	Conditional on HDL-C & Apo-B	1.04 (0.86; 1.26)	0.667	IVW	< 0.001	1.1×10²	194
Apo-B	Parkinson (OR)	Conditional on TG & HDL-C	0.90 (0.77; 1.04)	0.147	IVW	< 0.001	1.7×10²	194
HDL-C	Pancreatic cancer (OR)	Conditional on Apo-B & TG	1.11 (0.81; 1.51)	0.506	IVW	0.022	4.0×10¹	196
TG	Pancreatic cancer (OR)	Conditional on HDL-C & Apo-B	0.68 (0.40; 1.15)	0.149	IVW	0.022	1.4×10¹	196
Apo-B	Pancreatic cancer (OR)	Conditional on TG & HDL-C	1.19 (0.79; 1.79)	0.405	IVW	0.022	2.3×10¹	196
HDL-C	Colon cancer (OR)	Conditional on Apo-B & TG	1.13 (0.99; 1.28)	0.060	IVW	0.011	2.4×10²	198
TG	Colon cancer (OR)	Conditional on HDL-C & Apo-B	1.06 (0.86; 1.32)	0.575	IVW	0.011	8.3×10¹	198
Apo-B	Colon cancer (OR)	Conditional on TG & HDL-C	1.11 (0.94; 1.31)	0.227	IVW	0.011	1.4×10²	198
HDL-C	Rectal cancer (OR)	Conditional on Apo-B & TG	0.85 (0.71; 1.02)	0.089	IVW	0.213	1.2×10²	196
TG	Rectal cancer (OR)	Conditional on HDL-C & Apo-B	0.74 (0.55; 1.00)	0.051	IVW	0.213	4.2×10¹	196
Apo-B	Rectal cancer (OR)	Conditional on TG & HDL-C	1.31 (1.04; 1.66)	0.024	IVW	0.213	6.9×10¹	196
HDL-C	Melanoma (OR)	Conditional on Apo-B & TG	1.03 (0.93; 1.14)	0.554	IVW	< 0.001	4.0×10²	195
TG	Melanoma (OR)	Conditional on HDL-C & Apo-B	1.15 (0.98; 1.35)	0.091	IVW	< 0.001	1.4×10²	195
Apo-B	Melanoma (OR)	Conditional on TG & HDL-C	0.98 (0.87; 1.11)	0.761	IVW	< 0.001	2.5×10²	195
HDL-C	Lung cancer (OR)	Conditional on Apo-B & TG	0.89 (0.76; 1.05)	0.161	IVW	0.017	1.6×10²	199
TG	Lung cancer (OR)	Conditional on HDL-C & Apo-B	0.94 (0.72; 1.22)	0.630	IVW	0.017	5.7×10¹	199
Apo-B	Lung cancer (OR)	Conditional on TG & HDL-C	0.91 (0.75; 1.11)	0.366	IVW	0.017	9.6×10¹	199
