# Supplementary material for: Biomedical consequences of elevated cholesterol-containing lipoproteins and apolipoproteins on cardiovascular and non-cardiovascular outcomes
Source: Commun Med (Lond). 2023 Jan 20;3:9. doi: 10.1038/s43856-022-00234-0 (PMC9859819; doi:10.1038/s43856-022-00234-0)
Supplement: Supplementary file 15 — Supplementary Data 13 [file 43856_2022_234_MOESM15_ESM.tsv]

Study	Type of effect	OR (95%CI)	Instrument strength	Linkage disequilibrium	Minor allele frequency	source
Schmidt et al. (GLGC)	Univariable MR (total effect)	0.81 (0.71; 0.92)	F-statistic > 24	Clumped to an R-squared of 0.10 (analytical correction for residual correlation)	0.01 or larger	current paper
Schmidt et al. (NMR)	Univariable MR (total effect)	0.75 (0.70; 0.80)	F-statistic > 24 (cis Apo-B and Apo-A1 analyses F-statistic > 15)	Clumped to an R-squared of 0.10 (analytical correction for residual correlation)	0.01 or larger	current paper
Schmidt et al. (NMR)	Multivariable MR, conditional on LDL-C, TG	0.76 (0.70; 0.84)	F-statistic > 24	Clumped to an R-squared of 0.10 (analytical correction for residual correlation)	0.01 or larger	current paper
Schmidt et al. (NMR)	Multivariable MR, conditional on Apo-B, TG	0.80 (0.75; 0.86)	F-statistic > 24	Clumped to an R-squared of 0.10 (analytical correction for residual correlation)	0.01 or larger	current paper
Gordillo-Marañón et. al. 2021	Univariable MR (total effect)	0.95 (0.90; 1.01)	F-statistic > 24	Clumped to an R-squared of 0.40 (analytical correction for residual correlation)	0.01 or larger	https://www.nature.com/articles/s41467-021-25731-z
Gordillo-Marañón et. al. 2021	Multivariable MR, conditional on LDL-C, TG	0.91 (0.86; 0.95)	F-statistic > 24	Clumped to an R-squared of 0.40 (analytical correction for residual correlation)	0.01 or larger	https://www.nature.com/articles/s41467-021-25731-z
Thomas et al. 2021	Multivariable MR, conditional on LDL-C, TG, BMI, T2D, SBP	0.88 (0.83; 0.93)	F-statistic > 33	Clumped to an R-Squared of 0.01	0.05 or larger	https://pubmed.ncbi.nlm.nih.gov/32907989/
Richardson et al. 2020	Univariable MR (total effect)	0.80 (0.75; 0.86)	F-statistic > 30	Clumped to an R-Squared of 0.001, distance clump of 1Mbps	unspecified	https://pubmed.ncbi.nlm.nih.gov/32203549/
Richardson et al. 2020	Multivariable MR, conditional on Apo-A1, Apo-B	0.94 (0.76; 1.17)	F-statistic > 30	Clumped to an R-Squared of 0.001, distance clump of 1Mbps	unspecified	https://pubmed.ncbi.nlm.nih.gov/32203549/
White et al. 2016	Univariable MR (total effect)	0.95 (0.85; 1.06)	F-statistic > 30	Clumped to an R-squared of 0.20	0.05 or larger	https://jamanetwork.com/journals/jamacardiology/fullarticle/2540546
White et al. 2016	Multivariable MR, conditional on LDL-C, TG	0.86 (0.78; 0.95)	F-statistic > 30	Clumped to an R-squared of 0.20	0.05 or larger	https://jamanetwork.com/journals/jamacardiology/fullarticle/2540546
Holmes et al. 2015	Univariable MR (total effect)	0.91 (0.42; 2.59)	F-statistic > 23, excluding variants additionally associated with LDL-C or TG (F-statistic > 7).	unspecified	unspecified	https://pubmed.ncbi.nlm.nih.gov/24474739/
Voight et al. 2012	Univariable MR (total effect)	0.93 (0.68; 1.26)	F-statistic > 30	unspecified	0.02 or larger	https://pubmed.ncbi.nlm.nih.gov/22607825/
