# Supplementary material for: Biomedical consequences of elevated cholesterol-containing lipoproteins and apolipoproteins on cardiovascular and non-cardiovascular outcomes
Source: Commun Med (Lond). 2023 Jan 20;3:9. doi: 10.1038/s43856-022-00234-0 (PMC9859819; doi:10.1038/s43856-022-00234-0)
Supplement: Supplementary file 16 — Supplementary Data 14 [file 43856_2022_234_MOESM16_ESM.gz › MR_instruments.tsv]

exposure	outcome	chr_name	start_pos	end_pos	effect_allele	other_allele	var_id	effect_size_exposure	effect_size_outcome	standard_error_exposure	standard_error_outcome	pvalue_exposure	pvalue_outcome	most_significant_pvalue	exposure_pval	clump_orphan	clump_index	ld_variant	rsquare	order	ld
Apo-A1 (NMR)	AF	1	63177539	63177539	G	T	rs60152331	-0.0431	0.004	0.0086	0.0076	6.134e-07	0.5946	6.134e-07	6.134e-07	False	True	1_63177539_G_T	1.0	97	0.1
Apo-A1 (NMR)	AF	1	220974545	220974545	C	T	rs10863565	0.053	-0.0009	0.0103	0.0081	2.714e-07	0.9119	2.714e-07	2.714e-07	False	True	1_220974545_C_T	1.0	276	0.1
Apo-A1 (NMR)	AF	1	226064353	226064353	T	TTTGG	rs68147684;rs67337974	0.0586	0.0514	0.0118	0.0179	7.543999999999999e-07	0.003982	7.543999999999999e-07	7.543999999999999e-07	False	True	1_226064353_T_TTTGG	1.0	72	0.1
Apo-A1 (NMR)	AF	11	61618012	61618012	C	T	rs2727263	0.0629	0.0014	0.0124	0.012	4.315e-07	0.9062	4.315e-07	4.315e-07	False	True	11_61618012_C_T	1.0	155	0.1
Apo-A1 (NMR)	AF	11	61637587	61637587	C	T	rs174628	-0.0491	-0.0157	0.01	0.0081	8.362999999999999e-07	0.0528	8.362999999999999e-07	8.362999999999999e-07	False	True	11_61637587_C_T	1.0	50	0.1
Apo-A1 (NMR)	AF	11	61803540	61803540	A	G	rs10897209	-0.1029	0.001	0.0203	0.0192	3.842e-07	0.9569	3.842e-07	3.842e-07	False	True	11_61803540_A_G	1.0	170	0.1
Apo-A1 (NMR)	AF	11	116752163	116752163	C	T	rs482371	-0.0401	-0.0115	0.0082	0.0069	8.835e-07	0.0949	8.835e-07	8.835e-07	False	True	11_116752163_C_T	1.0	35	0.1
Apo-A1 (NMR)	AF	12	47223857	47223857	C	CAA	rs57477526;rs398055544	-0.0539	0.0283	0.0104	0.0214	2.368e-07	0.1867	2.368e-07	2.368e-07	False	True	12_47223857_C_CAA	1.0	308	0.1
Apo-A1 (NMR)	AF	12	109953417	109953417	A	G	rs2879107	-0.0423	0.0018	0.0084	0.0067	4.544e-07	0.7862	4.544e-07	4.544e-07	False	True	12_109953417_A_G	1.0	145	0.1
Apo-A1 (NMR)	AF	12	125265201	125265201	A	G	rs921919	-0.0425	-0.0032	0.0087	0.0072	9.266e-07	0.6595	9.266e-07	9.266e-07	False	True	12_125265201_A_G	1.0	24	0.1
Apo-A1 (NMR)	AF	12	125286650	125286650	C	T	rs4765610	-0.0403	-0.0001	0.0082	0.0066	9.169e-07	0.9877	9.169e-07	9.169e-07	False	True	12_125286650_C_T	1.0	28	0.1
Apo-A1 (NMR)	AF	12	125317391	125317391	A	C	rs10773107	-0.0515	0.0015	0.0103	0.0071	6.027000000000001e-07	0.8331	6.027000000000001e-07	6.027000000000001e-07	False	True	12_125317391_A_C	1.0	101	0.1
Apo-A1 (NMR)	AF	12	125324798	125324798	A	C	rs61941676	-0.0633	0.0018	0.0128	0.0101	7.77e-07	0.8551	7.77e-07	7.77e-07	False	True	12_125324798_A_C	1.0	67	0.1
Apo-A1 (NMR)	AF	12	125338336	125338336	C	T	rs78194510	0.0745	-0.0049	0.0151	0.0121	8.048999999999999e-07	0.685	8.048999999999999e-07	8.048999999999999e-07	False	True	12_125338336_C_T	1.0	57	0.1
Apo-A1 (NMR)	AF	12	125351149	125351149	A	G	rs4435094	-0.0449	-0.012	0.0086	0.0068	1.645e-07	0.07668	1.645e-07	1.645e-07	False	True	12_125351149_A_G	1.0	414	0.1
Apo-A1 (NMR)	AF	12	125363987	125363987	A	C	rs57276302	0.0665	0.0125	0.0124	0.0096	7.718999999999999e-08	0.1943	7.718999999999999e-08	7.718999999999999e-08	False	True	12_125363987_A_C	1.0	605	0.1
Apo-A1 (NMR)	AF	13	66479744	66479744	A	G	rs9528999	0.0468	0.0145	0.0095	0.0066	7.945000000000001e-07	0.02888	7.945000000000001e-07	7.945000000000001e-07	False	True	13_66479744_A_G	1.0	60	0.1
Apo-A1 (NMR)	AF	15	58520259	58520259	C	T	rs11631950	0.0462	0.0069999999999999	0.009	0.0071	2.517e-07	0.3265	2.517e-07	2.517e-07	False	True	15_58520259_C_T	1.0	298	0.1
Apo-A1 (NMR)	AF	15	58582294	58582294	C	T	rs938509	-0.0483	-0.0119	0.0095	0.0077	3.64e-07	0.1213	3.64e-07	3.64e-07	False	True	15_58582294_C_T	1.0	182	0.1
Apo-A1 (NMR)	AF	15	58607320	58607320	A	G	rs500590	0.0468	0.0012	0.0096	0.0073	9.944e-07	0.8738	9.944e-07	9.944e-07	False	True	15_58607320_A_G	1.0	0	0.1
Apo-A1 (NMR)	AF	15	58630019	58630019	G	T	rs12910827	-0.1221	-0.01	0.0242	0.0194	4.413e-07	0.6083	4.413e-07	4.413e-07	False	True	15_58630019_G_T	1.0	152	0.1
Apo-A1 (NMR)	AF	15	58682690	58682690	A	G	rs34718390	0.0975	0.0142	0.0186	0.0151	1.6760000000000004e-07	0.3479	1.6760000000000004e-07	1.6760000000000004e-07	False	True	15_58682690_A_G	1.0	409	0.1
Apo-A1 (NMR)	AF	15	58691202	58691202	A	G	rs76898656	-0.1133	0.0212	0.0221	0.019	2.923e-07	0.265	2.923e-07	2.923e-07	False	True	15_58691202_A_G	1.0	248	0.1
Apo-A1 (NMR)	AF	15	58692007	58692007	A	G	rs440183	-0.0467	-0.0032	0.0092	0.0074	3.595e-07	0.6615	3.595e-07	3.595e-07	False	True	15_58692007_A_G	1.0	187	0.1
Apo-A1 (NMR)	AF	15	58720262	58720262	C	T	rs117966452	0.2415	0.0565	0.0492	0.042	9.439e-07	0.1788	9.439e-07	9.439e-07	False	True	15_58720262_C_T	1.0	16	0.1
Apo-A1 (NMR)	AF	15	58727687	58727687	C	T	rs62000939	-0.0582	0.0106	0.0114	0.0102	3.3e-07	0.2974	3.3e-07	3.3e-07	False	True	15_58727687_C_T	1.0	209	0.1
Apo-A1 (NMR)	AF	15	58728067	58728067	A	G	rs72740877	0.2339	0.0092	0.0348	0.0196	1.7239999999999997e-11	0.6389	1.7239999999999997e-11	1.7239999999999997e-11	False	True	15_58728067_A_G	1.0	1140	0.1
Apo-A1 (NMR)	AF	15	58931340	58931340	A	G	rs17269425	-0.1152	0.0045	0.0228	0.0219	4.328e-07	0.8367	4.328e-07	4.328e-07	False	True	15_58931340_A_G	1.0	154	0.1
Apo-A1 (NMR)	AF	15	59531818	59531818	C	T	rs111543310	0.2504	0.0348	0.05	0.0297	5.345e-07	0.241	5.345e-07	5.345e-07	False	True	15_59531818_C_T	1.0	116	0.1
Apo-A1 (NMR)	AF	15	59806496	59806496	G	T	rs111778770	-0.2556	0.0161	0.049	0.0372	1.819e-07	0.6653	1.819e-07	1.819e-07	False	True	15_59806496_G_T	1.0	385	0.1
Apo-A1 (NMR)	AF	16	56759532	56759532	A	G	rs190368852	0.1217	-0.0546	0.022	0.0199	3.052e-08	0.006134	3.052e-08	3.052e-08	False	True	16_56759532_A_G	1.0	687	0.1
Apo-A1 (NMR)	AF	16	56819919	56819919	C	T	rs16962014	0.0681	0.005	0.0139	0.012	9.935e-07	0.6759999999999999	9.935e-07	9.935e-07	False	True	16_56819919_C_T	1.0	1	0.1
Apo-A1 (NMR)	AF	16	56927296	56927296	C	T	rs55980617	0.0591	0.0028	0.0117	0.0098	4.771000000000001e-07	0.7732	4.771000000000001e-07	4.771000000000001e-07	False	True	16_56927296_C_T	1.0	136	0.1
Apo-A1 (NMR)	AF	16	56938955	56938955	A	C	rs72786761	-0.1891	-0.0007	0.0348	0.0254	5.639e-08	0.9766	5.639e-08	5.639e-08	False	True	16_56938955_A_C	1.0	640	0.1
Apo-A1 (NMR)	AF	16	56984590	56984590	C	T	rs9938160	0.0712	-0.0071	0.01	0.0076	1.348e-12	0.3526	1.348e-12	1.348e-12	False	True	16_56984590_C_T	1.0	1194	0.1
Apo-A1 (NMR)	AF	16	56988502	56988502	A	G	rs2399597	-0.0883	-0.0099	0.012	0.0094	1.705e-13	0.288	1.705e-13	1.705e-13	False	True	16_56988502_A_G	1.0	1210	0.1
Apo-A1 (NMR)	AF	16	56993901	56993901	A	C	rs36229786	0.1273	-0.0104	0.0112	0.0151	6.0450000000000004e-30	0.4929	6.0450000000000004e-30	6.0450000000000004e-30	False	True	16_56993901_A_C	1.0	1518	0.1
Apo-A1 (NMR)	AF	16	56995038	56995038	C	T	rs4783962	0.0491	-0.0083	0.0095	0.008	2.532e-07	0.2959	2.532e-07	2.532e-07	False	True	16_56995038_C_T	1.0	295	0.1
Apo-A1 (NMR)	AF	16	57008227	57008227	A	G	rs158480	-0.0831	-0.005	0.0123	0.01	1.213e-11	0.6149	1.213e-11	1.213e-11	False	True	16_57008227_A_G	1.0	1147	0.1
Apo-A1 (NMR)	AF	16	57017002	57017002	G	T	rs9923854	0.0689	-0.0023	0.013	0.0111	1.161e-07	0.8355	1.161e-07	1.161e-07	False	True	16_57017002_G_T	1.0	527	0.1
Apo-A1 (NMR)	AF	16	57019392	57019392	C	T	rs12720917	0.0667	0.0049	0.0125	0.0098	9.603e-08	0.6182	9.603e-08	9.603e-08	False	True	16_57019392_C_T	1.0	567	0.1
Apo-A1 (NMR)	AF	16	68021125	68021125	A	C	rs78539049	0.1022	-0.0084	0.0196	0.0177	1.927e-07	0.6374	1.927e-07	1.927e-07	False	True	16_68021125_A_C	1.0	370	0.1
Apo-A1 (NMR)	AF	16	68127222	68127222	T	TAG	rs148275331;rs3042965	0.0697	0.0113	0.0142	0.0196	9.055e-07	0.5633	9.055e-07	9.055e-07	False	True	16_68127222_T_TAG	1.0	32	0.1
Apo-A1 (NMR)	AF	17	45542260	45542260	G	T	rs112238165	-0.0576	-0.0153	0.0117	0.0085	8.908e-07	0.0711	8.908e-07	8.908e-07	False	True	17_45542260_G_T	1.0	33	0.1
Apo-A1 (NMR)	AF	18	46723931	46723931	C	CT	rs200515494	0.1306	0.1196	0.0251	0.0574	1.9820000000000001e-07	0.03714	1.9820000000000001e-07	1.9820000000000001e-07	False	True	18_46723931_C_CT	1.0	360	0.1
Apo-A1 (NMR)	AF	18	47126999	47126999	A	G	rs28512338	-0.0446	0.0155	0.0088	0.0071	4.465e-07	0.02796	4.465e-07	4.465e-07	False	True	18_47126999_A_G	1.0	150	0.1
Apo-A1 (NMR)	AF	18	47143458	47143458	C	T	rs17799105	-0.083	0.0034	0.0164	0.0161	4.346e-07	0.8307	4.346e-07	4.346e-07	False	True	18_47143458_C_T	1.0	153	0.1
Apo-A1 (NMR)	AF	18	47145202	47145202	A	G	rs12958839	0.0418	0.0029	0.0083	0.0066	5.358e-07	0.6575	5.358e-07	5.358e-07	False	True	18_47145202_A_G	1.0	115	0.1
Apo-A1 (NMR)	AF	18	47176917	47176917	C	T	rs4939888	0.042	0.0026	0.0084	0.0067	5.204999999999999e-07	0.7035	5.204999999999999e-07	5.204999999999999e-07	False	True	18_47176917_C_T	1.0	119	0.1
Apo-A1 (NMR)	AF	18	47183012	47183012	C	T	rs11662691	0.0878	0.0012	0.0145	0.0115	1.49e-09	0.9189	1.49e-09	1.49e-09	False	True	18_47183012_C_T	1.0	879	0.1
Apo-A1 (NMR)	AF	18	47196870	47196870	A	G	rs80175721	-0.1565	0.0386	0.0317	0.0364	7.661e-07	0.2894	7.661e-07	7.661e-07	False	True	18_47196870_A_G	1.0	70	0.1
Apo-A1 (NMR)	AF	18	47227334	47227334	A	G	rs12955308	-0.0416	-0.0025	0.0083	0.0067	5.906e-07	0.7047	5.906e-07	5.906e-07	False	True	18_47227334_A_G	1.0	105	0.1
Apo-A1 (NMR)	AF	19	11190652	11190652	A	G	rs142130958	-0.0671	0.0009	0.0133	0.0109	4.52e-07	0.931	4.52e-07	4.52e-07	False	True	19_11190652_A_G	1.0	146	0.1
Apo-A1 (NMR)	AF	19	11348521	11348521	A	G	rs3745683	-0.079	0.0218	0.0159	0.0118	6.577e-07	0.06418	6.577e-07	6.577e-07	False	True	19_11348521_A_G	1.0	89	0.1
Apo-A1 (NMR)	AF	19	45408628	45408628	C	T	rs769446	-0.0927	0.0073	0.0189	0.0127	9.718000000000002e-07	0.5651	9.718000000000002e-07	9.718000000000002e-07	False	True	19_45408628_C_T	1.0	5	0.1
Apo-A1 (NMR)	AF	19	45416831	45416831	G	T	rs390082	-0.0979	-0.0115	0.0147	0.0111	3.048e-11	0.2997	3.048e-11	3.048e-11	False	True	19_45416831_G_T	1.0	1129	0.1
Apo-A1 (NMR)	AF	2	136479302	136479302	C	T	rs3754692	0.0492	-0.0169	0.01	0.0085	9.385e-07	0.04661	9.385e-07	9.385e-07	False	True	2_136479302_C_T	1.0	19	0.1
Apo-A1 (NMR)	AF	20	43042364	43042364	C	T	rs1800961	0.1372	0.0139999999999999	0.0221	0.0186	5.77e-10	0.4519	5.77e-10	5.77e-10	False	True	20_43042364_C_T	1.0	1011	0.1
Apo-A1 (NMR)	AF	4	69433714	69433714	C	T	rs34664906	-0.0624	-0.0073	0.0127	0.0124	9.915e-07	0.5576	9.915e-07	9.915e-07	False	True	4_69433714_C_T	1.0	2	0.1
Apo-A1 (NMR)	AF	4	73406173	73406173	A	G	rs144064722	-0.2037	-0.0172	0.035	0.0248	6.0929999999999995e-09	0.488	6.0929999999999995e-09	6.0929999999999995e-09	False	True	4_73406173_A_G	1.0	786	0.1
Apo-A1 (NMR)	AF	4	103146888	103146888	A	C	rs35225200	0.1004	-0.023	0.0201	0.0138	5.958e-07	0.09532	5.958e-07	5.958e-07	False	True	4_103146888_A_C	1.0	104	0.1
Apo-A1 (NMR)	AF	8	9231661	9231661	A	G	rs12546198	0.0659	0.015	0.0131	0.0112	4.899000000000001e-07	0.1814	4.899000000000001e-07	4.899000000000001e-07	False	True	8_9231661_A_G	1.0	131	0.1
Apo-A1 (NMR)	AF	8	19776981	19776981	A	C	rs4466415	-0.0624	0.0145	0.0122	0.0095	3.018e-07	0.1268	3.018e-07	3.018e-07	False	True	8_19776981_A_C	1.0	235	0.1
Apo-A1 (NMR)	AF	8	19793581	19793581	C	T	rs190118115	0.1785	-0.0724	0.0316	0.0386	1.628e-08	0.06086	1.628e-08	1.628e-08	False	True	8_19793581_C_T	1.0	735	0.1
Apo-A1 (NMR)	AF	8	19875408	19875408	A	G	rs6586886	0.0484	-0.0069	0.0085	0.0068	1.394e-08	0.3049	1.394e-08	1.394e-08	False	True	8_19875408_A_G	1.0	746	0.1
Apo-A1 (NMR)	AF	8	19916120	19916120	A	G	rs66778572	0.046	-0.0116	0.009	0.0074	2.775e-07	0.1176	2.775e-07	2.775e-07	False	True	8_19916120_A_G	1.0	265	0.1
Apo-A1 (NMR)	AF	8	19931087	19931087	C	T	rs117501405	-0.1248	0.0179	0.024	0.0193	1.9960000000000001e-07	0.3534	1.9960000000000001e-07	1.9960000000000001e-07	False	True	8_19931087_C_T	1.0	357	0.1
Apo-A1 (NMR)	AF	9	15285670	15285670	A	G	rs535772	-0.0665	0.0142	0.0133	0.0145	6.045e-07	0.3273	6.045e-07	6.045e-07	False	True	9_15285670_A_G	1.0	100	0.1
Apo-A1 (NMR)	AF	9	15301428	15301428	A	C	rs2849049	0.0451	0.0059	0.0086	0.0069999999999999	1.6170000000000005e-07	0.4018	1.6170000000000005e-07	1.6170000000000005e-07	False	True	9_15301428_A_C	1.0	418	0.1
Apo-A1 (NMR)	AF	9	107629336	107629336	C	T	rs13301006	0.0777	0.0004	0.0136	0.0095	1.043e-08	0.9649	1.043e-08	1.043e-08	False	True	9_107629336_C_T	1.0	761	0.1
Apo-A1 (NMR)	AF	9	107645080	107645080	C	T	rs2275542	0.0455	-0.0076	0.0093	0.0072	9.261e-07	0.2886	9.261e-07	9.261e-07	False	True	9_107645080_C_T	1.0	26	0.1
Apo-A1 (NMR)	ALS	1	63177539	63177539	G	T	rs60152331	-0.0431	0.0121	0.0086	0.0182	6.134e-07	0.5056	6.134e-07	6.134e-07	False	True	1_63177539_G_T	1.0	99	0.1
Apo-A1 (NMR)	ALS	1	220974545	220974545	C	T	rs10863565	0.053	0.0026	0.0103	0.0214	2.714e-07	0.9046	2.714e-07	2.714e-07	False	True	1_220974545_C_T	1.0	277	0.1
Apo-A1 (NMR)	ALS	1	226064353	226064353	T	TTTGG	.	0.0586	0.0024	0.0118	0.0188	7.543999999999999e-07	0.8973	7.543999999999999e-07	7.543999999999999e-07	False	True	1_226064353_T_TTTGG	1.0	73	0.1
Apo-A1 (NMR)	ALS	11	61618012	61618012	C	T	rs2727263	0.0629	-0.0532	0.0124	0.0341	4.315e-07	0.1183	4.315e-07	4.315e-07	False	True	11_61618012_C_T	1.0	156	0.1
Apo-A1 (NMR)	ALS	11	61637587	61637587	C	T	rs174628	-0.0491	0.0273	0.01	0.0214	8.362999999999999e-07	0.2031	8.362999999999999e-07	8.362999999999999e-07	False	True	11_61637587_C_T	1.0	52	0.1
Apo-A1 (NMR)	ALS	11	61803540	61803540	A	G	rs10897209	-0.1029	-0.0146	0.0203	0.0552	3.842e-07	0.7917	3.842e-07	3.842e-07	False	True	11_61803540_A_G	1.0	171	0.1
Apo-A1 (NMR)	ALS	11	116752163	116752163	C	T	rs482371	-0.0401	-0.0017	0.0082	0.0183	8.835e-07	0.9248	8.835e-07	8.835e-07	False	True	11_116752163_C_T	1.0	36	0.1
Apo-A1 (NMR)	ALS	12	47223857	47223857	C	CAA	.	-0.0539	0.0107	0.0104	0.0178	2.368e-07	0.5478	2.368e-07	2.368e-07	False	True	12_47223857_C_CAA	1.0	308	0.1
Apo-A1 (NMR)	ALS	12	109953417	109953417	A	G	rs2879107	-0.0423	0.0282	0.0084	0.0177	4.544e-07	0.1111	4.544e-07	4.544e-07	False	True	12_109953417_A_G	1.0	146	0.1
Apo-A1 (NMR)	ALS	12	125265201	125265201	A	G	rs921919	-0.0425	0.0227	0.0087	0.0189	9.266e-07	0.2306	9.266e-07	9.266e-07	False	True	12_125265201_A_G	1.0	25	0.1
Apo-A1 (NMR)	ALS	12	125286650	125286650	C	T	rs4765610	-0.0403	0.0076	0.0082	0.0177	9.169e-07	0.6666	9.169e-07	9.169e-07	False	True	12_125286650_C_T	1.0	29	0.1
Apo-A1 (NMR)	ALS	12	125317391	125317391	A	C	rs10773107	-0.0515	-0.0111	0.0103	0.0194	6.027000000000001e-07	0.5681	6.027000000000001e-07	6.027000000000001e-07	False	True	12_125317391_A_C	1.0	102	0.1
Apo-A1 (NMR)	ALS	12	125324798	125324798	A	C	rs61941676	-0.0633	-0.0146	0.0128	0.0273	7.77e-07	0.5924	7.77e-07	7.77e-07	False	True	12_125324798_A_C	1.0	69	0.1
Apo-A1 (NMR)	ALS	12	125338336	125338336	C	T	rs78194510	0.0745	-0.0592	0.0151	0.0334	8.048999999999999e-07	0.07666	8.048999999999999e-07	8.048999999999999e-07	False	True	12_125338336_C_T	1.0	59	0.1
Apo-A1 (NMR)	ALS	12	125351149	125351149	A	G	rs4435094	-0.0449	-0.0033	0.0086	0.0179	1.645e-07	0.8524	1.645e-07	1.645e-07	False	True	12_125351149_A_G	1.0	415	0.1
Apo-A1 (NMR)	ALS	12	125363987	125363987	A	C	rs57276302	0.0665	0.0362	0.0124	0.0273	7.718999999999999e-08	0.1849	7.718999999999999e-08	7.718999999999999e-08	False	True	12_125363987_A_C	1.0	607	0.1
Apo-A1 (NMR)	ALS	13	66479744	66479744	A	G	rs9528999	0.0468	0.0021	0.0095	0.0176	7.945000000000001e-07	0.9065	7.945000000000001e-07	7.945000000000001e-07	False	True	13_66479744_A_G	1.0	62	0.1
Apo-A1 (NMR)	ALS	15	58520259	58520259	C	T	rs11631950	0.0462	0.0315	0.009	0.0189	2.517e-07	0.09564	2.517e-07	2.517e-07	False	True	15_58520259_C_T	1.0	299	0.1
Apo-A1 (NMR)	ALS	15	58582294	58582294	C	T	rs938509	-0.0483	0.0048	0.0095	0.0203	3.64e-07	0.8116	3.64e-07	3.64e-07	False	True	15_58582294_C_T	1.0	183	0.1
Apo-A1 (NMR)	ALS	15	58607320	58607320	A	G	rs500590	0.0468	0.0257	0.0096	0.0194	9.944e-07	0.1864	9.944e-07	9.944e-07	False	True	15_58607320_A_G	1.0	0	0.1
Apo-A1 (NMR)	ALS	15	58630019	58630019	G	T	rs12910827	-0.1221	0.0327	0.0242	0.0558	4.413e-07	0.5581	4.413e-07	4.413e-07	False	True	15_58630019_G_T	1.0	153	0.1
Apo-A1 (NMR)	ALS	15	58682690	58682690	A	G	rs34718390	0.0975	0.0176	0.0186	0.0386	1.6760000000000004e-07	0.6483	1.6760000000000004e-07	1.6760000000000004e-07	False	True	15_58682690_A_G	1.0	410	0.1
Apo-A1 (NMR)	ALS	15	58691202	58691202	A	G	rs76898656	-0.1133	0.0025	0.0221	0.0518	2.923e-07	0.961	2.923e-07	2.923e-07	False	True	15_58691202_A_G	1.0	249	0.1
Apo-A1 (NMR)	ALS	15	58692007	58692007	A	G	rs440183	-0.0467	0.0176	0.0092	0.0197	3.595e-07	0.3724	3.595e-07	3.595e-07	False	True	15_58692007_A_G	1.0	188	0.1
Apo-A1 (NMR)	ALS	15	58727687	58727687	C	T	rs62000939	-0.0582	-0.0324	0.0114	0.0251	3.3e-07	0.1976	3.3e-07	3.3e-07	False	True	15_58727687_C_T	1.0	210	0.1
Apo-A1 (NMR)	ALS	15	58931340	58931340	A	G	rs17269425	-0.1152	-0.0076	0.0228	0.0526	4.328e-07	0.8855	4.328e-07	4.328e-07	False	True	15_58931340_A_G	1.0	155	0.1
Apo-A1 (NMR)	ALS	15	59531818	59531818	C	T	.	0.2504	-0.1512	0.05	0.0787	5.345e-07	0.05456	5.345e-07	5.345e-07	False	True	15_59531818_C_T	1.0	117	0.1
Apo-A1 (NMR)	ALS	16	56759532	56759532	A	G	rs190368852	0.1217	-0.0319	0.022	0.0507	3.052e-08	0.5297	3.052e-08	3.052e-08	False	True	16_56759532_A_G	1.0	688	0.1
Apo-A1 (NMR)	ALS	16	56819919	56819919	C	T	rs16962014	0.0681	-0.0283	0.0139	0.0306	9.935e-07	0.3556	9.935e-07	9.935e-07	False	True	16_56819919_C_T	1.0	1	0.1
Apo-A1 (NMR)	ALS	16	56927296	56927296	C	T	rs55980617	0.0591	0.0274	0.0117	0.0261	4.771000000000001e-07	0.2936	4.771000000000001e-07	4.771000000000001e-07	False	True	16_56927296_C_T	1.0	137	0.1
Apo-A1 (NMR)	ALS	16	56938955	56938955	A	C	rs72786761	-0.1891	0.004	0.0348	0.0658	5.639e-08	0.9516	5.639e-08	5.639e-08	False	True	16_56938955_A_C	1.0	642	0.1
Apo-A1 (NMR)	ALS	16	56984590	56984590	C	T	rs9938160	0.0712	0.0294	0.01	0.0206	1.348e-12	0.154	1.348e-12	1.348e-12	False	True	16_56984590_C_T	1.0	1197	0.1
Apo-A1 (NMR)	ALS	16	56988502	56988502	A	G	rs2399597	-0.0883	-0.0146	0.012	0.0252	1.705e-13	0.5607	1.705e-13	1.705e-13	False	True	16_56988502_A_G	1.0	1211	0.1
Apo-A1 (NMR)	ALS	16	56995038	56995038	C	T	rs4783962	0.0491	0.0113	0.0095	0.0212	2.532e-07	0.595	2.532e-07	2.532e-07	False	True	16_56995038_C_T	1.0	296	0.1
Apo-A1 (NMR)	ALS	16	57008227	57008227	A	G	rs158480	-0.0831	0.0096	0.0123	0.0272	1.213e-11	0.725	1.213e-11	1.213e-11	False	True	16_57008227_A_G	1.0	1151	0.1
Apo-A1 (NMR)	ALS	16	57017002	57017002	G	T	rs9923854	0.0689	0.0282	0.013	0.0296	1.161e-07	0.3409	1.161e-07	1.161e-07	False	True	16_57017002_G_T	1.0	528	0.1
Apo-A1 (NMR)	ALS	16	57017319	57017319	A	G	rs1800777	-0.1927	0.0359	0.0244	0.049	2.7190000000000002e-15	0.4644	2.7190000000000002e-15	2.7190000000000002e-15	False	True	16_57017319_A_G	1.0	1336	0.1
Apo-A1 (NMR)	ALS	16	57019392	57019392	C	T	rs12720917	0.0667	0.0205	0.0125	0.0259	9.603e-08	0.4282	9.603e-08	9.603e-08	False	True	16_57019392_C_T	1.0	569	0.1
Apo-A1 (NMR)	ALS	16	68021125	68021125	A	C	rs78539049	0.1022	0.0887	0.0196	0.0441	1.927e-07	0.04442	1.927e-07	1.927e-07	False	True	16_68021125_A_C	1.0	371	0.1
Apo-A1 (NMR)	ALS	16	68073644	68073644	C	CAAGG	.	-0.0691	0.0119	0.0141	0.0256	9.595e-07	0.643	9.595e-07	9.595e-07	False	True	16_68073644_C_CAAGG	1.0	8	0.1
Apo-A1 (NMR)	ALS	17	45542260	45542260	G	T	rs112238165	-0.0576	0.0265	0.0117	0.0227	8.908e-07	0.2433	8.908e-07	8.908e-07	False	True	17_45542260_G_T	1.0	34	0.1
Apo-A1 (NMR)	ALS	18	46529282	46529282	G	T	.	-0.057	-0.0074	0.0116	0.019	9.089e-07	0.6988	9.089e-07	9.089e-07	False	True	18_46529282_G_T	1.0	32	0.1
Apo-A1 (NMR)	ALS	18	46704724	46704724	A	ACAT	.	-0.1353	-0.0544	0.0247	0.071	4.227e-08	0.4432	4.227e-08	4.227e-08	False	True	18_46704724_A_ACAT	1.0	658	0.1
Apo-A1 (NMR)	ALS	18	47126999	47126999	A	G	rs28512338	-0.0446	0.0219	0.0088	0.0186	4.465e-07	0.238	4.465e-07	4.465e-07	False	True	18_47126999_A_G	1.0	151	0.1
Apo-A1 (NMR)	ALS	18	47143458	47143458	C	T	rs17799105	-0.083	-0.0365	0.0164	0.0461	4.346e-07	0.4286	4.346e-07	4.346e-07	False	True	18_47143458_C_T	1.0	154	0.1
Apo-A1 (NMR)	ALS	18	47145202	47145202	A	G	rs12958839	0.0418	0.0078	0.0083	0.0177	5.358e-07	0.6593	5.358e-07	5.358e-07	False	True	18_47145202_A_G	1.0	116	0.1
Apo-A1 (NMR)	ALS	18	47169340	47169340	G	T	rs118043171	0.1602	0.0453	0.0279999999999999	0.089	1.0490000000000002e-08	0.6108	1.0490000000000002e-08	1.0490000000000002e-08	False	True	18_47169340_G_T	1.0	761	0.1
Apo-A1 (NMR)	ALS	18	47176917	47176917	C	T	rs4939888	0.042	-0.0069999999999999	0.0084	0.018	5.204999999999999e-07	0.6985	5.204999999999999e-07	5.204999999999999e-07	False	True	18_47176917_C_T	1.0	120	0.1
Apo-A1 (NMR)	ALS	18	47183012	47183012	C	T	rs11662691	0.0878	0.0201	0.0145	0.0305	1.49e-09	0.511	1.49e-09	1.49e-09	False	True	18_47183012_C_T	1.0	881	0.1
Apo-A1 (NMR)	ALS	18	47227334	47227334	A	G	rs12955308	-0.0416	-0.0299	0.0083	0.0178	5.906e-07	0.09285	5.906e-07	5.906e-07	False	True	18_47227334_A_G	1.0	106	0.1
Apo-A1 (NMR)	ALS	19	11190652	11190652	A	G	rs142130958	-0.0671	-0.0596	0.0133	0.0277	4.52e-07	0.03155	4.52e-07	4.52e-07	False	True	19_11190652_A_G	1.0	147	0.1
Apo-A1 (NMR)	ALS	19	11348521	11348521	A	G	rs3745683	-0.079	-0.0441	0.0159	0.0331	6.577e-07	0.1834	6.577e-07	6.577e-07	False	True	19_11348521_A_G	1.0	91	0.1
Apo-A1 (NMR)	ALS	19	45408628	45408628	C	T	rs769446	-0.0927	-0.0569	0.0189	0.0361	9.718000000000002e-07	0.1152	9.718000000000002e-07	9.718000000000002e-07	False	True	19_45408628_C_T	1.0	5	0.1
Apo-A1 (NMR)	ALS	19	45416831	45416831	G	T	rs390082	-0.0979	0.0	0.0147	0.0295	3.048e-11	0.9998	3.048e-11	3.048e-11	False	True	19_45416831_G_T	1.0	1132	0.1
Apo-A1 (NMR)	ALS	2	136479302	136479302	C	T	rs3754692	0.0492	0.0259	0.01	0.0204	9.385e-07	0.2047	9.385e-07	9.385e-07	False	True	2_136479302_C_T	1.0	20	0.1
Apo-A1 (NMR)	ALS	2	213190035	213190035	C	T	.	0.0776	0.06	0.0158	0.0305	9.5e-07	0.0492	9.5e-07	9.5e-07	False	True	2_213190035_C_T	1.0	16	0.1
Apo-A1 (NMR)	ALS	20	43042364	43042364	C	T	rs1800961	0.1372	-0.0544	0.0221	0.0505	5.77e-10	0.282	5.77e-10	5.77e-10	False	True	20_43042364_C_T	1.0	1014	0.1
Apo-A1 (NMR)	ALS	22	21984379	21984379	A	G	rs3747093	-0.0509	-0.0314	0.0103	0.0224	7.481e-07	0.1603	7.481e-07	7.481e-07	False	True	22_21984379_A_G	1.0	75	0.1
Apo-A1 (NMR)	ALS	4	69433714	69433714	C	T	.	-0.0624	-0.0035	0.0127	0.022	9.915e-07	0.8737	9.915e-07	9.915e-07	False	True	4_69433714_C_T	1.0	2	0.1
Apo-A1 (NMR)	ALS	4	73406173	73406173	A	G	.	-0.2037	0.0283	0.035	0.0627	6.0929999999999995e-09	0.6518	6.0929999999999995e-09	6.0929999999999995e-09	False	True	4_73406173_A_G	1.0	788	0.1
Apo-A1 (NMR)	ALS	4	103146888	103146888	A	C	rs35225200	0.1004	-0.0362	0.0201	0.0336	5.958e-07	0.2813	5.958e-07	5.958e-07	False	True	4_103146888_A_C	1.0	105	0.1
Apo-A1 (NMR)	ALS	7	1067403	1067403	A	G	rs74360401	0.061	0.0204	0.0124	0.0244	9.771e-07	0.4036	9.771e-07	9.771e-07	False	True	7_1067403_A_G	1.0	3	0.1
Apo-A1 (NMR)	ALS	8	9231661	9231661	A	G	rs12546198	0.0659	-0.0251	0.0131	0.0306	4.899000000000001e-07	0.4116	4.899000000000001e-07	4.899000000000001e-07	False	True	8_9231661_A_G	1.0	132	0.1
Apo-A1 (NMR)	ALS	8	19776981	19776981	A	C	rs4466415	-0.0624	0.0165	0.0122	0.0254	3.018e-07	0.5149	3.018e-07	3.018e-07	False	True	8_19776981_A_C	1.0	236	0.1
Apo-A1 (NMR)	ALS	8	19793581	19793581	C	T	rs190118115	0.1785	0.0038	0.0316	0.066	1.628e-08	0.9539	1.628e-08	1.628e-08	False	True	8_19793581_C_T	1.0	736	0.1
Apo-A1 (NMR)	ALS	8	19875408	19875408	A	G	rs6586886	0.0484	-0.003	0.0085	0.0179	1.394e-08	0.8686	1.394e-08	1.394e-08	False	True	8_19875408_A_G	1.0	747	0.1
Apo-A1 (NMR)	ALS	8	19916120	19916120	A	G	rs66778572	0.046	-0.002	0.009	0.0195	2.775e-07	0.919	2.775e-07	2.775e-07	False	True	8_19916120_A_G	1.0	267	0.1
Apo-A1 (NMR)	ALS	8	19931087	19931087	C	T	rs117501405	-0.1248	-0.001	0.024	0.0494	1.9960000000000001e-07	0.9837	1.9960000000000001e-07	1.9960000000000001e-07	False	True	8_19931087_C_T	1.0	359	0.1
Apo-A1 (NMR)	ALS	9	15285670	15285670	A	G	rs535772	-0.0665	-0.0625	0.0133	0.0289	6.045e-07	0.03042	6.045e-07	6.045e-07	False	True	9_15285670_A_G	1.0	101	0.1
Apo-A1 (NMR)	ALS	9	15301428	15301428	A	C	rs2849049	0.0451	0.0412	0.0086	0.0189	1.6170000000000005e-07	0.02882	1.6170000000000005e-07	1.6170000000000005e-07	False	True	9_15301428_A_C	1.0	419	0.1
Apo-A1 (NMR)	ALS	9	107629336	107629336	C	T	rs13301006	0.0777	-0.0218	0.0136	0.0253	1.043e-08	0.3879999999999999	1.043e-08	1.043e-08	False	True	9_107629336_C_T	1.0	762	0.1
Apo-A1 (NMR)	ALS	9	107645080	107645080	C	T	rs2275542	0.0455	-0.0117	0.0093	0.0191	9.261e-07	0.5398	9.261e-07	9.261e-07	False	True	9_107645080_C_T	1.0	27	0.1
Apo-A1 (NMR)	Alzheimer	1	63177539	63177539	G	T	rs60152331	-0.0431	0.0010314815297182	0.0086	0.0022087192553251	6.134e-07	0.6404967562699999	6.134e-07	6.134e-07	False	True	1_63177539_G_T	1.0	91	0.1
Apo-A1 (NMR)	Alzheimer	1	220974545	220974545	C	T	rs10863565	0.053	-0.0012482781397854	0.0103	0.0025965337918073	2.714e-07	0.6306956906100001	2.714e-07	2.714e-07	False	True	1_220974545_C_T	1.0	265	0.1
Apo-A1 (NMR)	Alzheimer	11	61618012	61618012	C	T	rs2727263	0.0629	-0.0036116585199221	0.0124	0.0038318882096119	4.315e-07	0.345922838132	4.315e-07	4.315e-07	False	True	11_61618012_C_T	1.0	147	0.1
Apo-A1 (NMR)	Alzheimer	11	61637587	61637587	C	T	rs174628	-0.0491	-0.000717492427803	0.01	0.0026193511960411	8.362999999999999e-07	0.7841461753129999	8.362999999999999e-07	8.362999999999999e-07	False	True	11_61637587_C_T	1.0	48	0.1
Apo-A1 (NMR)	Alzheimer	11	61803540	61803540	A	G	rs10897209	-0.1029	-0.0002908367554	0.0203	0.0057647149852001	3.842e-07	0.959762841201	3.842e-07	3.842e-07	False	True	11_61803540_A_G	1.0	161	0.1
Apo-A1 (NMR)	Alzheimer	11	116752163	116752163	C	T	rs482371	-0.0401	-0.0039341181462824	0.0082	0.0022130649520939	8.835e-07	0.0754566607633	8.835e-07	8.835e-07	False	True	11_116752163_C_T	1.0	33	0.1
Apo-A1 (NMR)	Alzheimer	12	109953417	109953417	A	G	rs2879107	-0.0423	4.56326120864114e-05	0.0084	0.0021656720273209	4.544e-07	0.983189115353	4.544e-07	4.544e-07	False	True	12_109953417_A_G	1.0	137	0.1
Apo-A1 (NMR)	Alzheimer	12	125265201	125265201	A	G	rs921919	-0.0425	0.000724956593679	0.0087	0.0054664045034643	9.266e-07	0.8944936209450001	9.266e-07	9.266e-07	False	True	12_125265201_A_G	1.0	24	0.1
Apo-A1 (NMR)	Alzheimer	12	125286650	125286650	C	T	rs4765610	-0.0403	0.0004605041006502	0.0082	0.0021626346170429	9.169e-07	0.831376400502	9.169e-07	9.169e-07	False	True	12_125286650_C_T	1.0	28	0.1
Apo-A1 (NMR)	Alzheimer	12	125317391	125317391	A	C	rs10773107	-0.0515	0.0009573263719531	0.0103	0.0106987075028356	6.027000000000001e-07	0.9287	6.027000000000001e-07	6.027000000000001e-07	False	True	12_125317391_A_C	1.0	94	0.1
Apo-A1 (NMR)	Alzheimer	12	125324798	125324798	A	C	rs61941676	-0.0633	0.0003300828632641	0.0128	0.003314021022517	7.77e-07	0.920660367911	7.77e-07	7.77e-07	False	True	12_125324798_A_C	1.0	63	0.1
Apo-A1 (NMR)	Alzheimer	12	125338336	125338336	C	T	rs78194510	0.0745	-0.0067700803688615	0.0151	0.0037126474868713	8.048999999999999e-07	0.0682249387861999	8.048999999999999e-07	8.048999999999999e-07	False	True	12_125338336_C_T	1.0	55	0.1
Apo-A1 (NMR)	Alzheimer	12	125351149	125351149	A	G	rs4435094	-0.0449	0.0001717337869164	0.0086	0.0021764425661245	1.645e-07	0.937107606512	1.645e-07	1.645e-07	False	True	12_125351149_A_G	1.0	398	0.1
Apo-A1 (NMR)	Alzheimer	12	125363987	125363987	A	C	rs57276302	0.0665	0.0025331368707929	0.0124	0.0031825195289181	7.718999999999999e-08	0.426059188839	7.718999999999999e-08	7.718999999999999e-08	False	True	12_125363987_A_C	1.0	583	0.1
Apo-A1 (NMR)	Alzheimer	13	66479744	66479744	A	G	rs9528999	0.0468	0.001524655188837	0.0095	0.0021849388439894	7.945000000000001e-07	0.48530088686	7.945000000000001e-07	7.945000000000001e-07	False	True	13_66479744_A_G	1.0	58	0.1
Apo-A1 (NMR)	Alzheimer	15	58520259	58520259	C	T	rs11631950	0.0462	-0.0023285624553565	0.009	0.0023101168893097	2.517e-07	0.313461812405	2.517e-07	2.517e-07	False	True	15_58520259_C_T	1.0	287	0.1
Apo-A1 (NMR)	Alzheimer	15	58582294	58582294	C	T	rs938509	-0.0483	0.0003154569398338	0.0095	0.0024728430115194	3.64e-07	0.8984904396080001	3.64e-07	3.64e-07	False	True	15_58582294_C_T	1.0	173	0.1
Apo-A1 (NMR)	Alzheimer	15	58607320	58607320	A	G	rs500590	0.0468	0.0001827446238549	0.0096	0.0024134118552986	9.944e-07	0.939641508545	9.944e-07	9.944e-07	False	True	15_58607320_A_G	1.0	0	0.1
Apo-A1 (NMR)	Alzheimer	15	58630019	58630019	G	T	rs12910827	-0.1221	0.0112677325010028	0.0242	0.0065040472526485	4.413e-07	0.08319905687	4.413e-07	4.413e-07	False	True	15_58630019_G_T	1.0	144	0.1
Apo-A1 (NMR)	Alzheimer	15	58682690	58682690	A	G	rs34718390	0.0975	-0.0078864433036428	0.0186	0.0043615193425237	1.6760000000000004e-07	0.0705773752425	1.6760000000000004e-07	1.6760000000000004e-07	False	True	15_58682690_A_G	1.0	393	0.1
Apo-A1 (NMR)	Alzheimer	15	58691202	58691202	A	G	rs76898656	-0.1133	-0.0031178675897943	0.0221	0.0053490406546915	2.923e-07	0.559971722418	2.923e-07	2.923e-07	False	True	15_58691202_A_G	1.0	237	0.1
Apo-A1 (NMR)	Alzheimer	15	58692007	58692007	A	G	rs440183	-0.0467	0.0042112559002146	0.0092	0.002347513638946	3.595e-07	0.0728256508569999	3.595e-07	3.595e-07	False	True	15_58692007_A_G	1.0	178	0.1
Apo-A1 (NMR)	Alzheimer	15	58720262	58720262	C	T	rs117966452	0.2415	0.0247763745351981	0.0492	0.0126018609171101	9.439e-07	0.0492883820875	9.439e-07	9.439e-07	False	True	15_58720262_C_T	1.0	16	0.1
Apo-A1 (NMR)	Alzheimer	15	58727687	58727687	C	T	rs62000939	-0.0582	0.001799447775781	0.0114	0.0030597173407192	3.3e-07	0.5564590294039999	3.3e-07	3.3e-07	False	True	15_58727687_C_T	1.0	199	0.1
Apo-A1 (NMR)	Alzheimer	15	58931340	58931340	A	G	rs17269425	-0.1152	0.0046127857513331	0.0228	0.0061512242900845	4.328e-07	0.453316632784	4.328e-07	4.328e-07	False	True	15_58931340_A_G	1.0	146	0.1
Apo-A1 (NMR)	Alzheimer	15	59531818	59531818	C	T	rs111543310	0.2504	0.0958685056841218	0.05	0.0398237174787868	5.345e-07	0.0160699999999999	5.345e-07	5.345e-07	False	True	15_59531818_C_T	1.0	109	0.1
Apo-A1 (NMR)	Alzheimer	15	59806496	59806496	G	T	rs111778770	-0.2556	-0.0164385550053579	0.049	0.0115678311777479	1.819e-07	0.1553	1.819e-07	1.819e-07	False	True	15_59806496_G_T	1.0	369	0.1
Apo-A1 (NMR)	Alzheimer	16	56759532	56759532	A	G	rs190368852	0.1217	-0.00670339589828	0.022	0.0069931722094867	3.052e-08	0.337778956493	3.052e-08	3.052e-08	False	True	16_56759532_A_G	1.0	662	0.1
Apo-A1 (NMR)	Alzheimer	16	56819919	56819919	C	T	rs16962014	0.0681	0.0007333474375953	0.0139	0.0037754102734959	9.935e-07	0.8459855278030001	9.935e-07	9.935e-07	False	True	16_56819919_C_T	1.0	1	0.1
Apo-A1 (NMR)	Alzheimer	16	56927296	56927296	C	T	rs55980617	0.0591	0.0038186675935228	0.0117	0.0032418044603299	4.771000000000001e-07	0.238818504195	4.771000000000001e-07	4.771000000000001e-07	False	True	16_56927296_C_T	1.0	128	0.1
Apo-A1 (NMR)	Alzheimer	16	56938955	56938955	A	C	rs72786761	-0.1891	0.0378886003573264	0.0348	0.0377627200625514	5.639e-08	0.3157	5.639e-08	5.639e-08	False	True	16_56938955_A_C	1.0	617	0.1
Apo-A1 (NMR)	Alzheimer	16	56984590	56984590	C	T	rs9938160	0.0712	-0.0065011003150961	0.01	0.0058142248982214	1.348e-12	0.263508461858	1.348e-12	1.348e-12	False	True	16_56984590_C_T	1.0	1157	0.1
Apo-A1 (NMR)	Alzheimer	16	56988502	56988502	A	G	rs2399597	-0.0883	-0.0013428498506073	0.012	0.0029955092913624	1.705e-13	0.653945605299	1.705e-13	1.705e-13	False	True	16_56988502_A_G	1.0	1173	0.1
Apo-A1 (NMR)	Alzheimer	16	56993901	56993901	A	C	rs36229786	0.1273	0.0136521455156648	0.0112	0.0068777963853568	6.0450000000000004e-30	0.047149006075	6.0450000000000004e-30	6.0450000000000004e-30	False	True	16_56993901_A_C	1.0	1479	0.1
Apo-A1 (NMR)	Alzheimer	16	56995038	56995038	C	T	rs4783962	0.0491	0.0009213012880995	0.0095	0.0025601799083401	2.532e-07	0.718953307423	2.532e-07	2.532e-07	False	True	16_56995038_C_T	1.0	284	0.1
Apo-A1 (NMR)	Alzheimer	16	57008227	57008227	A	G	rs158480	-0.0831	0.0023505647673174	0.0123	0.0030258309628511	1.213e-11	0.437257416975	1.213e-11	1.213e-11	False	True	16_57008227_A_G	1.0	1112	0.1
Apo-A1 (NMR)	Alzheimer	16	57017002	57017002	G	T	rs9923854	0.0689	0.004857364804875	0.013	0.00348908785417	1.161e-07	0.163874277184	1.161e-07	1.161e-07	False	True	16_57017002_G_T	1.0	508	0.1
Apo-A1 (NMR)	Alzheimer	16	57017319	57017319	A	G	rs1800777	-0.1927	-0.0042898160370507	0.0244	0.0063615703156099	2.7190000000000002e-15	0.500099704141	2.7190000000000002e-15	2.7190000000000002e-15	False	True	16_57017319_A_G	1.0	1298	0.1
Apo-A1 (NMR)	Alzheimer	16	57019392	57019392	C	T	rs12720917	0.0667	0.0043904063347344	0.0125	0.0075988951198656	9.603e-08	0.563420060594	9.603e-08	9.603e-08	False	True	16_57019392_C_T	1.0	546	0.1
Apo-A1 (NMR)	Alzheimer	16	68021125	68021125	A	C	rs78539049	0.1022	-0.0046283644796366	0.0196	0.0059712974494902	1.927e-07	0.438279401374	1.927e-07	1.927e-07	False	True	16_68021125_A_C	1.0	354	0.1
Apo-A1 (NMR)	Alzheimer	17	45542260	45542260	G	T	rs112238165	-0.0576	0.0060805762171985	0.0117	0.0027159274857916	8.908e-07	0.0251651513018999	8.908e-07	8.908e-07	False	True	17_45542260_G_T	1.0	31	0.1
Apo-A1 (NMR)	Alzheimer	18	46529282	46529282	G	T	rs12959033	-0.057	-0.0021666415653751	0.0116	0.0054956953670828	9.089e-07	0.6934013546719999	9.089e-07	9.089e-07	False	True	18_46529282_G_T	1.0	30	0.1
Apo-A1 (NMR)	Alzheimer	18	47126999	47126999	A	G	rs28512338	-0.0446	0.0060410694353121	0.0088	0.0022748424091908	4.465e-07	0.00791676704667	4.465e-07	4.465e-07	False	True	18_47126999_A_G	1.0	142	0.1
Apo-A1 (NMR)	Alzheimer	18	47143458	47143458	C	T	rs17799105	-0.083	0.0007589171317423	0.0164	0.0052186653918093	4.346e-07	0.884376429096	4.346e-07	4.346e-07	False	True	18_47143458_C_T	1.0	145	0.1
Apo-A1 (NMR)	Alzheimer	18	47145202	47145202	A	G	rs12958839	0.0418	-0.0023914480044802	0.0083	0.0021664473829835	5.358e-07	0.26965519517	5.358e-07	5.358e-07	False	True	18_47145202_A_G	1.0	108	0.1
Apo-A1 (NMR)	Alzheimer	18	47176917	47176917	C	T	rs4939888	0.042	0.0018456034049759	0.0084	0.0022054245319361	5.204999999999999e-07	0.4026784469309999	5.204999999999999e-07	5.204999999999999e-07	False	True	18_47176917_C_T	1.0	112	0.1
Apo-A1 (NMR)	Alzheimer	18	47183012	47183012	C	T	rs11662691	0.0878	0.0081022869184628	0.0145	0.0087578276047683	1.49e-09	0.354888914488	1.49e-09	1.49e-09	False	True	18_47183012_C_T	1.0	848	0.1
Apo-A1 (NMR)	Alzheimer	18	47196870	47196870	A	G	rs80175721	-0.1565	-0.0110642650919243	0.0317	0.0117754933347837	7.661e-07	0.347422272777	7.661e-07	7.661e-07	False	True	18_47196870_A_G	1.0	66	0.1
Apo-A1 (NMR)	Alzheimer	18	47227334	47227334	A	G	rs12955308	-0.0416	-8.112925193235341e-05	0.0083	0.0021916392938585	5.906e-07	0.970470963416	5.906e-07	5.906e-07	False	True	18_47227334_A_G	1.0	98	0.1
Apo-A1 (NMR)	Alzheimer	19	11190652	11190652	A	G	rs142130958	-0.0671	-0.0061366549866206	0.0133	0.0033711842504483	4.52e-07	0.0687093450949	4.52e-07	4.52e-07	False	True	19_11190652_A_G	1.0	138	0.1
Apo-A1 (NMR)	Alzheimer	19	11348521	11348521	A	G	rs3745683	-0.079	-0.006916612109016	0.0159	0.0037906307406385	6.577e-07	0.0680523601065	6.577e-07	6.577e-07	False	True	19_11348521_A_G	1.0	84	0.1
Apo-A1 (NMR)	Alzheimer	19	45416831	45416831	G	T	rs390082	-0.0979	-0.0032561883952137	0.0147	0.003524284898058	3.048e-11	0.3555233756229999	3.048e-11	3.048e-11	False	True	19_45416831_G_T	1.0	1093	0.1
Apo-A1 (NMR)	Alzheimer	2	136479302	136479302	C	T	rs3754692	0.0492	0.0054734526796514	0.01	0.0023061920326122	9.385e-07	0.0176264788855	9.385e-07	9.385e-07	False	True	2_136479302_C_T	1.0	19	0.1
Apo-A1 (NMR)	Alzheimer	2	213190035	213190035	C	T	rs17347152	0.0776	0.0055552937458841	0.0158	0.0038006525663507	9.5e-07	0.143832101344	9.5e-07	9.5e-07	False	True	2_213190035_C_T	1.0	14	0.1
Apo-A1 (NMR)	Alzheimer	20	43042364	43042364	C	T	rs1800961	0.1372	-0.001002878656376	0.0221	0.0064770207192803	5.77e-10	0.876950283792	5.77e-10	5.77e-10	False	True	20_43042364_C_T	1.0	980	0.1
Apo-A1 (NMR)	Alzheimer	22	21984379	21984379	A	G	rs3747093	-0.0509	-0.0076963103157999	0.0103	0.0025852167172169	7.481e-07	0.00291039887794	7.481e-07	7.481e-07	False	True	22_21984379_A_G	1.0	69	0.1
Apo-A1 (NMR)	Alzheimer	4	69433714	69433714	C	T	rs34664906	-0.0624	0.0132578446977338	0.0127	0.0111780889414644	9.915e-07	0.2356	9.915e-07	9.915e-07	False	True	4_69433714_C_T	1.0	2	0.1
Apo-A1 (NMR)	Alzheimer	4	73406173	73406173	A	G	rs144064722	-0.2037	0.0010342981303088	0.035	0.0071171628955369	6.0929999999999995e-09	0.884454672841	6.0929999999999995e-09	6.0929999999999995e-09	False	True	4_73406173_A_G	1.0	757	0.1
Apo-A1 (NMR)	Alzheimer	4	103146888	103146888	A	C	rs35225200	0.1004	-0.0074192108799609	0.0201	0.0042583977356755	5.958e-07	0.081463992642	5.958e-07	5.958e-07	False	True	4_103146888_A_C	1.0	97	0.1
Apo-A1 (NMR)	Alzheimer	7	1067403	1067403	A	G	rs74360401	0.061	0.0022401298191152	0.0124	0.0030792823437617	9.771e-07	0.466929278127	9.771e-07	9.771e-07	False	True	7_1067403_A_G	1.0	3	0.1
Apo-A1 (NMR)	Alzheimer	8	9231661	9231661	A	G	rs12546198	0.0659	-0.0009930502164628	0.0131	0.0037344668557611	4.899000000000001e-07	0.7903047834010001	4.899000000000001e-07	4.899000000000001e-07	False	True	8_9231661_A_G	1.0	123	0.1
Apo-A1 (NMR)	Alzheimer	8	19776981	19776981	A	C	rs4466415	-0.0624	-0.0029667251567661	0.0122	0.003092947334358	3.018e-07	0.337462873906	3.018e-07	3.018e-07	False	True	8_19776981_A_C	1.0	224	0.1
Apo-A1 (NMR)	Alzheimer	8	19793581	19793581	C	T	rs190118115	0.1785	0.0213661262318485	0.0316	0.0441338556392759	1.628e-08	0.6283	1.628e-08	1.628e-08	False	True	8_19793581_C_T	1.0	707	0.1
Apo-A1 (NMR)	Alzheimer	8	19875408	19875408	A	G	rs6586886	0.0484	-0.0004277558219818	0.0085	0.0022065965677293	1.394e-08	0.846290823705	1.394e-08	1.394e-08	False	True	8_19875408_A_G	1.0	718	0.1
Apo-A1 (NMR)	Alzheimer	8	19916120	19916120	A	G	rs66778572	0.046	-0.0006725749761701	0.009	0.0023673945466132	2.775e-07	0.7763343343269999	2.775e-07	2.775e-07	False	True	8_19916120_A_G	1.0	254	0.1
Apo-A1 (NMR)	Alzheimer	8	19931087	19931087	C	T	rs117501405	-0.1248	-0.0014603612195447	0.024	0.0062627187827781	1.9960000000000001e-07	0.8156190995489999	1.9960000000000001e-07	1.9960000000000001e-07	False	True	8_19931087_C_T	1.0	342	0.1
Apo-A1 (NMR)	Alzheimer	9	15285670	15285670	A	G	rs535772	-0.0665	0.0006590220573833	0.0133	0.0089504188612283	6.045e-07	0.941304557856	6.045e-07	6.045e-07	False	True	9_15285670_A_G	1.0	93	0.1
Apo-A1 (NMR)	Alzheimer	9	15301428	15301428	A	C	rs2849049	0.0451	0.0030937907311547	0.0086	0.0022928381958642	1.6170000000000005e-07	0.177231642296	1.6170000000000005e-07	1.6170000000000005e-07	False	True	9_15301428_A_C	1.0	402	0.1
Apo-A1 (NMR)	Alzheimer	9	107629336	107629336	C	T	rs13301006	0.0777	-0.003284413859305	0.0136	0.0030857611244047	1.043e-08	0.287157847331	1.043e-08	1.043e-08	False	True	9_107629336_C_T	1.0	733	0.1
Apo-A1 (NMR)	Alzheimer	9	107645080	107645080	C	T	rs2275542	0.0455	-0.0065282543229255	0.0093	0.0023425466130176	9.261e-07	0.00532281360926	9.261e-07	9.261e-07	False	True	9_107645080_C_T	1.0	26	0.1
Apo-A1 (NMR)	Any ischemic stroke	1	63177539	63177539	G	T	rs60152331	-0.0431	-0.0002	0.0086	0.0105	6.134e-07	0.986	6.134e-07	6.134e-07	False	True	1_63177539_G_T	1.0	90	0.1
Apo-A1 (NMR)	Any ischemic stroke	1	220974545	220974545	C	T	rs10863565	0.053	-0.0102	0.0103	0.012	2.714e-07	0.3918	2.714e-07	2.714e-07	False	True	1_220974545_C_T	1.0	264	0.1
Apo-A1 (NMR)	Any ischemic stroke	11	61618012	61618012	C	T	rs2727263	0.0629	0.0437	0.0124	0.0184	4.315e-07	0.01746	4.315e-07	4.315e-07	False	True	11_61618012_C_T	1.0	146	0.1
Apo-A1 (NMR)	Any ischemic stroke	11	61637587	61637587	C	T	rs174628	-0.0491	-0.0208	0.01	0.0126	8.362999999999999e-07	0.09837	8.362999999999999e-07	8.362999999999999e-07	False	True	11_61637587_C_T	1.0	47	0.1
Apo-A1 (NMR)	Any ischemic stroke	11	61803540	61803540	A	G	rs10897209	-0.1029	-0.0538	0.0203	0.0312	3.842e-07	0.08442	3.842e-07	3.842e-07	False	True	11_61803540_A_G	1.0	160	0.1
Apo-A1 (NMR)	Any ischemic stroke	11	116752163	116752163	C	T	rs482371	-0.0401	0.0108	0.0082	0.0103	8.835e-07	0.2978	8.835e-07	8.835e-07	False	True	11_116752163_C_T	1.0	32	0.1
Apo-A1 (NMR)	Any ischemic stroke	12	79276836	79276836	A	G	rs139160475	-0.3476	-0.0018	0.0691	0.0413	4.879999999999999e-07	0.9656	4.879999999999999e-07	4.879999999999999e-07	False	True	12_79276836_A_G	1.0	123	0.1
Apo-A1 (NMR)	Any ischemic stroke	12	109953417	109953417	A	G	rs2879107	-0.0423	0.0023	0.0084	0.0099	4.544e-07	0.8147	4.544e-07	4.544e-07	False	True	12_109953417_A_G	1.0	136	0.1
Apo-A1 (NMR)	Any ischemic stroke	12	125265201	125265201	A	G	rs921919	-0.0425	-0.0072	0.0087	0.0108	9.266e-07	0.5033	9.266e-07	9.266e-07	False	True	12_125265201_A_G	1.0	23	0.1
Apo-A1 (NMR)	Any ischemic stroke	12	125286650	125286650	C	T	rs4765610	-0.0403	-0.0028	0.0082	0.0101	9.169e-07	0.7813	9.169e-07	9.169e-07	False	True	12_125286650_C_T	1.0	27	0.1
Apo-A1 (NMR)	Any ischemic stroke	12	125317391	125317391	A	C	rs10773107	-0.0515	0.0132	0.0103	0.0122	6.027000000000001e-07	0.2764	6.027000000000001e-07	6.027000000000001e-07	False	True	12_125317391_A_C	1.0	93	0.1
Apo-A1 (NMR)	Any ischemic stroke	12	125324798	125324798	A	C	rs61941676	-0.0633	0.0179	0.0128	0.0153	7.77e-07	0.2413	7.77e-07	7.77e-07	False	True	12_125324798_A_C	1.0	62	0.1
Apo-A1 (NMR)	Any ischemic stroke	12	125338336	125338336	C	T	rs78194510	0.0745	0.028	0.0151	0.0191	8.048999999999999e-07	0.142	8.048999999999999e-07	8.048999999999999e-07	False	True	12_125338336_C_T	1.0	54	0.1
Apo-A1 (NMR)	Any ischemic stroke	12	125351149	125351149	A	G	rs4435094	-0.0449	-0.0035	0.0086	0.0103	1.645e-07	0.732	1.645e-07	1.645e-07	False	True	12_125351149_A_G	1.0	397	0.1
Apo-A1 (NMR)	Any ischemic stroke	12	125363987	125363987	A	C	rs57276302	0.0665	0.0078	0.0124	0.0149	7.718999999999999e-08	0.6018	7.718999999999999e-08	7.718999999999999e-08	False	True	12_125363987_A_C	1.0	582	0.1
Apo-A1 (NMR)	Any ischemic stroke	13	66479744	66479744	A	G	rs9528999	0.0468	-0.0157	0.0095	0.0099	7.945000000000001e-07	0.1126	7.945000000000001e-07	7.945000000000001e-07	False	True	13_66479744_A_G	1.0	57	0.1
Apo-A1 (NMR)	Any ischemic stroke	15	58520259	58520259	C	T	rs11631950	0.0462	0.0075	0.009	0.0106	2.517e-07	0.4829	2.517e-07	2.517e-07	False	True	15_58520259_C_T	1.0	286	0.1
Apo-A1 (NMR)	Any ischemic stroke	15	58582294	58582294	C	T	rs938509	-0.0483	-0.0067	0.0095	0.0118	3.64e-07	0.5720000000000001	3.64e-07	3.64e-07	False	True	15_58582294_C_T	1.0	172	0.1
Apo-A1 (NMR)	Any ischemic stroke	15	58607320	58607320	A	G	rs500590	0.0468	0.0028	0.0096	0.0111	9.944e-07	0.8019	9.944e-07	9.944e-07	False	True	15_58607320_A_G	1.0	0	0.1
Apo-A1 (NMR)	Any ischemic stroke	15	58630019	58630019	G	T	rs12910827	-0.1221	-0.0209	0.0242	0.0305	4.413e-07	0.4932	4.413e-07	4.413e-07	False	True	15_58630019_G_T	1.0	143	0.1
Apo-A1 (NMR)	Any ischemic stroke	15	58682690	58682690	A	G	rs34718390	0.0975	-0.03	0.0186	0.0243	1.6760000000000004e-07	0.2173	1.6760000000000004e-07	1.6760000000000004e-07	False	True	15_58682690_A_G	1.0	393	0.1
Apo-A1 (NMR)	Any ischemic stroke	15	58691202	58691202	A	G	rs76898656	-0.1133	-0.0429	0.0221	0.0312	2.923e-07	0.1686	2.923e-07	2.923e-07	False	True	15_58691202_A_G	1.0	236	0.1
Apo-A1 (NMR)	Any ischemic stroke	15	58692007	58692007	A	G	rs440183	-0.0467	-0.0035	0.0092	0.0114	3.595e-07	0.7594	3.595e-07	3.595e-07	False	True	15_58692007_A_G	1.0	177	0.1
Apo-A1 (NMR)	Any ischemic stroke	15	58724706	58724706	A	G	rs11632618	0.1751	-0.0028	0.0192	0.0224	9.186000000000001e-20	0.8994	9.186000000000001e-20	9.186000000000001e-20	False	True	15_58724706_A_G	1.0	1437	0.1
Apo-A1 (NMR)	Any ischemic stroke	15	58727687	58727687	C	T	rs62000939	-0.0582	-0.0236	0.0114	0.0138	3.3e-07	0.08702	3.3e-07	3.3e-07	False	True	15_58727687_C_T	1.0	198	0.1
Apo-A1 (NMR)	Any ischemic stroke	15	58728067	58728067	A	G	rs72740877	0.2339	-0.0087	0.0348	0.0288	1.7239999999999997e-11	0.7617	1.7239999999999997e-11	1.7239999999999997e-11	False	True	15_58728067_A_G	1.0	1102	0.1
Apo-A1 (NMR)	Any ischemic stroke	15	58931340	58931340	A	G	rs17269425	-0.1152	0.0446	0.0228	0.0315	4.328e-07	0.1571	4.328e-07	4.328e-07	False	True	15_58931340_A_G	1.0	145	0.1
Apo-A1 (NMR)	Any ischemic stroke	15	59531818	59531818	C	T	rs111543310	0.2504	-0.0551	0.05	0.0585	5.345e-07	0.3456	5.345e-07	5.345e-07	False	True	15_59531818_C_T	1.0	108	0.1
Apo-A1 (NMR)	Any ischemic stroke	15	59806496	59806496	G	T	rs111778770	-0.2556	0.0965	0.049	0.067	1.819e-07	0.1494	1.819e-07	1.819e-07	False	True	15_59806496_G_T	1.0	368	0.1
Apo-A1 (NMR)	Any ischemic stroke	16	56759532	56759532	A	G	rs190368852	0.1217	-0.037	0.022	0.0295	3.052e-08	0.2106	3.052e-08	3.052e-08	False	True	16_56759532_A_G	1.0	659	0.1
Apo-A1 (NMR)	Any ischemic stroke	16	56819919	56819919	C	T	rs16962014	0.0681	0.0054	0.0139	0.0181	9.935e-07	0.7653	9.935e-07	9.935e-07	False	True	16_56819919_C_T	1.0	1	0.1
Apo-A1 (NMR)	Any ischemic stroke	16	56927296	56927296	C	T	rs55980617	0.0591	-0.0095	0.0117	0.0143	4.771000000000001e-07	0.509	4.771000000000001e-07	4.771000000000001e-07	False	True	16_56927296_C_T	1.0	127	0.1
Apo-A1 (NMR)	Any ischemic stroke	16	56938955	56938955	A	C	rs72786761	-0.1891	0.0158	0.0348	0.043	5.639e-08	0.7139	5.639e-08	5.639e-08	False	True	16_56938955_A_C	1.0	615	0.1
Apo-A1 (NMR)	Any ischemic stroke	16	56984590	56984590	C	T	rs9938160	0.0712	-0.0004	0.01	0.0118	1.348e-12	0.9736	1.348e-12	1.348e-12	False	True	16_56984590_C_T	1.0	1153	0.1
Apo-A1 (NMR)	Any ischemic stroke	16	56988502	56988502	A	G	rs2399597	-0.0883	-0.0212	0.012	0.0141	1.705e-13	0.132	1.705e-13	1.705e-13	False	True	16_56988502_A_G	1.0	1169	0.1
Apo-A1 (NMR)	Any ischemic stroke	16	56993901	56993901	A	C	rs36229786	0.1273	-0.0167	0.0112	0.0139	6.0450000000000004e-30	0.2298	6.0450000000000004e-30	6.0450000000000004e-30	False	True	16_56993901_A_C	1.0	1475	0.1
Apo-A1 (NMR)	Any ischemic stroke	16	56995038	56995038	C	T	rs4783962	0.0491	0.0018	0.0095	0.0119	2.532e-07	0.8826	2.532e-07	2.532e-07	False	True	16_56995038_C_T	1.0	283	0.1
Apo-A1 (NMR)	Any ischemic stroke	16	57008227	57008227	A	G	rs158480	-0.0831	-0.0315	0.0123	0.0157	1.213e-11	0.04436	1.213e-11	1.213e-11	False	True	16_57008227_A_G	1.0	1109	0.1
Apo-A1 (NMR)	Any ischemic stroke	16	57017002	57017002	G	T	rs9923854	0.0689	-0.0158	0.013	0.0166	1.161e-07	0.3415	1.161e-07	1.161e-07	False	True	16_57017002_G_T	1.0	507	0.1
Apo-A1 (NMR)	Any ischemic stroke	16	57019392	57019392	C	T	rs12720917	0.0667	-0.0091	0.0125	0.0148	9.603e-08	0.5359	9.603e-08	9.603e-08	False	True	16_57019392_C_T	1.0	545	0.1
Apo-A1 (NMR)	Any ischemic stroke	16	68021125	68021125	A	C	rs78539049	0.1022	0.0114	0.0196	0.0257	1.927e-07	0.6567	1.927e-07	1.927e-07	False	True	16_68021125_A_C	1.0	353	0.1
Apo-A1 (NMR)	Any ischemic stroke	17	45542260	45542260	G	T	rs112238165	-0.0576	-0.0163	0.0117	0.0131	8.908e-07	0.2145	8.908e-07	8.908e-07	False	True	17_45542260_G_T	1.0	30	0.1
Apo-A1 (NMR)	Any ischemic stroke	18	46529282	46529282	G	T	rs12959033	-0.057	-0.0288	0.0116	0.0108	9.089e-07	0.007666	9.089e-07	9.089e-07	False	True	18_46529282_G_T	1.0	29	0.1
Apo-A1 (NMR)	Any ischemic stroke	18	47126999	47126999	A	G	rs28512338	-0.0446	0.019	0.0088	0.0105	4.465e-07	0.07024	4.465e-07	4.465e-07	False	True	18_47126999_A_G	1.0	141	0.1
Apo-A1 (NMR)	Any ischemic stroke	18	47143458	47143458	C	T	rs17799105	-0.083	-0.0254	0.0164	0.0243	4.346e-07	0.2962	4.346e-07	4.346e-07	False	True	18_47143458_C_T	1.0	144	0.1
Apo-A1 (NMR)	Any ischemic stroke	18	47145202	47145202	A	G	rs12958839	0.0418	-0.0056	0.0083	0.0098	5.358e-07	0.5701	5.358e-07	5.358e-07	False	True	18_47145202_A_G	1.0	107	0.1
Apo-A1 (NMR)	Any ischemic stroke	18	47176917	47176917	C	T	rs4939888	0.042	-0.0156	0.0084	0.0101	5.204999999999999e-07	0.1221	5.204999999999999e-07	5.204999999999999e-07	False	True	18_47176917_C_T	1.0	111	0.1
Apo-A1 (NMR)	Any ischemic stroke	18	47183012	47183012	C	T	rs11662691	0.0878	-0.0005	0.0145	0.0176	1.49e-09	0.9786	1.49e-09	1.49e-09	False	True	18_47183012_C_T	1.0	845	0.1
Apo-A1 (NMR)	Any ischemic stroke	18	47196870	47196870	A	G	rs80175721	-0.1565	0.032	0.0317	0.0504	7.661e-07	0.525	7.661e-07	7.661e-07	False	True	18_47196870_A_G	1.0	65	0.1
Apo-A1 (NMR)	Any ischemic stroke	18	47227334	47227334	A	G	rs12955308	-0.0416	-0.0199	0.0083	0.01	5.906e-07	0.04525	5.906e-07	5.906e-07	False	True	18_47227334_A_G	1.0	97	0.1
Apo-A1 (NMR)	Any ischemic stroke	19	11348521	11348521	A	G	rs3745683	-0.079	0.0326	0.0159	0.0181	6.577e-07	0.07142	6.577e-07	6.577e-07	False	True	19_11348521_A_G	1.0	83	0.1
Apo-A1 (NMR)	Any ischemic stroke	19	45408628	45408628	C	T	rs769446	-0.0927	-0.0536	0.0189	0.0221	9.718000000000002e-07	0.01516	9.718000000000002e-07	9.718000000000002e-07	False	True	19_45408628_C_T	1.0	5	0.1
Apo-A1 (NMR)	Any ischemic stroke	19	45416831	45416831	G	T	rs390082	-0.0979	-0.0203	0.0147	0.0163	3.048e-11	0.2116	3.048e-11	3.048e-11	False	True	19_45416831_G_T	1.0	1090	0.1
Apo-A1 (NMR)	Any ischemic stroke	2	136479302	136479302	C	T	rs3754692	0.0492	-0.0056	0.01	0.0125	9.385e-07	0.6531	9.385e-07	9.385e-07	False	True	2_136479302_C_T	1.0	18	0.1
Apo-A1 (NMR)	Any ischemic stroke	2	213190035	213190035	C	T	rs17347152	0.0776	-0.0019	0.0158	0.0167	9.5e-07	0.911	9.5e-07	9.5e-07	False	True	2_213190035_C_T	1.0	14	0.1
Apo-A1 (NMR)	Any ischemic stroke	20	43042364	43042364	C	T	rs1800961	0.1372	-0.0353	0.0221	0.0288	5.77e-10	0.2211	5.77e-10	5.77e-10	False	True	20_43042364_C_T	1.0	977	0.1
Apo-A1 (NMR)	Any ischemic stroke	22	21984379	21984379	A	G	rs3747093	-0.0509	0.026	0.0103	0.0125	7.481e-07	0.03713	7.481e-07	7.481e-07	False	True	22_21984379_A_G	1.0	68	0.1
Apo-A1 (NMR)	Any ischemic stroke	4	69433714	69433714	C	T	rs34664906	-0.0624	0.0181	0.0127	0.0157	9.915e-07	0.2508	9.915e-07	9.915e-07	False	True	4_69433714_C_T	1.0	2	0.1
Apo-A1 (NMR)	Any ischemic stroke	4	73406173	73406173	A	G	rs144064722	-0.2037	-0.0065	0.035	0.0369	6.0929999999999995e-09	0.8605	6.0929999999999995e-09	6.0929999999999995e-09	False	True	4_73406173_A_G	1.0	754	0.1
Apo-A1 (NMR)	Any ischemic stroke	4	103146888	103146888	A	C	rs35225200	0.1004	0.0133	0.0201	0.0206	5.958e-07	0.5177	5.958e-07	5.958e-07	False	True	4_103146888_A_C	1.0	96	0.1
Apo-A1 (NMR)	Any ischemic stroke	7	1067403	1067403	A	G	rs74360401	0.061	0.0114	0.0124	0.0138	9.771e-07	0.4094	9.771e-07	9.771e-07	False	True	7_1067403_A_G	1.0	3	0.1
Apo-A1 (NMR)	Any ischemic stroke	8	9231661	9231661	A	G	rs12546198	0.0659	-0.0103	0.0131	0.017	4.899000000000001e-07	0.546	4.899000000000001e-07	4.899000000000001e-07	False	True	8_9231661_A_G	1.0	122	0.1
Apo-A1 (NMR)	Any ischemic stroke	8	19776981	19776981	A	C	rs4466415	-0.0624	0.0177	0.0122	0.0141	3.018e-07	0.2068	3.018e-07	3.018e-07	False	True	8_19776981_A_C	1.0	223	0.1
Apo-A1 (NMR)	Any ischemic stroke	8	19793581	19793581	C	T	rs190118115	0.1785	-0.1237	0.0316	0.0406	1.628e-08	0.00234	1.628e-08	1.628e-08	False	True	8_19793581_C_T	1.0	704	0.1
Apo-A1 (NMR)	Any ischemic stroke	8	19875408	19875408	A	G	rs6586886	0.0484	-0.008	0.0085	0.0101	1.394e-08	0.4285	1.394e-08	1.394e-08	False	True	8_19875408_A_G	1.0	715	0.1
Apo-A1 (NMR)	Any ischemic stroke	8	19916120	19916120	A	G	rs66778572	0.046	0.0028	0.009	0.0111	2.775e-07	0.7981	2.775e-07	2.775e-07	False	True	8_19916120_A_G	1.0	254	0.1
Apo-A1 (NMR)	Any ischemic stroke	8	19931087	19931087	C	T	rs117501405	-0.1248	-0.015	0.024	0.0284	1.9960000000000001e-07	0.598	1.9960000000000001e-07	1.9960000000000001e-07	False	True	8_19931087_C_T	1.0	341	0.1
Apo-A1 (NMR)	Any ischemic stroke	9	15285670	15285670	A	G	rs535772	-0.0665	-0.0253	0.0133	0.0165	6.045e-07	0.1248	6.045e-07	6.045e-07	False	True	9_15285670_A_G	1.0	92	0.1
Apo-A1 (NMR)	Any ischemic stroke	9	15301428	15301428	A	C	rs2849049	0.0451	0.016	0.0086	0.0107	1.6170000000000005e-07	0.1357	1.6170000000000005e-07	1.6170000000000005e-07	False	True	9_15301428_A_C	1.0	401	0.1
Apo-A1 (NMR)	Any ischemic stroke	9	107629336	107629336	C	T	rs13301006	0.0777	0.0042	0.0136	0.0147	1.043e-08	0.777	1.043e-08	1.043e-08	False	True	9_107629336_C_T	1.0	730	0.1
Apo-A1 (NMR)	Any ischemic stroke	9	107645080	107645080	C	T	rs2275542	0.0455	0.0033	0.0093	0.0108	9.261e-07	0.7595	9.261e-07	9.261e-07	False	True	9_107645080_C_T	1.0	25	0.1
Apo-A1 (NMR)	Any stroke	1	63177539	63177539	G	T	rs60152331	-0.0431	0.0002	0.0086	0.0097	6.134e-07	0.9809	6.134e-07	6.134e-07	False	True	1_63177539_G_T	1.0	90	0.1
Apo-A1 (NMR)	Any stroke	1	220974545	220974545	C	T	rs10863565	0.053	-0.0082	0.0103	0.011	2.714e-07	0.4578	2.714e-07	2.714e-07	False	True	1_220974545_C_T	1.0	264	0.1
Apo-A1 (NMR)	Any stroke	11	61618012	61618012	C	T	rs2727263	0.0629	0.0405	0.0124	0.0169	4.315e-07	0.0166699999999999	4.315e-07	4.315e-07	False	True	11_61618012_C_T	1.0	146	0.1
Apo-A1 (NMR)	Any stroke	11	61637587	61637587	C	T	rs174628	-0.0491	-0.0138	0.01	0.0116	8.362999999999999e-07	0.236	8.362999999999999e-07	8.362999999999999e-07	False	True	11_61637587_C_T	1.0	47	0.1
Apo-A1 (NMR)	Any stroke	11	61803540	61803540	A	G	rs10897209	-0.1029	-0.0375	0.0203	0.0286	3.842e-07	0.1905	3.842e-07	3.842e-07	False	True	11_61803540_A_G	1.0	160	0.1
Apo-A1 (NMR)	Any stroke	11	116752163	116752163	C	T	rs482371	-0.0401	0.0101	0.0082	0.01	8.835e-07	0.3156	8.835e-07	8.835e-07	False	True	11_116752163_C_T	1.0	32	0.1
Apo-A1 (NMR)	Any stroke	12	79276836	79276836	A	G	rs139160475	-0.3476	0.0093	0.0691	0.038	4.879999999999999e-07	0.8068	4.879999999999999e-07	4.879999999999999e-07	False	True	12_79276836_A_G	1.0	123	0.1
Apo-A1 (NMR)	Any stroke	12	109953417	109953417	A	G	rs2879107	-0.0423	0.0053	0.0084	0.009	4.544e-07	0.5513	4.544e-07	4.544e-07	False	True	12_109953417_A_G	1.0	136	0.1
Apo-A1 (NMR)	Any stroke	12	125265201	125265201	A	G	rs921919	-0.0425	-0.0107	0.0087	0.0104	9.266e-07	0.3045	9.266e-07	9.266e-07	False	True	12_125265201_A_G	1.0	23	0.1
Apo-A1 (NMR)	Any stroke	12	125286650	125286650	C	T	rs4765610	-0.0403	-0.0064	0.0082	0.0093	9.169e-07	0.4921	9.169e-07	9.169e-07	False	True	12_125286650_C_T	1.0	27	0.1
Apo-A1 (NMR)	Any stroke	12	125317391	125317391	A	C	rs10773107	-0.0515	0.0124	0.0103	0.011	6.027000000000001e-07	0.2588	6.027000000000001e-07	6.027000000000001e-07	False	True	12_125317391_A_C	1.0	93	0.1
Apo-A1 (NMR)	Any stroke	12	125324798	125324798	A	C	rs61941676	-0.0633	0.0035	0.0128	0.0141	7.77e-07	0.8048	7.77e-07	7.77e-07	False	True	12_125324798_A_C	1.0	62	0.1
Apo-A1 (NMR)	Any stroke	12	125338336	125338336	C	T	rs78194510	0.0745	0.0244	0.0151	0.0174	8.048999999999999e-07	0.1598	8.048999999999999e-07	8.048999999999999e-07	False	True	12_125338336_C_T	1.0	54	0.1
Apo-A1 (NMR)	Any stroke	12	125351149	125351149	A	G	rs4435094	-0.0449	-0.0073	0.0086	0.0094	1.645e-07	0.4369	1.645e-07	1.645e-07	False	True	12_125351149_A_G	1.0	397	0.1
Apo-A1 (NMR)	Any stroke	12	125363987	125363987	A	C	rs57276302	0.0665	0.0101	0.0124	0.0136	7.718999999999999e-08	0.4563	7.718999999999999e-08	7.718999999999999e-08	False	True	12_125363987_A_C	1.0	582	0.1
Apo-A1 (NMR)	Any stroke	13	66479744	66479744	A	G	rs9528999	0.0468	-0.0069	0.0095	0.0091	7.945000000000001e-07	0.4473	7.945000000000001e-07	7.945000000000001e-07	False	True	13_66479744_A_G	1.0	57	0.1
Apo-A1 (NMR)	Any stroke	15	58520259	58520259	C	T	rs11631950	0.0462	0.0065	0.009	0.0099	2.517e-07	0.5073	2.517e-07	2.517e-07	False	True	15_58520259_C_T	1.0	286	0.1
Apo-A1 (NMR)	Any stroke	15	58582294	58582294	C	T	rs938509	-0.0483	-0.0079	0.0095	0.0109	3.64e-07	0.471	3.64e-07	3.64e-07	False	True	15_58582294_C_T	1.0	172	0.1
Apo-A1 (NMR)	Any stroke	15	58607320	58607320	A	G	rs500590	0.0468	0.0065	0.0096	0.0103	9.944e-07	0.5305	9.944e-07	9.944e-07	False	True	15_58607320_A_G	1.0	0	0.1
Apo-A1 (NMR)	Any stroke	15	58630019	58630019	G	T	rs12910827	-0.1221	-0.0039	0.0242	0.0284	4.413e-07	0.8904	4.413e-07	4.413e-07	False	True	15_58630019_G_T	1.0	143	0.1
Apo-A1 (NMR)	Any stroke	15	58682690	58682690	A	G	rs34718390	0.0975	-0.0337	0.0186	0.0222	1.6760000000000004e-07	0.1291	1.6760000000000004e-07	1.6760000000000004e-07	False	True	15_58682690_A_G	1.0	393	0.1
Apo-A1 (NMR)	Any stroke	15	58691202	58691202	A	G	rs76898656	-0.1133	-0.0345	0.0221	0.0288	2.923e-07	0.2306	2.923e-07	2.923e-07	False	True	15_58691202_A_G	1.0	236	0.1
Apo-A1 (NMR)	Any stroke	15	58692007	58692007	A	G	rs440183	-0.0467	-0.0032	0.0092	0.0104	3.595e-07	0.7564	3.595e-07	3.595e-07	False	True	15_58692007_A_G	1.0	177	0.1
Apo-A1 (NMR)	Any stroke	15	58727687	58727687	C	T	rs62000939	-0.0582	-0.0195	0.0114	0.0127	3.3e-07	0.1261	3.3e-07	3.3e-07	False	True	15_58727687_C_T	1.0	198	0.1
Apo-A1 (NMR)	Any stroke	15	58728067	58728067	A	G	rs72740877	0.2339	-0.0213	0.0348	0.031	1.7239999999999997e-11	0.4917	1.7239999999999997e-11	1.7239999999999997e-11	False	True	15_58728067_A_G	1.0	1102	0.1
Apo-A1 (NMR)	Any stroke	15	58931340	58931340	A	G	rs17269425	-0.1152	0.0371	0.0228	0.0295	4.328e-07	0.2093	4.328e-07	4.328e-07	False	True	15_58931340_A_G	1.0	145	0.1
Apo-A1 (NMR)	Any stroke	15	59531818	59531818	C	T	rs111543310	0.2504	-0.0269	0.05	0.0542	5.345e-07	0.6194	5.345e-07	5.345e-07	False	True	15_59531818_C_T	1.0	108	0.1
Apo-A1 (NMR)	Any stroke	15	59806496	59806496	G	T	rs111778770	-0.2556	0.0786	0.049	0.0606	1.819e-07	0.1943	1.819e-07	1.819e-07	False	True	15_59806496_G_T	1.0	368	0.1
Apo-A1 (NMR)	Any stroke	16	56759532	56759532	A	G	rs190368852	0.1217	-0.0485	0.022	0.0268	3.052e-08	0.07025	3.052e-08	3.052e-08	False	True	16_56759532_A_G	1.0	659	0.1
Apo-A1 (NMR)	Any stroke	16	56819919	56819919	C	T	rs16962014	0.0681	-0.0002	0.0139	0.0165	9.935e-07	0.991	9.935e-07	9.935e-07	False	True	16_56819919_C_T	1.0	1	0.1
Apo-A1 (NMR)	Any stroke	16	56927296	56927296	C	T	rs55980617	0.0591	-0.0204	0.0117	0.0132	4.771000000000001e-07	0.123	4.771000000000001e-07	4.771000000000001e-07	False	True	16_56927296_C_T	1.0	127	0.1
Apo-A1 (NMR)	Any stroke	16	56938955	56938955	A	C	rs72786761	-0.1891	0.0343	0.0348	0.041	5.639e-08	0.4033	5.639e-08	5.639e-08	False	True	16_56938955_A_C	1.0	615	0.1
Apo-A1 (NMR)	Any stroke	16	56984590	56984590	C	T	rs9938160	0.0712	-0.0012	0.01	0.0109	1.348e-12	0.9155	1.348e-12	1.348e-12	False	True	16_56984590_C_T	1.0	1153	0.1
Apo-A1 (NMR)	Any stroke	16	56988502	56988502	A	G	rs2399597	-0.0883	-0.0143	0.012	0.0129	1.705e-13	0.2669	1.705e-13	1.705e-13	False	True	16_56988502_A_G	1.0	1169	0.1
Apo-A1 (NMR)	Any stroke	16	56993901	56993901	A	C	rs36229786	0.1273	-0.0189	0.0112	0.0128	6.0450000000000004e-30	0.1405	6.0450000000000004e-30	6.0450000000000004e-30	False	True	16_56993901_A_C	1.0	1475	0.1
Apo-A1 (NMR)	Any stroke	16	56995038	56995038	C	T	rs4783962	0.0491	0.0043	0.0095	0.011	2.532e-07	0.6969	2.532e-07	2.532e-07	False	True	16_56995038_C_T	1.0	283	0.1
Apo-A1 (NMR)	Any stroke	16	57008227	57008227	A	G	rs158480	-0.0831	-0.0263	0.0123	0.0143	1.213e-11	0.06673	1.213e-11	1.213e-11	False	True	16_57008227_A_G	1.0	1109	0.1
Apo-A1 (NMR)	Any stroke	16	57017002	57017002	G	T	rs9923854	0.0689	-0.018	0.013	0.0153	1.161e-07	0.2395	1.161e-07	1.161e-07	False	True	16_57017002_G_T	1.0	507	0.1
Apo-A1 (NMR)	Any stroke	16	57019392	57019392	C	T	rs12720917	0.0667	-0.0078	0.0125	0.0137	9.603e-08	0.5684	9.603e-08	9.603e-08	False	True	16_57019392_C_T	1.0	545	0.1
Apo-A1 (NMR)	Any stroke	16	68021125	68021125	A	C	rs78539049	0.1022	0.0136	0.0196	0.024	1.927e-07	0.5699	1.927e-07	1.927e-07	False	True	16_68021125_A_C	1.0	353	0.1
Apo-A1 (NMR)	Any stroke	17	45542260	45542260	G	T	rs112238165	-0.0576	-0.014	0.0117	0.012	8.908e-07	0.2424	8.908e-07	8.908e-07	False	True	17_45542260_G_T	1.0	30	0.1
Apo-A1 (NMR)	Any stroke	18	46529282	46529282	G	T	rs12959033	-0.057	-0.0228	0.0116	0.0099	9.089e-07	0.02175	9.089e-07	9.089e-07	False	True	18_46529282_G_T	1.0	29	0.1
Apo-A1 (NMR)	Any stroke	18	47126999	47126999	A	G	rs28512338	-0.0446	0.019	0.0088	0.0097	4.465e-07	0.05	4.465e-07	4.465e-07	False	True	18_47126999_A_G	1.0	141	0.1
Apo-A1 (NMR)	Any stroke	18	47143458	47143458	C	T	rs17799105	-0.083	-0.0226	0.0164	0.0225	4.346e-07	0.3146	4.346e-07	4.346e-07	False	True	18_47143458_C_T	1.0	144	0.1
Apo-A1 (NMR)	Any stroke	18	47145202	47145202	A	G	rs12958839	0.0418	-0.0113	0.0083	0.0091	5.358e-07	0.217	5.358e-07	5.358e-07	False	True	18_47145202_A_G	1.0	107	0.1
Apo-A1 (NMR)	Any stroke	18	47176917	47176917	C	T	rs4939888	0.042	-0.0173	0.0084	0.0093	5.204999999999999e-07	0.06312	5.204999999999999e-07	5.204999999999999e-07	False	True	18_47176917_C_T	1.0	111	0.1
Apo-A1 (NMR)	Any stroke	18	47183012	47183012	C	T	rs11662691	0.0878	-0.0023	0.0145	0.0165	1.49e-09	0.8878	1.49e-09	1.49e-09	False	True	18_47183012_C_T	1.0	845	0.1
Apo-A1 (NMR)	Any stroke	18	47196870	47196870	A	G	rs80175721	-0.1565	0.0124	0.0317	0.0467	7.661e-07	0.7897	7.661e-07	7.661e-07	False	True	18_47196870_A_G	1.0	65	0.1
Apo-A1 (NMR)	Any stroke	18	47227334	47227334	A	G	rs12955308	-0.0416	-0.0221	0.0083	0.0092	5.906e-07	0.01615	5.906e-07	5.906e-07	False	True	18_47227334_A_G	1.0	97	0.1
Apo-A1 (NMR)	Any stroke	19	11348521	11348521	A	G	rs3745683	-0.079	0.0249	0.0159	0.0166	6.577e-07	0.1341	6.577e-07	6.577e-07	False	True	19_11348521_A_G	1.0	83	0.1
Apo-A1 (NMR)	Any stroke	19	45408628	45408628	C	T	rs769446	-0.0927	-0.0509	0.0189	0.0202	9.718000000000002e-07	0.01162	9.718000000000002e-07	9.718000000000002e-07	False	True	19_45408628_C_T	1.0	5	0.1
Apo-A1 (NMR)	Any stroke	19	45416831	45416831	G	T	rs390082	-0.0979	-0.0234	0.0147	0.0165	3.048e-11	0.1576	3.048e-11	3.048e-11	False	True	19_45416831_G_T	1.0	1090	0.1
Apo-A1 (NMR)	Any stroke	2	136479302	136479302	C	T	rs3754692	0.0492	-0.0065	0.01	0.0116	9.385e-07	0.5759	9.385e-07	9.385e-07	False	True	2_136479302_C_T	1.0	18	0.1
Apo-A1 (NMR)	Any stroke	2	213190035	213190035	C	T	rs17347152	0.0776	-0.0002	0.0158	0.0152	9.5e-07	0.9914	9.5e-07	9.5e-07	False	True	2_213190035_C_T	1.0	14	0.1
Apo-A1 (NMR)	Any stroke	20	43042364	43042364	C	T	rs1800961	0.1372	-0.0091	0.0221	0.0263	5.77e-10	0.7281	5.77e-10	5.77e-10	False	True	20_43042364_C_T	1.0	977	0.1
Apo-A1 (NMR)	Any stroke	22	21984379	21984379	A	G	rs3747093	-0.0509	0.0294	0.0103	0.0115	7.481e-07	0.01049	7.481e-07	7.481e-07	False	True	22_21984379_A_G	1.0	68	0.1
Apo-A1 (NMR)	Any stroke	4	69433714	69433714	C	T	rs34664906	-0.0624	0.0155	0.0127	0.0155	9.915e-07	0.3174	9.915e-07	9.915e-07	False	True	4_69433714_C_T	1.0	2	0.1
Apo-A1 (NMR)	Any stroke	4	73406173	73406173	A	G	rs144064722	-0.2037	-0.0175	0.035	0.0338	6.0929999999999995e-09	0.6054	6.0929999999999995e-09	6.0929999999999995e-09	False	True	4_73406173_A_G	1.0	754	0.1
Apo-A1 (NMR)	Any stroke	4	103146888	103146888	A	C	rs35225200	0.1004	0.0086	0.0201	0.0191	5.958e-07	0.6515	5.958e-07	5.958e-07	False	True	4_103146888_A_C	1.0	96	0.1
Apo-A1 (NMR)	Any stroke	7	1067403	1067403	A	G	rs74360401	0.061	0.0042	0.0124	0.0127	9.771e-07	0.74	9.771e-07	9.771e-07	False	True	7_1067403_A_G	1.0	3	0.1
Apo-A1 (NMR)	Any stroke	8	9231661	9231661	A	G	rs12546198	0.0659	-0.0181	0.0131	0.0153	4.899000000000001e-07	0.2378	4.899000000000001e-07	4.899000000000001e-07	False	True	8_9231661_A_G	1.0	122	0.1
Apo-A1 (NMR)	Any stroke	8	19776981	19776981	A	C	rs4466415	-0.0624	0.0158	0.0122	0.013	3.018e-07	0.2236	3.018e-07	3.018e-07	False	True	8_19776981_A_C	1.0	223	0.1
Apo-A1 (NMR)	Any stroke	8	19793581	19793581	C	T	rs190118115	0.1785	-0.1134	0.0316	0.0393	1.628e-08	0.003889	1.628e-08	1.628e-08	False	True	8_19793581_C_T	1.0	704	0.1
Apo-A1 (NMR)	Any stroke	8	19875408	19875408	A	G	rs6586886	0.0484	-0.0049	0.0085	0.0092	1.394e-08	0.5912	1.394e-08	1.394e-08	False	True	8_19875408_A_G	1.0	715	0.1
Apo-A1 (NMR)	Any stroke	8	19916120	19916120	A	G	rs66778572	0.046	-0.0027	0.009	0.0102	2.775e-07	0.7933	2.775e-07	2.775e-07	False	True	8_19916120_A_G	1.0	254	0.1
Apo-A1 (NMR)	Any stroke	8	19931087	19931087	C	T	rs117501405	-0.1248	-0.0055	0.024	0.0261	1.9960000000000001e-07	0.8316	1.9960000000000001e-07	1.9960000000000001e-07	False	True	8_19931087_C_T	1.0	341	0.1
Apo-A1 (NMR)	Any stroke	9	15285670	15285670	A	G	rs535772	-0.0665	-0.0215	0.0133	0.0151	6.045e-07	0.1543	6.045e-07	6.045e-07	False	True	9_15285670_A_G	1.0	92	0.1
Apo-A1 (NMR)	Any stroke	9	15301428	15301428	A	C	rs2849049	0.0451	0.0086	0.0086	0.0098	1.6170000000000005e-07	0.3783	1.6170000000000005e-07	1.6170000000000005e-07	False	True	9_15301428_A_C	1.0	401	0.1
Apo-A1 (NMR)	Any stroke	9	107629336	107629336	C	T	rs13301006	0.0777	0.0053	0.0136	0.0136	1.043e-08	0.6959	1.043e-08	1.043e-08	False	True	9_107629336_C_T	1.0	730	0.1
Apo-A1 (NMR)	Any stroke	9	107645080	107645080	C	T	rs2275542	0.0455	0.0057	0.0093	0.0099	9.261e-07	0.5679	9.261e-07	9.261e-07	False	True	9_107645080_C_T	1.0	25	0.1
Apo-A1 (NMR)	Arthritis	1	63177539	63177539	G	T	rs60152331	-0.0431	0.0100503358535014	0.0086	0.0418021950691049	6.134e-07	0.81	6.134e-07	6.134e-07	False	True	1_63177539_G_T	1.0	71	0.1
Apo-A1 (NMR)	Arthritis	1	220974545	220974545	C	T	rs10863565	0.053	0.0408219945202551	0.0103	0.023317712518874	2.714e-07	0.08	2.714e-07	2.714e-07	False	True	1_220974545_C_T	1.0	200	0.1
Apo-A1 (NMR)	Arthritis	11	61618012	61618012	C	T	rs2727263	0.0629	0.0304592074847085	0.0124	0.0385954506514523	4.315e-07	0.43	4.315e-07	4.315e-07	False	True	11_61618012_C_T	1.0	106	0.1
Apo-A1 (NMR)	Arthritis	11	61637587	61637587	C	T	rs174628	-0.0491	-0.0861776962410524	0.01	0.0254535239522819	8.362999999999999e-07	0.0007099999999999	8.362999999999999e-07	8.362999999999999e-07	False	True	11_61637587_C_T	1.0	37	0.1
Apo-A1 (NMR)	Arthritis	11	61803540	61803540	A	G	rs10897209	-0.1029	-0.0512932943875505	0.0203	0.0622571804159633	3.842e-07	0.41	3.842e-07	3.842e-07	False	True	11_61803540_A_G	1.0	119	0.1
Apo-A1 (NMR)	Arthritis	11	116752163	116752163	C	T	rs482371	-0.0401	0.0618754037180875	0.0082	0.0211900039647073	8.835e-07	0.0035	8.835e-07	8.835e-07	False	True	11_116752163_C_T	1.0	23	0.1
Apo-A1 (NMR)	Arthritis	12	109953417	109953417	A	G	rs2879107	-0.0423	-0.0202027073175194	0.0084	0.0129939866407095	4.544e-07	0.12	4.544e-07	4.544e-07	False	True	12_109953417_A_G	1.0	102	0.1
Apo-A1 (NMR)	Arthritis	12	125265201	125265201	A	G	rs921919	-0.0425	-0.0100503358535014	0.0087	0.0302854738739691	9.266e-07	0.74	9.266e-07	9.266e-07	False	True	12_125265201_A_G	1.0	16	0.1
Apo-A1 (NMR)	Arthritis	12	125286650	125286650	C	T	rs4765610	-0.0403	0.0100503358535014	0.0082	0.0260830574280236	9.169e-07	0.7	9.169e-07	9.169e-07	False	True	12_125286650_C_T	1.0	20	0.1
Apo-A1 (NMR)	Arthritis	12	125317391	125317391	A	C	rs10773107	-0.0515	0.009950330853168	0.0103	0.0564160338648861	6.027000000000001e-07	0.86	6.027000000000001e-07	6.027000000000001e-07	False	True	12_125317391_A_C	1.0	74	0.1
Apo-A1 (NMR)	Arthritis	12	125324798	125324798	A	C	rs61941676	-0.0633	-0.0304592074847085	0.0128	0.0312686311139103	7.77e-07	0.33	7.77e-07	7.77e-07	False	True	12_125324798_A_C	1.0	51	0.1
Apo-A1 (NMR)	Arthritis	12	125338336	125338336	C	T	rs78194510	0.0745	-0.0295588022415444	0.0151	0.037454529760904	8.048999999999999e-07	0.43	8.048999999999999e-07	8.048999999999999e-07	False	True	12_125338336_C_T	1.0	44	0.1
Apo-A1 (NMR)	Arthritis	12	125351149	125351149	A	G	rs4435094	-0.0449	-0.0202027073175194	0.0086	0.0207395744925717	1.645e-07	0.33	1.645e-07	1.645e-07	False	True	12_125351149_A_G	1.0	291	0.1
Apo-A1 (NMR)	Arthritis	13	66479744	66479744	A	G	rs9528999	0.0468	0.009950330853168	0.0095	0.0241241704843866	7.945000000000001e-07	0.68	7.945000000000001e-07	7.945000000000001e-07	False	True	13_66479744_A_G	1.0	47	0.1
Apo-A1 (NMR)	Arthritis	15	58520259	58520259	C	T	rs11631950	0.0462	0.0202027073175194	0.009	0.019492528436764	2.517e-07	0.3	2.517e-07	2.517e-07	False	True	15_58520259_C_T	1.0	213	0.1
Apo-A1 (NMR)	Arthritis	15	58607320	58607320	A	G	rs500590	0.0468	0.009950330853168	0.0096	0.0195076429036391	9.944e-07	0.61	9.944e-07	9.944e-07	False	True	15_58607320_A_G	1.0	0	0.1
Apo-A1 (NMR)	Arthritis	15	58630019	58630019	G	T	rs12910827	-0.1221	-0.0769610411361284	0.0242	0.0547737519640413	4.413e-07	0.16	4.413e-07	4.413e-07	False	True	15_58630019_G_T	1.0	104	0.1
Apo-A1 (NMR)	Arthritis	15	58682690	58682690	A	G	rs34718390	0.0975	0.009950330853168	0.0186	0.071945250255472	1.6760000000000004e-07	0.89	1.6760000000000004e-07	1.6760000000000004e-07	False	True	15_58682690_A_G	1.0	287	0.1
Apo-A1 (NMR)	Arthritis	15	58691202	58691202	A	G	rs76898656	-0.1133	-0.0943106794712412	0.0221	0.062288198860601	2.923e-07	0.13	2.923e-07	2.923e-07	False	True	15_58691202_A_G	1.0	177	0.1
Apo-A1 (NMR)	Arthritis	15	58692007	58692007	A	G	rs440183	-0.0467	0.0198026272961797	0.0092	0.0286866205524569	3.595e-07	0.49	3.595e-07	3.595e-07	False	True	15_58692007_A_G	1.0	130	0.1
Apo-A1 (NMR)	Arthritis	15	58720262	58720262	C	T	rs117966452	0.2415	0.0512932943875505	0.0492	0.1486221380638106	9.439e-07	0.73	9.439e-07	9.439e-07	False	True	15_58720262_C_T	1.0	10	0.1
Apo-A1 (NMR)	Arthritis	15	58727687	58727687	C	T	rs62000939	-0.0582	-0.048790164169432	0.0114	0.0274969914227466	3.3e-07	0.076	3.3e-07	3.3e-07	False	True	15_58727687_C_T	1.0	144	0.1
Apo-A1 (NMR)	Arthritis	15	58931340	58931340	A	G	rs17269425	-0.1152	0.009950330853168	0.0228	0.0880260024273986	4.328e-07	0.91	4.328e-07	4.328e-07	False	True	15_58931340_A_G	1.0	105	0.1
Apo-A1 (NMR)	Arthritis	15	59806496	59806496	G	T	.	-0.2556	-0.0198026272961797	0.049	0.1209996973085141	1.819e-07	0.87	1.819e-07	1.819e-07	False	True	15_59806496_G_T	1.0	267	0.1
Apo-A1 (NMR)	Arthritis	16	56745752	56745752	C	T	rs147993722	-0.1742	0.1278333715098848	0.0311	0.075400226587168	2.044e-08	0.09	2.044e-08	2.044e-08	False	True	16_56745752_C_T	1.0	467	0.1
Apo-A1 (NMR)	Arthritis	16	56759532	56759532	A	G	rs190368852	0.1217	-0.0725706928348353	0.022	0.0657901878972889	3.052e-08	0.27	3.052e-08	3.052e-08	False	True	16_56759532_A_G	1.0	445	0.1
Apo-A1 (NMR)	Arthritis	16	56819919	56819919	C	T	rs16962014	0.0681	0.0408219945202551	0.0139	0.0362414027133633	9.935e-07	0.26	9.935e-07	9.935e-07	False	True	16_56819919_C_T	1.0	1	0.1
Apo-A1 (NMR)	Arthritis	16	56927296	56927296	C	T	rs55980617	0.0591	0.0100503358535014	0.0117	0.0208631423848707	4.771000000000001e-07	0.63	4.771000000000001e-07	4.771000000000001e-07	False	True	16_56927296_C_T	1.0	94	0.1
Apo-A1 (NMR)	Arthritis	16	56984590	56984590	C	T	rs9938160	0.0712	-0.009950330853168	0.01	0.0356235330429654	1.348e-12	0.78	1.348e-12	1.348e-12	False	True	16_56984590_C_T	1.0	887	0.1
Apo-A1 (NMR)	Arthritis	16	56988502	56988502	A	G	rs2399597	-0.0883	0.0198026272961797	0.012	0.0280370316320984	1.705e-13	0.48	1.705e-13	1.705e-13	False	True	16_56988502_A_G	1.0	901	0.1
Apo-A1 (NMR)	Arthritis	16	56995038	56995038	C	T	rs4783962	0.0491	0.0202027073175194	0.0095	0.0187006809507633	2.532e-07	0.28	2.532e-07	2.532e-07	False	True	16_56995038_C_T	1.0	211	0.1
Apo-A1 (NMR)	Arthritis	16	57008227	57008227	A	G	rs158480	-0.0831	-0.0202027073175194	0.0123	0.0385253386065381	1.213e-11	0.6	1.213e-11	1.213e-11	False	True	16_57008227_A_G	1.0	850	0.1
Apo-A1 (NMR)	Arthritis	16	57017002	57017002	G	T	rs9923854	0.0689	0.0512932943875505	0.013	0.0365058235014358	1.161e-07	0.16	1.161e-07	1.161e-07	False	True	16_57017002_G_T	1.0	344	0.1
Apo-A1 (NMR)	Arthritis	16	68021125	68021125	A	C	rs78539049	0.1022	-0.1278333715098848	0.0196	0.0578034556081181	1.927e-07	0.027	1.927e-07	1.927e-07	False	True	16_68021125_A_C	1.0	256	0.1
Apo-A1 (NMR)	Arthritis	17	45542260	45542260	G	T	rs112238165	-0.0576	-0.0295588022415444	0.0117	0.033670038714333	8.908e-07	0.38	8.908e-07	8.908e-07	False	True	17_45542260_G_T	1.0	21	0.1
Apo-A1 (NMR)	Arthritis	18	47062054	47062054	G	T	rs4939873	-0.1116	-0.1397619423751586	0.0216	0.0768590097899231	2.241e-07	0.069	2.241e-07	2.241e-07	False	True	18_47062054_G_T	1.0	228	0.1
Apo-A1 (NMR)	Arthritis	18	47085440	47085440	C	T	rs12966382	-0.0707	0.0304592074847085	0.0137	0.0300025083066702	2.428000000000001e-07	0.31	2.428000000000001e-07	2.428000000000001e-07	False	True	18_47085440_C_T	1.0	216	0.1
Apo-A1 (NMR)	Arthritis	18	47145202	47145202	A	G	rs12958839	0.0418	0.0392207131532813	0.0083	0.0197456120035346	5.358e-07	0.047	5.358e-07	5.358e-07	False	True	18_47145202_A_G	1.0	83	0.1
Apo-A1 (NMR)	Arthritis	18	47157093	47157093	C	T	rs60455398	0.0898	0.0100503358535014	0.0168	0.037739148780372	9.633e-08	0.79	9.633e-08	9.633e-08	False	True	18_47157093_C_T	1.0	367	0.1
Apo-A1 (NMR)	Arthritis	18	47196870	47196870	A	G	rs80175721	-0.1565	0.1570037488096647	0.0317	0.1546496664499611	7.661e-07	0.31	7.661e-07	7.661e-07	False	True	18_47196870_A_G	1.0	54	0.1
Apo-A1 (NMR)	Arthritis	18	47227334	47227334	A	G	rs12955308	-0.0416	0.0295588022415444	0.0083	0.0195223336574935	5.906e-07	0.13	5.906e-07	5.906e-07	False	True	18_47227334_A_G	1.0	78	0.1
Apo-A1 (NMR)	Arthritis	19	11190549	11190549	A	G	rs145960625	-0.0701	0.009950330853168	0.0137	0.0267585529381073	3.123e-07	0.71	3.123e-07	3.123e-07	False	True	19_11190549_A_G	1.0	158	0.1
Apo-A1 (NMR)	Arthritis	19	11341029	11341029	C	T	rs1865063	0.0759	-0.0198026272961797	0.0151	0.0323143072788455	4.59e-07	0.54	4.59e-07	4.59e-07	False	True	19_11341029_C_T	1.0	100	0.1
Apo-A1 (NMR)	Arthritis	19	45408628	45408628	C	T	rs769446	-0.0927	0.0725706928348353	0.0189	0.0528862347990339	9.718000000000002e-07	0.17	9.718000000000002e-07	9.718000000000002e-07	False	True	19_45408628_C_T	1.0	2	0.1
Apo-A1 (NMR)	Arthritis	2	136800195	136800195	C	T	rs72974159	-0.0528	0.0100503358535014	0.0108	0.0243666285204996	9.263e-07	0.68	9.263e-07	9.263e-07	False	True	2_136800195_C_T	1.0	17	0.1
Apo-A1 (NMR)	Arthritis	20	43042364	43042364	C	T	rs1800961	0.1372	-0.0582689081239758	0.0221	0.046482541984464	5.77e-10	0.21	5.77e-10	5.77e-10	False	True	20_43042364_C_T	1.0	740	0.1
Apo-A1 (NMR)	Arthritis	4	69310287	69310287	C	T	rs150928241	0.0547	0.0943106794712412	0.0111	0.0514887899844474	8.645e-07	0.067	8.645e-07	8.645e-07	False	True	4_69310287_C_T	1.0	29	0.1
Apo-A1 (NMR)	Arthritis	4	73406173	73406173	A	G	.	-0.2037	-0.0202027073175194	0.035	0.0940966920062517	6.0929999999999995e-09	0.83	6.0929999999999995e-09	6.0929999999999995e-09	False	True	4_73406173_A_G	1.0	526	0.1
Apo-A1 (NMR)	Arthritis	4	103146888	103146888	A	C	rs35225200	0.1004	0.0198026272961797	0.0201	0.0388230891563506	5.958e-07	0.61	5.958e-07	5.958e-07	False	True	4_103146888_A_C	1.0	77	0.1
Apo-A1 (NMR)	Arthritis	7	1096846	1096846	A	G	rs78143408	0.0615	0.009950330853168	0.0126	0.0526142853939325	9.657e-07	0.85	9.657e-07	9.657e-07	False	True	7_1096846_A_G	1.0	3	0.1
Apo-A1 (NMR)	Arthritis	8	9231661	9231661	A	G	rs12546198	0.0659	-0.0408219945202551	0.0131	0.0377869699985751	4.899000000000001e-07	0.28	4.899000000000001e-07	4.899000000000001e-07	False	True	8_9231661_A_G	1.0	89	0.1
Apo-A1 (NMR)	Arthritis	8	19776981	19776981	A	C	rs4466415	-0.0624	-0.0100503358535014	0.0122	0.0251979646724954	3.018e-07	0.69	3.018e-07	3.018e-07	False	True	8_19776981_A_C	1.0	165	0.1
Apo-A1 (NMR)	Arthritis	8	19793581	19793581	C	T	rs190118115	0.1785	0.0202027073175194	0.0316	0.0887855562260124	1.628e-08	0.82	1.628e-08	1.628e-08	False	True	8_19793581_C_T	1.0	484	0.1
Apo-A1 (NMR)	Arthritis	8	19875004	19875004	A	G	rs4333617	-0.0518	-0.0100503358535014	0.0084	0.0291208123915958	7.939e-10	0.73	7.939e-10	7.939e-10	False	True	8_19875004_A_G	1.0	668	0.1
Apo-A1 (NMR)	Arthritis	8	19916120	19916120	A	G	rs66778572	0.046	-0.0100503358535014	0.009	0.018651937303279	2.775e-07	0.59	2.775e-07	2.775e-07	False	True	8_19916120_A_G	1.0	193	0.1
Apo-A1 (NMR)	Arthritis	8	19931087	19931087	C	T	rs117501405	-0.1248	0.0202027073175194	0.024	0.0634030493475947	1.9960000000000001e-07	0.75	1.9960000000000001e-07	1.9960000000000001e-07	False	True	8_19931087_C_T	1.0	250	0.1
Apo-A1 (NMR)	Arthritis	9	15285670	15285670	A	G	rs535772	-0.0665	0.0198026272961797	0.0133	0.0293594191615556	6.045e-07	0.5	6.045e-07	6.045e-07	False	True	9_15285670_A_G	1.0	73	0.1
Apo-A1 (NMR)	Arthritis	9	15301428	15301428	A	C	rs2849049	0.0451	-0.0100503358535014	0.0086	0.0359815644980404	1.6170000000000005e-07	0.78	1.6170000000000005e-07	1.6170000000000005e-07	False	True	9_15301428_A_C	1.0	293	0.1
Apo-A1 (NMR)	Arthritis	9	107629336	107629336	C	T	rs13301006	0.0777	-0.009950330853168	0.0136	0.0258235202140632	1.043e-08	0.7	1.043e-08	1.043e-08	False	True	9_107629336_C_T	1.0	505	0.1
Apo-A1 (NMR)	Arthritis	9	107645080	107645080	C	T	rs2275542	0.0455	0.0100503358535014	0.0093	0.0172436858530473	9.261e-07	0.56	9.261e-07	9.261e-07	False	True	9_107645080_C_T	1.0	18	0.1
Apo-A1 (NMR)	BUN	1	63177539	63177539	G	T	rs60152331	-0.0431	-0.0007	0.0086	0.001	6.134e-07	0.5292	6.134e-07	6.134e-07	False	True	1_63177539_G_T	1.0	82	0.1
Apo-A1 (NMR)	BUN	1	220974545	220974545	C	T	rs10863565	0.053	0.0029	0.0103	0.0011	2.714e-07	0.007072	2.714e-07	2.714e-07	False	True	1_220974545_C_T	1.0	225	0.1
Apo-A1 (NMR)	BUN	11	61618012	61618012	C	T	rs2727263	0.0629	0.0016	0.0124	0.0017	4.315e-07	0.3379	4.315e-07	4.315e-07	False	True	11_61618012_C_T	1.0	124	0.1
Apo-A1 (NMR)	BUN	11	61637587	61637587	C	T	rs174628	-0.0491	-0.0013	0.01	0.0011	8.362999999999999e-07	0.2465	8.362999999999999e-07	8.362999999999999e-07	False	True	11_61637587_C_T	1.0	44	0.1
Apo-A1 (NMR)	BUN	11	61803540	61803540	A	G	rs10897209	-0.1029	-0.0015	0.0203	0.0027	3.842e-07	0.5825	3.842e-07	3.842e-07	False	True	11_61803540_A_G	1.0	136	0.1
Apo-A1 (NMR)	BUN	11	116752163	116752163	C	T	rs482371	-0.0401	0.0002	0.0082	0.0009	8.835e-07	0.8328	8.835e-07	8.835e-07	False	True	11_116752163_C_T	1.0	29	0.1
Apo-A1 (NMR)	BUN	12	109953417	109953417	A	G	rs2879107	-0.0423	0.0011	0.0084	0.0009	4.544e-07	0.2	4.544e-07	4.544e-07	False	True	12_109953417_A_G	1.0	116	0.1
Apo-A1 (NMR)	BUN	12	125265201	125265201	A	G	rs921919	-0.0425	0.0015	0.0087	0.001	9.266e-07	0.1431	9.266e-07	9.266e-07	False	True	12_125265201_A_G	1.0	20	0.1
Apo-A1 (NMR)	BUN	12	125286650	125286650	C	T	rs4765610	-0.0403	0.0	0.0082	0.0009	9.169e-07	0.9993	9.169e-07	9.169e-07	False	True	12_125286650_C_T	1.0	24	0.1
Apo-A1 (NMR)	BUN	12	125317391	125317391	A	C	rs10773107	-0.0515	0.0005	0.0103	0.001	6.027000000000001e-07	0.5771	6.027000000000001e-07	6.027000000000001e-07	False	True	12_125317391_A_C	1.0	84	0.1
Apo-A1 (NMR)	BUN	12	125324798	125324798	A	C	rs61941676	-0.0633	0.0004	0.0128	0.0014	7.77e-07	0.7982	7.77e-07	7.77e-07	False	True	12_125324798_A_C	1.0	59	0.1
Apo-A1 (NMR)	BUN	12	125338336	125338336	C	T	rs78194510	0.0745	0.0001	0.0151	0.0018	8.048999999999999e-07	0.9725	8.048999999999999e-07	8.048999999999999e-07	False	True	12_125338336_C_T	1.0	51	0.1
Apo-A1 (NMR)	BUN	12	125351149	125351149	A	G	rs4435094	-0.0449	-0.001	0.0086	0.001	1.645e-07	0.3386	1.645e-07	1.645e-07	False	True	12_125351149_A_G	1.0	326	0.1
Apo-A1 (NMR)	BUN	12	125363987	125363987	A	C	rs57276302	0.0665	0.0005	0.0124	0.0015	7.718999999999999e-08	0.7215	7.718999999999999e-08	7.718999999999999e-08	False	True	12_125363987_A_C	1.0	472	0.1
Apo-A1 (NMR)	BUN	13	66479744	66479744	A	G	rs9528999	0.0468	0.0012	0.0095	0.0009	7.945000000000001e-07	0.1492	7.945000000000001e-07	7.945000000000001e-07	False	True	13_66479744_A_G	1.0	54	0.1
Apo-A1 (NMR)	BUN	15	58520259	58520259	C	T	rs11631950	0.0462	-0.0015	0.009	0.001	2.517e-07	0.1424	2.517e-07	2.517e-07	False	True	15_58520259_C_T	1.0	241	0.1
Apo-A1 (NMR)	BUN	15	58582294	58582294	C	T	rs938509	-0.0483	0.0	0.0095	0.001	3.64e-07	0.9746	3.64e-07	3.64e-07	False	True	15_58582294_C_T	1.0	148	0.1
Apo-A1 (NMR)	BUN	15	58607320	58607320	A	G	rs500590	0.0468	-0.0017	0.0096	0.001	9.944e-07	0.08404	9.944e-07	9.944e-07	False	True	15_58607320_A_G	1.0	0	0.1
Apo-A1 (NMR)	BUN	15	58630019	58630019	G	T	rs12910827	-0.1221	0.0032	0.0242	0.0028	4.413e-07	0.2497	4.413e-07	4.413e-07	False	True	15_58630019_G_T	1.0	121	0.1
Apo-A1 (NMR)	BUN	15	58682690	58682690	A	G	rs34718390	0.0975	-0.0003	0.0186	0.0022	1.6760000000000004e-07	0.8866	1.6760000000000004e-07	1.6760000000000004e-07	False	True	15_58682690_A_G	1.0	323	0.1
Apo-A1 (NMR)	BUN	15	58691202	58691202	A	G	rs76898656	-0.1133	-0.0015	0.0221	0.0025	2.923e-07	0.5433	2.923e-07	2.923e-07	False	True	15_58691202_A_G	1.0	199	0.1
Apo-A1 (NMR)	BUN	15	58692007	58692007	A	G	rs440183	-0.0467	0.0005	0.0092	0.001	3.595e-07	0.635	3.595e-07	3.595e-07	False	True	15_58692007_A_G	1.0	151	0.1
Apo-A1 (NMR)	BUN	15	58720262	58720262	C	T	rs117966452	0.2415	0.0053	0.0492	0.0058	9.439e-07	0.3553	9.439e-07	9.439e-07	False	True	15_58720262_C_T	1.0	13	0.1
Apo-A1 (NMR)	BUN	15	58724706	58724706	A	G	rs11632618	0.1751	-0.0012	0.0192	0.002	9.186000000000001e-20	0.56	9.186000000000001e-20	9.186000000000001e-20	False	True	15_58724706_A_G	1.0	1295	0.1
Apo-A1 (NMR)	BUN	15	58727687	58727687	C	T	rs62000939	-0.0582	0.0004	0.0114	0.0013	3.3e-07	0.7853	3.3e-07	3.3e-07	False	True	15_58727687_C_T	1.0	167	0.1
Apo-A1 (NMR)	BUN	15	58931340	58931340	A	G	rs17269425	-0.1152	0.0013	0.0228	0.0027	4.328e-07	0.6239	4.328e-07	4.328e-07	False	True	15_58931340_A_G	1.0	123	0.1
Apo-A1 (NMR)	BUN	15	59806496	59806496	G	T	rs111778770	-0.2556	-0.0019	0.049	0.0046	1.819e-07	0.6862	1.819e-07	1.819e-07	False	True	15_59806496_G_T	1.0	301	0.1
Apo-A1 (NMR)	BUN	16	56759532	56759532	A	G	rs190368852	0.1217	-0.0061	0.022	0.0026	3.052e-08	0.0199	3.052e-08	3.052e-08	False	True	16_56759532_A_G	1.0	547	0.1
Apo-A1 (NMR)	BUN	16	56819919	56819919	C	T	rs16962014	0.0681	-0.0008	0.0139	0.0015	9.935e-07	0.5903	9.935e-07	9.935e-07	False	True	16_56819919_C_T	1.0	1	0.1
Apo-A1 (NMR)	BUN	16	56927296	56927296	C	T	rs55980617	0.0591	-0.0006	0.0117	0.0013	4.771000000000001e-07	0.6507	4.771000000000001e-07	4.771000000000001e-07	False	True	16_56927296_C_T	1.0	109	0.1
Apo-A1 (NMR)	BUN	16	56938955	56938955	A	C	rs72786761	-0.1891	0.002	0.0348	0.0037	5.639e-08	0.5879	5.639e-08	5.639e-08	False	True	16_56938955_A_C	1.0	504	0.1
Apo-A1 (NMR)	BUN	16	56984590	56984590	C	T	rs9938160	0.0712	-0.0012	0.01	0.0011	1.348e-12	0.2803	1.348e-12	1.348e-12	False	True	16_56984590_C_T	1.0	1014	0.1
Apo-A1 (NMR)	BUN	16	56985555	56985555	A	G	rs12448528	-0.1191	-0.0	0.0104	0.0012	3.318e-30	0.9734	3.318e-30	3.318e-30	False	True	16_56985555_A_G	1.0	1334	0.1
Apo-A1 (NMR)	BUN	16	56988502	56988502	A	G	rs2399597	-0.0883	0.0017	0.012	0.0013	1.705e-13	0.1996	1.705e-13	1.705e-13	False	True	16_56988502_A_G	1.0	1030	0.1
Apo-A1 (NMR)	BUN	16	56995038	56995038	C	T	rs4783962	0.0491	-0.0014	0.0095	0.0011	2.532e-07	0.2304	2.532e-07	2.532e-07	False	True	16_56995038_C_T	1.0	238	0.1
Apo-A1 (NMR)	BUN	16	57008227	57008227	A	G	rs158480	-0.0831	-0.0032	0.0123	0.0015	1.213e-11	0.02951	1.213e-11	1.213e-11	False	True	16_57008227_A_G	1.0	973	0.1
Apo-A1 (NMR)	BUN	16	57017002	57017002	G	T	rs9923854	0.0689	0.0003	0.013	0.0015	1.161e-07	0.8293	1.161e-07	1.161e-07	False	True	16_57017002_G_T	1.0	410	0.1
Apo-A1 (NMR)	BUN	16	57019392	57019392	C	T	rs12720917	0.0667	0.001	0.0125	0.0015	9.603e-08	0.4894	9.603e-08	9.603e-08	False	True	16_57019392_C_T	1.0	441	0.1
Apo-A1 (NMR)	BUN	16	68021125	68021125	A	C	rs78539049	0.1022	-0.0021	0.0196	0.0027	1.927e-07	0.4222	1.927e-07	1.927e-07	False	True	16_68021125_A_C	1.0	289	0.1
Apo-A1 (NMR)	BUN	17	45542260	45542260	G	T	rs112238165	-0.0576	-0.0021	0.0117	0.0013	8.908e-07	0.09312	8.908e-07	8.908e-07	False	True	17_45542260_G_T	1.0	27	0.1
Apo-A1 (NMR)	BUN	18	46529282	46529282	G	T	rs12959033	-0.057	0.0013	0.0116	0.001	9.089e-07	0.1827	9.089e-07	9.089e-07	False	True	18_46529282_G_T	1.0	26	0.1
Apo-A1 (NMR)	BUN	18	47126999	47126999	A	G	rs28512338	-0.0446	0.0002	0.0088	0.0009	4.465e-07	0.8248	4.465e-07	4.465e-07	False	True	18_47126999_A_G	1.0	119	0.1
Apo-A1 (NMR)	BUN	18	47143458	47143458	C	T	rs17799105	-0.083	0.0056	0.0164	0.0022	4.346e-07	0.009854	4.346e-07	4.346e-07	False	True	18_47143458_C_T	1.0	122	0.1
Apo-A1 (NMR)	BUN	18	47145202	47145202	A	G	rs12958839	0.0418	-0.0008	0.0083	0.0009	5.358e-07	0.3544	5.358e-07	5.358e-07	False	True	18_47145202_A_G	1.0	94	0.1
Apo-A1 (NMR)	BUN	18	47176917	47176917	C	T	rs4939888	0.042	-0.0005	0.0084	0.0009	5.204999999999999e-07	0.6002	5.204999999999999e-07	5.204999999999999e-07	False	True	18_47176917_C_T	1.0	97	0.1
Apo-A1 (NMR)	BUN	18	47196870	47196870	A	G	rs80175721	-0.1565	0.0027	0.0317	0.0044	7.661e-07	0.5433	7.661e-07	7.661e-07	False	True	18_47196870_A_G	1.0	62	0.1
Apo-A1 (NMR)	BUN	18	47227334	47227334	A	G	rs12955308	-0.0416	-0.0011	0.0083	0.0009	5.906e-07	0.2136	5.906e-07	5.906e-07	False	True	18_47227334_A_G	1.0	88	0.1
Apo-A1 (NMR)	BUN	19	11190652	11190652	A	G	rs142130958	-0.0671	0.0008	0.0133	0.0015	4.52e-07	0.5886	4.52e-07	4.52e-07	False	True	19_11190652_A_G	1.0	117	0.1
Apo-A1 (NMR)	BUN	19	11348521	11348521	A	G	rs3745683	-0.079	0.0016	0.0159	0.0016	6.577e-07	0.2972	6.577e-07	6.577e-07	False	True	19_11348521_A_G	1.0	77	0.1
Apo-A1 (NMR)	BUN	19	45408628	45408628	C	T	rs769446	-0.0927	0.0008	0.0189	0.002	9.718000000000002e-07	0.6926	9.718000000000002e-07	9.718000000000002e-07	False	True	19_45408628_C_T	1.0	4	0.1
Apo-A1 (NMR)	BUN	19	45416831	45416831	G	T	rs390082	-0.0979	-0.0015	0.0147	0.0016	3.048e-11	0.3479	3.048e-11	3.048e-11	False	True	19_45416831_G_T	1.0	955	0.1
Apo-A1 (NMR)	BUN	2	136479302	136479302	C	T	rs3754692	0.0492	-0.0019	0.01	0.0011	9.385e-07	0.1017	9.385e-07	9.385e-07	False	True	2_136479302_C_T	1.0	16	0.1
Apo-A1 (NMR)	BUN	2	213190035	213190035	C	T	rs17347152	0.0776	0.0002	0.0158	0.0015	9.5e-07	0.9147	9.5e-07	9.5e-07	False	True	2_213190035_C_T	1.0	11	0.1
Apo-A1 (NMR)	BUN	20	43042364	43042364	C	T	rs1800961	0.1372	0.0013	0.0221	0.0027	5.77e-10	0.6349	5.77e-10	5.77e-10	False	True	20_43042364_C_T	1.0	847	0.1
Apo-A1 (NMR)	BUN	22	21984379	21984379	A	G	rs3747093	-0.0509	0.0012	0.0103	0.0012	7.481e-07	0.2946	7.481e-07	7.481e-07	False	True	22_21984379_A_G	1.0	65	0.1
Apo-A1 (NMR)	BUN	4	69310287	69310287	C	T	rs150928241	0.0547	0.0042	0.0111	0.0014	8.645e-07	0.0016989999999999	8.645e-07	8.645e-07	False	True	4_69310287_C_T	1.0	36	0.1
Apo-A1 (NMR)	BUN	4	73406173	73406173	A	G	rs144064722	-0.2037	0.0012	0.035	0.0035	6.0929999999999995e-09	0.7328	6.0929999999999995e-09	6.0929999999999995e-09	False	True	4_73406173_A_G	1.0	633	0.1
Apo-A1 (NMR)	BUN	4	103146888	103146888	A	C	rs35225200	0.1004	0.0052	0.0201	0.0018	5.958e-07	0.0041189999999999	5.958e-07	5.958e-07	False	True	4_103146888_A_C	1.0	87	0.1
Apo-A1 (NMR)	BUN	7	1067403	1067403	A	G	rs74360401	0.061	0.0033	0.0124	0.0012	9.771e-07	0.005862	9.771e-07	9.771e-07	False	True	7_1067403_A_G	1.0	2	0.1
Apo-A1 (NMR)	BUN	8	9231661	9231661	A	G	rs12546198	0.0659	-0.0038	0.0131	0.0016	4.899000000000001e-07	0.01369	4.899000000000001e-07	4.899000000000001e-07	False	True	8_9231661_A_G	1.0	104	0.1
Apo-A1 (NMR)	BUN	8	19776981	19776981	A	C	rs4466415	-0.0624	0.0005	0.0122	0.0012	3.018e-07	0.6601	3.018e-07	3.018e-07	False	True	8_19776981_A_C	1.0	188	0.1
Apo-A1 (NMR)	BUN	8	19813529	19813529	A	G	rs268	0.1917	-0.0013	0.0315	0.0034	1.155e-09	0.7061	1.155e-09	1.155e-09	False	True	8_19813529_A_G	1.0	745	0.1
Apo-A1 (NMR)	BUN	8	19875408	19875408	A	G	rs6586886	0.0484	0.001	0.0085	0.0009	1.394e-08	0.2621	1.394e-08	1.394e-08	False	True	8_19875408_A_G	1.0	597	0.1
Apo-A1 (NMR)	BUN	8	19916120	19916120	A	G	rs66778572	0.046	-0.0004	0.009	0.001	2.775e-07	0.6653	2.775e-07	2.775e-07	False	True	8_19916120_A_G	1.0	216	0.1
Apo-A1 (NMR)	BUN	8	19931087	19931087	C	T	rs117501405	-0.1248	-0.0016	0.024	0.0027	1.9960000000000001e-07	0.5549	1.9960000000000001e-07	1.9960000000000001e-07	False	True	8_19931087_C_T	1.0	280	0.1
Apo-A1 (NMR)	BUN	9	15285448	15285448	G	T	rs7035801	0.0568	0.0003	0.0113	0.0012	4.657e-07	0.8256	4.657e-07	4.657e-07	False	True	9_15285448_G_T	1.0	111	0.1
Apo-A1 (NMR)	BUN	9	107629336	107629336	C	T	rs13301006	0.0777	0.0002	0.0136	0.0014	1.043e-08	0.8649	1.043e-08	1.043e-08	False	True	9_107629336_C_T	1.0	612	0.1
Apo-A1 (NMR)	BUN	9	107645080	107645080	C	T	rs2275542	0.0455	0.0006	0.0093	0.0009	9.261e-07	0.4932	9.261e-07	9.261e-07	False	True	9_107645080_C_T	1.0	22	0.1
Apo-A1 (NMR)	CD	1	63177539	63177539	G	T	rs60152331	-0.0431	0.0840013661662842	0.0086	0.0246	6.134e-07	0.0006342	6.134e-07	6.134e-07	False	True	1_63177539_G_T	1.0	91	0.1
Apo-A1 (NMR)	CD	1	220974545	220974545	C	T	rs10863565	0.053	0.0346949697968868	0.0103	0.0279	2.714e-07	0.2139	2.714e-07	2.714e-07	False	True	1_220974545_C_T	1.0	265	0.1
Apo-A1 (NMR)	CD	11	61618012	61618012	C	T	rs2727263	0.0629	-0.1132036774938521	0.0124	0.044	4.315e-07	0.01013	4.315e-07	4.315e-07	False	True	11_61618012_C_T	1.0	147	0.1
Apo-A1 (NMR)	CD	11	61637587	61637587	C	T	rs174628	-0.0491	0.0626948883400779	0.01	0.0285	8.362999999999999e-07	0.02754	8.362999999999999e-07	8.362999999999999e-07	False	True	11_61637587_C_T	1.0	48	0.1
Apo-A1 (NMR)	CD	11	61803540	61803540	A	G	rs10897209	-0.1029	0.0555009298608741	0.0203	0.071	3.842e-07	0.4347	3.842e-07	3.842e-07	False	True	11_61803540_A_G	1.0	161	0.1
Apo-A1 (NMR)	CD	11	116752163	116752163	C	T	rs482371	-0.0401	-0.001598721363697	0.0082	0.0235	8.835e-07	0.9449	8.835e-07	8.835e-07	False	True	11_116752163_C_T	1.0	33	0.1
Apo-A1 (NMR)	CD	12	109953417	109953417	A	G	rs2879107	-0.0423	-0.0226956079321884	0.0084	0.023	4.544e-07	0.3229	4.544e-07	4.544e-07	False	True	12_109953417_A_G	1.0	137	0.1
Apo-A1 (NMR)	CD	12	125265201	125265201	A	G	rs921919	-0.0425	-0.007095110875924	0.0087	0.0265	9.266e-07	0.7888	9.266e-07	9.266e-07	False	True	12_125265201_A_G	1.0	24	0.1
Apo-A1 (NMR)	CD	12	125286650	125286650	C	T	rs4765610	-0.0403	-0.0298985503458633	0.0082	0.023	9.169e-07	0.1942	9.169e-07	9.169e-07	False	True	12_125286650_C_T	1.0	28	0.1
Apo-A1 (NMR)	CD	12	125317391	125317391	A	C	rs10773107	-0.0515	-0.0172987645783294	0.0103	0.0299	6.027000000000001e-07	0.5638	6.027000000000001e-07	6.027000000000001e-07	False	True	12_125317391_A_C	1.0	94	0.1
Apo-A1 (NMR)	CD	12	125324798	125324798	A	C	rs61941676	-0.0633	0.0551035262260241	0.0128	0.0371	7.77e-07	0.1381	7.77e-07	7.77e-07	False	True	12_125324798_A_C	1.0	63	0.1
Apo-A1 (NMR)	CD	12	125338336	125338336	C	T	rs78194510	0.0745	-0.0193025022544974	0.0151	0.046	8.048999999999999e-07	0.6753	8.048999999999999e-07	8.048999999999999e-07	False	True	12_125338336_C_T	1.0	55	0.1
Apo-A1 (NMR)	CD	12	125351149	125351149	A	G	rs4435094	-0.0449	0.0009995003330834	0.0086	0.0239	1.645e-07	0.9668	1.645e-07	1.645e-07	False	True	12_125351149_A_G	1.0	398	0.1
Apo-A1 (NMR)	CD	12	125363987	125363987	A	C	rs57276302	0.0665	0.0097027754613851	0.0124	0.0361	7.718999999999999e-08	0.7878	7.718999999999999e-08	7.718999999999999e-08	False	True	12_125363987_A_C	1.0	583	0.1
Apo-A1 (NMR)	CD	13	66479744	66479744	A	G	rs9528999	0.0468	-0.0102018624845967	0.0095	0.0228	7.945000000000001e-07	0.6545	7.945000000000001e-07	7.945000000000001e-07	False	True	13_66479744_A_G	1.0	58	0.1
Apo-A1 (NMR)	CD	15	58520259	58520259	C	T	rs11631950	0.0462	0.0217038334437866	0.009	0.0244	2.517e-07	0.3739	2.517e-07	2.517e-07	False	True	15_58520259_C_T	1.0	287	0.1
Apo-A1 (NMR)	CD	15	58582294	58582294	C	T	rs938509	-0.0483	0.0299953975354008	0.0095	0.0261	3.64e-07	0.2498	3.64e-07	3.64e-07	False	True	15_58582294_C_T	1.0	173	0.1
Apo-A1 (NMR)	CD	15	58607320	58607320	A	G	rs500590	0.0468	0.0382009626151637	0.0096	0.0255	9.944e-07	0.1343	9.944e-07	9.944e-07	False	True	15_58607320_A_G	1.0	0	0.1
Apo-A1 (NMR)	CD	15	58630019	58630019	G	T	rs12910827	-0.1221	0.0206007457079634	0.0242	0.0742	4.413e-07	0.7812	4.413e-07	4.413e-07	False	True	15_58630019_G_T	1.0	144	0.1
Apo-A1 (NMR)	CD	15	58682690	58682690	A	G	rs34718390	0.0975	0.0020977980821461	0.0186	0.0548	1.6760000000000004e-07	0.9698	1.6760000000000004e-07	1.6760000000000004e-07	False	True	15_58682690_A_G	1.0	393	0.1
Apo-A1 (NMR)	CD	15	58691202	58691202	A	G	rs76898656	-0.1133	0.025901637522653	0.0221	0.0718	2.923e-07	0.7185	2.923e-07	2.923e-07	False	True	15_58691202_A_G	1.0	237	0.1
Apo-A1 (NMR)	CD	15	58692007	58692007	A	G	rs440183	-0.0467	-0.0290993078252747	0.0092	0.0258	3.595e-07	0.258	3.595e-07	3.595e-07	False	True	15_58692007_A_G	1.0	178	0.1
Apo-A1 (NMR)	CD	15	58720262	58720262	C	T	rs117966452	0.2415	-0.0315955615897505	0.0492	0.1365	9.439e-07	0.8170000000000001	9.439e-07	9.439e-07	False	True	15_58720262_C_T	1.0	16	0.1
Apo-A1 (NMR)	CD	15	58727687	58727687	C	T	rs62000939	-0.0582	-0.0321960982163169	0.0114	0.0324	3.3e-07	0.32	3.3e-07	3.3e-07	False	True	15_58727687_C_T	1.0	199	0.1
Apo-A1 (NMR)	CD	15	58931340	58931340	A	G	rs17269425	-0.1152	-0.0231048737150967	0.0228	0.0644	4.328e-07	0.7196	4.328e-07	4.328e-07	False	True	15_58931340_A_G	1.0	146	0.1
Apo-A1 (NMR)	CD	15	59531818	59531818	C	T	.	0.2504	0.0139975096438536	0.05	0.1296	5.345e-07	0.9138	5.345e-07	5.345e-07	False	True	15_59531818_C_T	1.0	109	0.1
Apo-A1 (NMR)	CD	15	59806496	59806496	G	T	.	-0.2556	-0.0880017197716255	0.049	0.1606	1.819e-07	0.5836	1.819e-07	1.819e-07	False	True	15_59806496_G_T	1.0	369	0.1
Apo-A1 (NMR)	CD	16	56759532	56759532	A	G	rs190368852	0.1217	0.0862969551844675	0.022	0.0662	3.052e-08	0.1922	3.052e-08	3.052e-08	False	True	16_56759532_A_G	1.0	662	0.1
Apo-A1 (NMR)	CD	16	56819919	56819919	C	T	rs16962014	0.0681	0.0243029385231736	0.0139	0.0395	9.935e-07	0.5383	9.935e-07	9.935e-07	False	True	16_56819919_C_T	1.0	1	0.1
Apo-A1 (NMR)	CD	16	56927296	56927296	C	T	rs55980617	0.0591	-0.0069954745123864	0.0117	0.0341	4.771000000000001e-07	0.8378	4.771000000000001e-07	4.771000000000001e-07	False	True	16_56927296_C_T	1.0	128	0.1
Apo-A1 (NMR)	CD	16	56938955	56938955	A	C	rs72786761	-0.1891	0.0305001066483265	0.0348	0.0984	5.639e-08	0.7564	5.639e-08	5.639e-08	False	True	16_56938955_A_C	1.0	617	0.1
Apo-A1 (NMR)	CD	16	56984590	56984590	C	T	rs9938160	0.0712	-0.0231988145025229	0.01	0.0296	1.348e-12	0.4321	1.348e-12	1.348e-12	False	True	16_56984590_C_T	1.0	1157	0.1
Apo-A1 (NMR)	CD	16	56988502	56988502	A	G	rs2399597	-0.0883	-0.0212951405401588	0.012	0.0338	1.705e-13	0.5293	1.705e-13	1.705e-13	False	True	16_56988502_A_G	1.0	1173	0.1
Apo-A1 (NMR)	CD	16	56995038	56995038	C	T	rs4783962	0.0491	-0.0126990249774084	0.0095	0.0276	2.532e-07	0.6468	2.532e-07	2.532e-07	False	True	16_56995038_C_T	1.0	284	0.1
Apo-A1 (NMR)	CD	16	57008227	57008227	A	G	rs158480	-0.0831	-0.06850370543389	0.0123	0.0363	1.213e-11	0.05955	1.213e-11	1.213e-11	False	True	16_57008227_A_G	1.0	1112	0.1
Apo-A1 (NMR)	CD	16	57017002	57017002	G	T	rs9923854	0.0689	0.0041988026473329	0.013	0.0396	1.161e-07	0.9154	1.161e-07	1.161e-07	False	True	16_57017002_G_T	1.0	508	0.1
Apo-A1 (NMR)	CD	16	57017319	57017319	A	G	rs1800777	-0.1927	0.0371030879515022	0.0244	0.0635	2.7190000000000002e-15	0.5591	2.7190000000000002e-15	2.7190000000000002e-15	False	True	16_57017319_A_G	1.0	1298	0.1
Apo-A1 (NMR)	CD	16	57019392	57019392	C	T	rs12720917	0.0667	-0.0106035827841913	0.0125	0.0363	9.603e-08	0.7697	9.603e-08	9.603e-08	False	True	16_57019392_C_T	1.0	546	0.1
Apo-A1 (NMR)	CD	16	68021125	68021125	A	C	rs78539049	0.1022	-0.0519988063604999	0.0196	0.0558	1.927e-07	0.3511	1.927e-07	1.927e-07	False	True	16_68021125_A_C	1.0	354	0.1
Apo-A1 (NMR)	CD	17	45542260	45542260	G	T	rs112238165	-0.0576	-0.0222995074947669	0.0117	0.0326	8.908e-07	0.4945	8.908e-07	8.908e-07	False	True	17_45542260_G_T	1.0	31	0.1
Apo-A1 (NMR)	CD	18	46529282	46529282	G	T	.	-0.057	0.0240980393840575	0.0116	0.0257	9.089e-07	0.3493	9.089e-07	9.089e-07	False	True	18_46529282_G_T	1.0	30	0.1
Apo-A1 (NMR)	CD	18	47126999	47126999	A	G	rs28512338	-0.0446	-0.0192949561829691	0.0088	0.0236	4.465e-07	0.4147	4.465e-07	4.465e-07	False	True	18_47126999_A_G	1.0	142	0.1
Apo-A1 (NMR)	CD	18	47143458	47143458	C	T	rs17799105	-0.083	-0.0511017760490842	0.0164	0.0599	4.346e-07	0.3929999999999999	4.346e-07	4.346e-07	False	True	18_47143458_C_T	1.0	145	0.1
Apo-A1 (NMR)	CD	18	47145202	47145202	A	G	rs12958839	0.0418	0.0389995348490096	0.0083	0.0231	5.358e-07	0.0909799999999999	5.358e-07	5.358e-07	False	True	18_47145202_A_G	1.0	108	0.1
Apo-A1 (NMR)	CD	18	47176917	47176917	C	T	rs4939888	0.042	-0.0063994795805678	0.0084	0.023	5.204999999999999e-07	0.7821	5.204999999999999e-07	5.204999999999999e-07	False	True	18_47176917_C_T	1.0	112	0.1
Apo-A1 (NMR)	CD	18	47183012	47183012	C	T	rs11662691	0.0878	-0.04060437084194	0.0145	0.0429	1.49e-09	0.3436	1.49e-09	1.49e-09	False	True	18_47183012_C_T	1.0	848	0.1
Apo-A1 (NMR)	CD	18	47196870	47196870	A	G	rs80175721	-0.1565	0.0600974240485802	0.0317	0.0941	7.661e-07	0.5229	7.661e-07	7.661e-07	False	True	18_47196870_A_G	1.0	66	0.1
Apo-A1 (NMR)	CD	18	47227334	47227334	A	G	rs12955308	-0.0416	0.0082954970241069	0.0083	0.0231	5.906e-07	0.7206	5.906e-07	5.906e-07	False	True	18_47227334_A_G	1.0	98	0.1
Apo-A1 (NMR)	CD	19	11190652	11190652	A	G	rs142130958	-0.0671	-0.0303045802648556	0.0133	0.0371	4.52e-07	0.4145	4.52e-07	4.52e-07	False	True	19_11190652_A_G	1.0	138	0.1
Apo-A1 (NMR)	CD	19	11348521	11348521	A	G	rs3745683	-0.079	0.0194005857039747	0.0159	0.0443	6.577e-07	0.6606	6.577e-07	6.577e-07	False	True	19_11348521_A_G	1.0	84	0.1
Apo-A1 (NMR)	CD	19	45408628	45408628	C	T	rs769446	-0.0927	-0.0716972114610293	0.0189	0.0534	9.718000000000002e-07	0.1791	9.718000000000002e-07	9.718000000000002e-07	False	True	19_45408628_C_T	1.0	5	0.1
Apo-A1 (NMR)	CD	19	45416831	45416831	G	T	rs390082	-0.0979	0.0158042315449671	0.0147	0.0402	3.048e-11	0.6946	3.048e-11	3.048e-11	False	True	19_45416831_G_T	1.0	1093	0.1
Apo-A1 (NMR)	CD	2	136479302	136479302	C	T	rs3754692	0.0492	0.001501126126267	0.01	0.0265	9.385e-07	0.9563	9.385e-07	9.385e-07	False	True	2_136479302_C_T	1.0	19	0.1
Apo-A1 (NMR)	CD	2	213190035	213190035	C	T	.	0.0776	0.0598030843707537	0.0158	0.0415	9.5e-07	0.1495	9.5e-07	9.5e-07	False	True	2_213190035_C_T	1.0	14	0.1
Apo-A1 (NMR)	CD	20	43042364	43042364	C	T	rs1800961	0.1372	-0.0291023874205326	0.0221	0.0742	5.77e-10	0.6951	5.77e-10	5.77e-10	False	True	20_43042364_C_T	1.0	980	0.1
Apo-A1 (NMR)	CD	4	69433714	69433714	C	T	.	-0.0624	-0.0158044491449436	0.0127	0.0355	9.915e-07	0.6572	9.915e-07	9.915e-07	False	True	4_69433714_C_T	1.0	2	0.1
Apo-A1 (NMR)	CD	4	73406173	73406173	A	G	.	-0.2037	0.0497991787524835	0.035	0.0756	6.0929999999999995e-09	0.5103	6.0929999999999995e-09	6.0929999999999995e-09	False	True	4_73406173_A_G	1.0	757	0.1
Apo-A1 (NMR)	CD	7	1067403	1067403	A	G	rs74360401	0.061	0.0038027603329278	0.0124	0.0311	9.771e-07	0.9032	9.771e-07	9.771e-07	False	True	7_1067403_A_G	1.0	3	0.1
Apo-A1 (NMR)	CD	8	9231661	9231661	A	G	rs12546198	0.0659	0.0326994961630157	0.0131	0.0403	4.899000000000001e-07	0.4179	4.899000000000001e-07	4.899000000000001e-07	False	True	8_9231661_A_G	1.0	123	0.1
Apo-A1 (NMR)	CD	8	19776981	19776981	A	C	rs4466415	-0.0624	0.0842032712820744	0.0122	0.0337	3.018e-07	0.01248	3.018e-07	3.018e-07	False	True	8_19776981_A_C	1.0	224	0.1
Apo-A1 (NMR)	CD	8	19793581	19793581	C	T	rs190118115	0.1785	-0.1113982517900553	0.0316	0.0894	1.628e-08	0.2126	1.628e-08	1.628e-08	False	True	8_19793581_C_T	1.0	707	0.1
Apo-A1 (NMR)	CD	8	19875408	19875408	A	G	rs6586886	0.0484	-0.0137034650584925	0.0085	0.023	1.394e-08	0.5515	1.394e-08	1.394e-08	False	True	8_19875408_A_G	1.0	718	0.1
Apo-A1 (NMR)	CD	8	19916120	19916120	A	G	rs66778572	0.046	-0.0253998626327316	0.009	0.0255	2.775e-07	0.3187	2.775e-07	2.775e-07	False	True	8_19916120_A_G	1.0	254	0.1
Apo-A1 (NMR)	CD	8	19931087	19931087	C	T	rs117501405	-0.1248	0.0568031828243105	0.024	0.0651	1.9960000000000001e-07	0.3826	1.9960000000000001e-07	1.9960000000000001e-07	False	True	8_19931087_C_T	1.0	342	0.1
Apo-A1 (NMR)	CD	9	15285670	15285670	A	G	rs535772	-0.0665	0.048199513579234	0.0133	0.0353	6.045e-07	0.1726	6.045e-07	6.045e-07	False	True	9_15285670_A_G	1.0	93	0.1
Apo-A1 (NMR)	CD	9	15301428	15301428	A	C	rs2849049	0.0451	-0.0079011318962572	0.0086	0.0243	1.6170000000000005e-07	0.7461	1.6170000000000005e-07	1.6170000000000005e-07	False	True	9_15301428_A_C	1.0	402	0.1
Apo-A1 (NMR)	CD	9	107629336	107629336	C	T	rs13301006	0.0777	0.0080019302190585	0.0136	0.0367	1.043e-08	0.8269	1.043e-08	1.043e-08	False	True	9_107629336_C_T	1.0	733	0.1
Apo-A1 (NMR)	CD	9	107645080	107645080	C	T	rs2275542	0.0455	-0.0155977206230547	0.0093	0.0248	9.261e-07	0.529	9.261e-07	9.261e-07	False	True	9_107645080_C_T	1.0	26	0.1
Apo-A1 (NMR)	CHD	1	62931632	62931632	A	C	rs1167998	0.0516	0.0077	0.0088	0.0109	4.643e-09	0.4792	4.643e-09	4.643e-09	False	True	1_62931632_A_C	1.0	18	0.1
Apo-A1 (NMR)	CHD	11	61597212	61597212	C	T	rs174570	0.0652	0.0039	0.0105	0.0139999999999999	4.895e-10	0.7779	4.895e-10	4.895e-10	False	True	11_61597212_C_T	1.0	23	0.1
Apo-A1 (NMR)	CHD	15	58687880	58687880	C	T	rs493258	-0.0962	0.0013	0.0083	0.0094	2.5879999999999997e-31	0.8897	2.5879999999999997e-31	2.5879999999999997e-31	False	True	15_58687880_C_T	1.0	55	0.1
Apo-A1 (NMR)	CHD	15	59806496	59806496	G	T	exm1166172	-0.2556	0.0702	0.049	0.0471	1.819e-07	0.1358	1.819e-07	1.819e-07	False	True	15_59806496_G_T	1.0	10	0.1
Apo-A1 (NMR)	CHD	16	56985139	56985139	A	G	rs9989419	-0.1009	0.0303	0.0085	0.0096	1.6690000000000002e-32	0.001552	1.6690000000000002e-32	1.6690000000000002e-32	False	True	16_56985139_A_G	1.0	56	0.1
Apo-A1 (NMR)	CHD	16	57016092	57016092	A	G	rs5882	-0.0648	0.0172	0.0087	0.0101	7.361e-14	0.08757	7.361e-14	7.361e-14	False	True	16_57016092_A_G	1.0	34	0.1
Apo-A1 (NMR)	CHD	18	47109955	47109955	A	G	rs77960347	-0.3752	0.0952	0.0441	0.0423	1.905e-17	0.02437	1.905e-17	1.905e-17	False	True	18_47109955_A_G	1.0	51	0.1
Apo-A1 (NMR)	CHD	18	47160953	47160953	G	T	rs7241918	-0.0949	0.0132	0.0109	0.0125	2.3980000000000006e-18	0.2928	2.3980000000000006e-18	2.3980000000000006e-18	False	True	18_47160953_G_T	1.0	52	0.1
Apo-A1 (NMR)	CHD	19	11347493	11347493	C	T	rs737337	-0.0789	0.0389	0.0147	0.0178	8.568e-08	0.0289999999999999	8.568e-08	8.568e-08	False	True	19_11347493_C_T	1.0	13	0.1
Apo-A1 (NMR)	CHD	19	45296806	45296806	C	T	rs3208856	0.1941	0.0761	0.0352	0.0255	3.649e-08	0.002881	3.649e-08	3.649e-08	False	True	19_45296806_C_T	1.0	16	0.1
Apo-A1 (NMR)	CHD	2	136555659	136555659	C	T	rs2322659	-0.0492	0.0064	0.0099	0.0129	6.752e-07	0.6179	6.752e-07	6.752e-07	False	True	2_136555659_C_T	1.0	1	0.1
Apo-A1 (NMR)	CHD	20	43042364	43042364	C	T	rs1800961	0.1372	-0.0376	0.0221	0.0265	5.77e-10	0.1561	5.77e-10	5.77e-10	False	True	20_43042364_C_T	1.0	22	0.1
Apo-A1 (NMR)	CHD	22	21982892	21982892	C	T	rs2298428	0.0514	0.0139	0.0101	0.012	3.282e-07	0.2486	3.282e-07	3.282e-07	False	True	22_21982892_C_T	1.0	2	0.1
Apo-A1 (NMR)	CHD	4	103188709	103188709	C	T	rs13107325	0.1085	-0.0026	0.0205	0.0183	1.263e-07	0.8852	1.263e-07	1.263e-07	False	True	4_103188709_C_T	1.0	11	0.1
Apo-A1 (NMR)	CHD	7	1097183	1097183	A	G	rs11761941	0.0616	-0.0029	0.0126	0.0165	9.205e-07	0.8591	9.205e-07	9.205e-07	False	True	7_1097183_A_G	1.0	0	0.1
Apo-A1 (NMR)	CHD	8	9201787	9201787	C	T	rs11782386	0.072	-0.0178	0.0122	0.0159	4.053e-09	0.2613	4.053e-09	4.053e-09	False	True	8_9201787_C_T	1.0	19	0.1
Apo-A1 (NMR)	CHD	9	15289578	15289578	C	T	rs471364	-0.068	0.0155	0.0133	0.0145	2.85e-07	0.2842	2.85e-07	2.85e-07	False	True	9_15289578_C_T	1.0	6	0.1
Apo-A1 (NMR)	CHD	9	107657070	107657070	A	G	rs3905000	-0.0798	-0.0069999999999999	0.0121	0.0135	4.416e-11	0.6051	4.416e-11	4.416e-11	False	True	9_107657070_A_G	1.0	25	0.1
Apo-A1 (NMR)	CKD	1	63177539	63177539	G	T	rs60152331	-0.0431	-0.0031	0.0086	0.01	6.134e-07	0.7556	6.134e-07	6.134e-07	False	True	1_63177539_G_T	1.0	83	0.1
Apo-A1 (NMR)	CKD	1	220974545	220974545	C	T	rs10863565	0.053	0.0201	0.0103	0.0115	2.714e-07	0.08064	2.714e-07	2.714e-07	False	True	1_220974545_C_T	1.0	234	0.1
Apo-A1 (NMR)	CKD	11	61618012	61618012	C	T	rs2727263	0.0629	0.0101	0.0124	0.0168	4.315e-07	0.5486	4.315e-07	4.315e-07	False	True	11_61618012_C_T	1.0	128	0.1
Apo-A1 (NMR)	CKD	11	61637587	61637587	C	T	rs174628	-0.0491	0.0103	0.01	0.0116	8.362999999999999e-07	0.3764	8.362999999999999e-07	8.362999999999999e-07	False	True	11_61637587_C_T	1.0	44	0.1
Apo-A1 (NMR)	CKD	11	61803540	61803540	A	G	rs10897209	-0.1029	0.0451	0.0203	0.0273	3.842e-07	0.09907	3.842e-07	3.842e-07	False	True	11_61803540_A_G	1.0	142	0.1
Apo-A1 (NMR)	CKD	11	116752163	116752163	C	T	rs482371	-0.0401	0.0129	0.0082	0.0095	8.835e-07	0.1719	8.835e-07	8.835e-07	False	True	11_116752163_C_T	1.0	29	0.1
Apo-A1 (NMR)	CKD	12	109953417	109953417	A	G	rs2879107	-0.0423	0.0033	0.0084	0.0091	4.544e-07	0.716	4.544e-07	4.544e-07	False	True	12_109953417_A_G	1.0	120	0.1
Apo-A1 (NMR)	CKD	12	125265201	125265201	A	G	rs921919	-0.0425	0.0029	0.0087	0.0105	9.266e-07	0.782	9.266e-07	9.266e-07	False	True	12_125265201_A_G	1.0	20	0.1
Apo-A1 (NMR)	CKD	12	125286650	125286650	C	T	rs4765610	-0.0403	0.0021	0.0082	0.0091	9.169e-07	0.8162	9.169e-07	9.169e-07	False	True	12_125286650_C_T	1.0	24	0.1
Apo-A1 (NMR)	CKD	12	125317391	125317391	A	C	rs10773107	-0.0515	0.005	0.0103	0.01	6.027000000000001e-07	0.6209	6.027000000000001e-07	6.027000000000001e-07	False	True	12_125317391_A_C	1.0	86	0.1
Apo-A1 (NMR)	CKD	12	125324798	125324798	A	C	rs61941676	-0.0633	-0.023	0.0128	0.0145	7.77e-07	0.1119	7.77e-07	7.77e-07	False	True	12_125324798_A_C	1.0	59	0.1
Apo-A1 (NMR)	CKD	12	125338336	125338336	C	T	rs78194510	0.0745	-0.011	0.0151	0.0179	8.048999999999999e-07	0.5411	8.048999999999999e-07	8.048999999999999e-07	False	True	12_125338336_C_T	1.0	51	0.1
Apo-A1 (NMR)	CKD	12	125351149	125351149	A	G	rs4435094	-0.0449	-0.0102	0.0086	0.0097	1.645e-07	0.2925	1.645e-07	1.645e-07	False	True	12_125351149_A_G	1.0	340	0.1
Apo-A1 (NMR)	CKD	12	125363987	125363987	A	C	rs57276302	0.0665	0.0061	0.0124	0.0137	7.718999999999999e-08	0.6542	7.718999999999999e-08	7.718999999999999e-08	False	True	12_125363987_A_C	1.0	496	0.1
Apo-A1 (NMR)	CKD	13	66479744	66479744	A	G	rs9528999	0.0468	0.0088	0.0095	0.0091	7.945000000000001e-07	0.3344	7.945000000000001e-07	7.945000000000001e-07	False	True	13_66479744_A_G	1.0	54	0.1
Apo-A1 (NMR)	CKD	15	58520259	58520259	C	T	rs11631950	0.0462	0.0085	0.009	0.0102	2.517e-07	0.4044	2.517e-07	2.517e-07	False	True	15_58520259_C_T	1.0	251	0.1
Apo-A1 (NMR)	CKD	15	58582294	58582294	C	T	rs938509	-0.0483	0.001	0.0095	0.0107	3.64e-07	0.9275	3.64e-07	3.64e-07	False	True	15_58582294_C_T	1.0	154	0.1
Apo-A1 (NMR)	CKD	15	58607320	58607320	A	G	rs500590	0.0468	-0.0039	0.0096	0.0106	9.944e-07	0.7104	9.944e-07	9.944e-07	False	True	15_58607320_A_G	1.0	0	0.1
Apo-A1 (NMR)	CKD	15	58630019	58630019	G	T	rs12910827	-0.1221	-0.0302	0.0242	0.0275	4.413e-07	0.273	4.413e-07	4.413e-07	False	True	15_58630019_G_T	1.0	125	0.1
Apo-A1 (NMR)	CKD	15	58682690	58682690	A	G	rs34718390	0.0975	0.0068	0.0186	0.0218	1.6760000000000004e-07	0.7553	1.6760000000000004e-07	1.6760000000000004e-07	False	True	15_58682690_A_G	1.0	336	0.1
Apo-A1 (NMR)	CKD	15	58691202	58691202	A	G	rs76898656	-0.1133	-0.0156	0.0221	0.0283	2.923e-07	0.5809	2.923e-07	2.923e-07	False	True	15_58691202_A_G	1.0	208	0.1
Apo-A1 (NMR)	CKD	15	58692007	58692007	A	G	rs440183	-0.0467	0.021	0.0092	0.0102	3.595e-07	0.03998	3.595e-07	3.595e-07	False	True	15_58692007_A_G	1.0	157	0.1
Apo-A1 (NMR)	CKD	15	58720262	58720262	C	T	rs117966452	0.2415	0.1375	0.0492	0.0616	9.439e-07	0.02558	9.439e-07	9.439e-07	False	True	15_58720262_C_T	1.0	13	0.1
Apo-A1 (NMR)	CKD	15	58724706	58724706	A	G	rs11632618	0.1751	0.0082	0.0192	0.0207	9.186000000000001e-20	0.6935	9.186000000000001e-20	9.186000000000001e-20	False	True	15_58724706_A_G	1.0	1345	0.1
Apo-A1 (NMR)	CKD	15	58727687	58727687	C	T	rs62000939	-0.0582	0.0109	0.0114	0.0131	3.3e-07	0.4074	3.3e-07	3.3e-07	False	True	15_58727687_C_T	1.0	173	0.1
Apo-A1 (NMR)	CKD	15	58931340	58931340	A	G	rs17269425	-0.1152	-0.0036	0.0228	0.0291	4.328e-07	0.9004	4.328e-07	4.328e-07	False	True	15_58931340_A_G	1.0	127	0.1
Apo-A1 (NMR)	CKD	15	59806496	59806496	G	T	rs111778770	-0.2556	-0.0223	0.049	0.0467	1.819e-07	0.6341	1.819e-07	1.819e-07	False	True	15_59806496_G_T	1.0	314	0.1
Apo-A1 (NMR)	CKD	16	56759532	56759532	A	G	rs190368852	0.1217	-0.0182	0.022	0.0262	3.052e-08	0.4859	3.052e-08	3.052e-08	False	True	16_56759532_A_G	1.0	574	0.1
Apo-A1 (NMR)	CKD	16	56819919	56819919	C	T	rs16962014	0.0681	0.0208	0.0139	0.0171	9.935e-07	0.2224	9.935e-07	9.935e-07	False	True	16_56819919_C_T	1.0	1	0.1
Apo-A1 (NMR)	CKD	16	56927296	56927296	C	T	rs55980617	0.0591	-0.0076	0.0117	0.0131	4.771000000000001e-07	0.5636	4.771000000000001e-07	4.771000000000001e-07	False	True	16_56927296_C_T	1.0	112	0.1
Apo-A1 (NMR)	CKD	16	56938955	56938955	A	C	rs72786761	-0.1891	0.0069	0.0348	0.0391	5.639e-08	0.8594	5.639e-08	5.639e-08	False	True	16_56938955_A_C	1.0	529	0.1
Apo-A1 (NMR)	CKD	16	56984590	56984590	C	T	rs9938160	0.0712	-0.0036	0.01	0.011	1.348e-12	0.7455	1.348e-12	1.348e-12	False	True	16_56984590_C_T	1.0	1062	0.1
Apo-A1 (NMR)	CKD	16	56985555	56985555	A	G	rs12448528	-0.1191	0.0187	0.0104	0.0119	3.318e-30	0.1169	3.318e-30	3.318e-30	False	True	16_56985555_A_G	1.0	1384	0.1
Apo-A1 (NMR)	CKD	16	56988502	56988502	A	G	rs2399597	-0.0883	0.0361	0.012	0.0138	1.705e-13	0.008853	1.705e-13	1.705e-13	False	True	16_56988502_A_G	1.0	1078	0.1
Apo-A1 (NMR)	CKD	16	56995038	56995038	C	T	rs4783962	0.0491	0.0094	0.0095	0.0116	2.532e-07	0.4183	2.532e-07	2.532e-07	False	True	16_56995038_C_T	1.0	248	0.1
Apo-A1 (NMR)	CKD	16	57008227	57008227	A	G	rs158480	-0.0831	0.0238	0.0123	0.0151	1.213e-11	0.1156	1.213e-11	1.213e-11	False	True	16_57008227_A_G	1.0	1019	0.1
Apo-A1 (NMR)	CKD	16	57017002	57017002	G	T	rs9923854	0.0689	0.0017	0.013	0.015	1.161e-07	0.9102	1.161e-07	1.161e-07	False	True	16_57017002_G_T	1.0	430	0.1
Apo-A1 (NMR)	CKD	16	57019392	57019392	C	T	rs12720917	0.0667	0.0116	0.0125	0.0145	9.603e-08	0.4221	9.603e-08	9.603e-08	False	True	16_57019392_C_T	1.0	464	0.1
Apo-A1 (NMR)	CKD	16	68021125	68021125	A	C	rs78539049	0.1022	0.0267	0.0196	0.0266	1.927e-07	0.3156	1.927e-07	1.927e-07	False	True	16_68021125_A_C	1.0	302	0.1
Apo-A1 (NMR)	CKD	17	45542260	45542260	G	T	rs112238165	-0.0576	-0.0127	0.0117	0.0123	8.908e-07	0.3036	8.908e-07	8.908e-07	False	True	17_45542260_G_T	1.0	27	0.1
Apo-A1 (NMR)	CKD	18	46529282	46529282	G	T	rs12959033	-0.057	0.0048	0.0116	0.0102	9.089e-07	0.635	9.089e-07	9.089e-07	False	True	18_46529282_G_T	1.0	26	0.1
Apo-A1 (NMR)	CKD	18	47126999	47126999	A	G	rs28512338	-0.0446	-0.0121	0.0088	0.0097	4.465e-07	0.2137	4.465e-07	4.465e-07	False	True	18_47126999_A_G	1.0	123	0.1
Apo-A1 (NMR)	CKD	18	47143458	47143458	C	T	rs17799105	-0.083	-0.0234	0.0164	0.0211	4.346e-07	0.2679	4.346e-07	4.346e-07	False	True	18_47143458_C_T	1.0	126	0.1
Apo-A1 (NMR)	CKD	18	47145202	47145202	A	G	rs12958839	0.0418	0.0013	0.0083	0.0091	5.358e-07	0.8869	5.358e-07	5.358e-07	False	True	18_47145202_A_G	1.0	96	0.1
Apo-A1 (NMR)	CKD	18	47176917	47176917	C	T	rs4939888	0.042	0.0165	0.0084	0.0097	5.204999999999999e-07	0.089	5.204999999999999e-07	5.204999999999999e-07	False	True	18_47176917_C_T	1.0	99	0.1
Apo-A1 (NMR)	CKD	18	47183012	47183012	C	T	rs11662691	0.0878	0.0407	0.0145	0.0163	1.49e-09	0.01279	1.49e-09	1.49e-09	False	True	18_47183012_C_T	1.0	756	0.1
Apo-A1 (NMR)	CKD	18	47196870	47196870	A	G	rs80175721	-0.1565	-0.1017	0.0317	0.045	7.661e-07	0.0238099999999999	7.661e-07	7.661e-07	False	True	18_47196870_A_G	1.0	62	0.1
Apo-A1 (NMR)	CKD	18	47227334	47227334	A	G	rs12955308	-0.0416	-0.0076	0.0083	0.0096	5.906e-07	0.4305	5.906e-07	5.906e-07	False	True	18_47227334_A_G	1.0	90	0.1
Apo-A1 (NMR)	CKD	19	11190652	11190652	A	G	rs142130958	-0.0671	0.0154	0.0133	0.0157	4.52e-07	0.3279999999999999	4.52e-07	4.52e-07	False	True	19_11190652_A_G	1.0	121	0.1
Apo-A1 (NMR)	CKD	19	11348521	11348521	A	G	rs3745683	-0.079	0.0194	0.0159	0.0166	6.577e-07	0.2431	6.577e-07	6.577e-07	False	True	19_11348521_A_G	1.0	78	0.1
Apo-A1 (NMR)	CKD	19	45408628	45408628	C	T	rs769446	-0.0927	0.0287	0.0189	0.0196	9.718000000000002e-07	0.1428	9.718000000000002e-07	9.718000000000002e-07	False	True	19_45408628_C_T	1.0	4	0.1
Apo-A1 (NMR)	CKD	19	45416831	45416831	G	T	rs390082	-0.0979	0.0148	0.0147	0.0168	3.048e-11	0.3777	3.048e-11	3.048e-11	False	True	19_45416831_G_T	1.0	1002	0.1
Apo-A1 (NMR)	CKD	2	136479302	136479302	C	T	rs3754692	0.0492	-0.0047	0.01	0.0123	9.385e-07	0.7028	9.385e-07	9.385e-07	False	True	2_136479302_C_T	1.0	16	0.1
Apo-A1 (NMR)	CKD	2	213190035	213190035	C	T	rs17347152	0.0776	-0.0047	0.0158	0.0158	9.5e-07	0.7673	9.5e-07	9.5e-07	False	True	2_213190035_C_T	1.0	11	0.1
Apo-A1 (NMR)	CKD	20	43042364	43042364	C	T	rs1800961	0.1372	0.0107	0.0221	0.0254	5.77e-10	0.6754	5.77e-10	5.77e-10	False	True	20_43042364_C_T	1.0	888	0.1
Apo-A1 (NMR)	CKD	22	21984379	21984379	A	G	rs3747093	-0.0509	0.014	0.0103	0.012	7.481e-07	0.2448	7.481e-07	7.481e-07	False	True	22_21984379_A_G	1.0	65	0.1
Apo-A1 (NMR)	CKD	4	69310287	69310287	C	T	rs150928241	0.0547	0.0098	0.0111	0.0124	8.645e-07	0.4277	8.645e-07	8.645e-07	False	True	4_69310287_C_T	1.0	36	0.1
Apo-A1 (NMR)	CKD	4	73406173	73406173	A	G	rs144064722	-0.2037	0.0255	0.035	0.0357	6.0929999999999995e-09	0.4739	6.0929999999999995e-09	6.0929999999999995e-09	False	True	4_73406173_A_G	1.0	665	0.1
Apo-A1 (NMR)	CKD	4	103146888	103146888	A	C	rs35225200	0.1004	-0.0393	0.0201	0.0208	5.958e-07	0.05905	5.958e-07	5.958e-07	False	True	4_103146888_A_C	1.0	89	0.1
Apo-A1 (NMR)	CKD	7	1067403	1067403	A	G	rs74360401	0.061	-0.01	0.0124	0.0131	9.771e-07	0.4467	9.771e-07	9.771e-07	False	True	7_1067403_A_G	1.0	2	0.1
Apo-A1 (NMR)	CKD	8	9231661	9231661	A	G	rs12546198	0.0659	-0.0182	0.0131	0.0161	4.899000000000001e-07	0.2598	4.899000000000001e-07	4.899000000000001e-07	False	True	8_9231661_A_G	1.0	107	0.1
Apo-A1 (NMR)	CKD	8	19776981	19776981	A	C	rs4466415	-0.0624	0.0017	0.0122	0.0128	3.018e-07	0.8959999999999999	3.018e-07	3.018e-07	False	True	8_19776981_A_C	1.0	196	0.1
Apo-A1 (NMR)	CKD	8	19813529	19813529	A	G	rs268	0.1917	-0.0005	0.0315	0.0371	1.155e-09	0.9886	1.155e-09	1.155e-09	False	True	8_19813529_A_G	1.0	780	0.1
Apo-A1 (NMR)	CKD	8	19875408	19875408	A	G	rs6586886	0.0484	-0.0121	0.0085	0.0097	1.394e-08	0.2158	1.394e-08	1.394e-08	False	True	8_19875408_A_G	1.0	626	0.1
Apo-A1 (NMR)	CKD	8	19916120	19916120	A	G	rs66778572	0.046	-0.0143	0.009	0.0107	2.775e-07	0.1805	2.775e-07	2.775e-07	False	True	8_19916120_A_G	1.0	224	0.1
Apo-A1 (NMR)	CKD	8	19931087	19931087	C	T	rs117501405	-0.1248	0.009	0.024	0.0259	1.9960000000000001e-07	0.7294	1.9960000000000001e-07	1.9960000000000001e-07	False	True	8_19931087_C_T	1.0	293	0.1
Apo-A1 (NMR)	CKD	9	15285670	15285670	A	G	rs535772	-0.0665	0.016	0.0133	0.0181	6.045e-07	0.3771	6.045e-07	6.045e-07	False	True	9_15285670_A_G	1.0	85	0.1
Apo-A1 (NMR)	CKD	9	15301428	15301428	A	C	rs2849049	0.0451	0.0116	0.0086	0.0097	1.6170000000000005e-07	0.2343	1.6170000000000005e-07	1.6170000000000005e-07	False	True	9_15301428_A_C	1.0	343	0.1
Apo-A1 (NMR)	CKD	9	107629336	107629336	C	T	rs13301006	0.0777	-0.001	0.0136	0.0138	1.043e-08	0.9448	1.043e-08	1.043e-08	False	True	9_107629336_C_T	1.0	641	0.1
Apo-A1 (NMR)	CKD	9	107645080	107645080	C	T	rs2275542	0.0455	0.0101	0.0093	0.01	9.261e-07	0.3111	9.261e-07	9.261e-07	False	True	9_107645080_C_T	1.0	22	0.1
Apo-A1 (NMR)	CRP	1	63177539	63177539	G	T	rs60152331	-0.0431	-0.0079136	0.0086	0.010931	6.134e-07	0.46909	6.134e-07	6.134e-07	False	True	1_63177539_G_T	1.0	92	0.1
Apo-A1 (NMR)	CRP	1	220974545	220974545	C	T	rs10863565	0.053	-0.020092	0.0103	0.012474	2.714e-07	0.10725	2.714e-07	2.714e-07	False	True	1_220974545_C_T	1.0	248	0.1
Apo-A1 (NMR)	CRP	1	226064353	226064353	T	TTTGG	.	0.0586	0.0014057	0.0118	0.01146	7.543999999999999e-07	0.90238	7.543999999999999e-07	7.543999999999999e-07	False	True	1_226064353_T_TTTGG	1.0	70	0.1
Apo-A1 (NMR)	CRP	11	61618012	61618012	C	T	rs2727263	0.0629	0.010273	0.0124	0.020014	4.315e-07	0.6077600000000001	4.315e-07	4.315e-07	False	True	11_61618012_C_T	1.0	141	0.1
Apo-A1 (NMR)	CRP	11	61637587	61637587	C	T	rs174628	-0.0491	-0.0091832	0.01	0.012645	8.362999999999999e-07	0.46769	8.362999999999999e-07	8.362999999999999e-07	False	True	11_61637587_C_T	1.0	48	0.1
Apo-A1 (NMR)	CRP	11	61803540	61803540	A	G	rs10897209	-0.1029	-0.022439	0.0203	0.032263	3.842e-07	0.48675	3.842e-07	3.842e-07	False	True	11_61803540_A_G	1.0	156	0.1
Apo-A1 (NMR)	CRP	11	116752163	116752163	C	T	rs482371	-0.0401	-0.01866	0.0082	0.011102	8.835e-07	0.092818	8.835e-07	8.835e-07	False	True	11_116752163_C_T	1.0	32	0.1
Apo-A1 (NMR)	CRP	12	47223857	47223857	C	CAA	.	-0.0539	0.023835	0.0104	0.010635	2.368e-07	0.025006	2.368e-07	2.368e-07	False	True	12_47223857_C_CAA	1.0	275	0.1
Apo-A1 (NMR)	CRP	12	109953417	109953417	A	G	rs2879107	-0.0423	-0.020067	0.0084	0.01055	4.544e-07	0.057152	4.544e-07	4.544e-07	False	True	12_109953417_A_G	1.0	133	0.1
Apo-A1 (NMR)	CRP	12	125265201	125265201	A	G	rs921919	-0.0425	0.0099675	0.0087	0.011459	9.266e-07	0.38439	9.266e-07	9.266e-07	False	True	12_125265201_A_G	1.0	21	0.1
Apo-A1 (NMR)	CRP	12	125286650	125286650	C	T	rs4765610	-0.0403	0.01455	0.0082	0.01057	9.169e-07	0.16868	9.169e-07	9.169e-07	False	True	12_125286650_C_T	1.0	25	0.1
Apo-A1 (NMR)	CRP	12	125317391	125317391	A	C	rs10773107	-0.0515	-0.014543	0.0103	0.011047	6.027000000000001e-07	0.18802	6.027000000000001e-07	6.027000000000001e-07	False	True	12_125317391_A_C	1.0	96	0.1
Apo-A1 (NMR)	CRP	12	125324798	125324798	A	C	rs61941676	-0.0633	-0.023338	0.0128	0.016103	7.77e-07	0.14727	7.77e-07	7.77e-07	False	True	12_125324798_A_C	1.0	65	0.1
Apo-A1 (NMR)	CRP	12	125338336	125338336	C	T	rs78194510	0.0745	0.021712	0.0151	0.018911	8.048999999999999e-07	0.25093	8.048999999999999e-07	8.048999999999999e-07	False	True	12_125338336_C_T	1.0	55	0.1
Apo-A1 (NMR)	CRP	12	125363987	125363987	A	C	rs57276302	0.0665	-0.0017581	0.0124	0.015955	7.718999999999999e-08	0.91226	7.718999999999999e-08	7.718999999999999e-08	False	True	12_125363987_A_C	1.0	544	0.1
Apo-A1 (NMR)	CRP	13	66479744	66479744	A	G	rs9528999	0.0468	-0.0024259	0.0095	0.010633	7.945000000000001e-07	0.81953	7.945000000000001e-07	7.945000000000001e-07	False	True	13_66479744_A_G	1.0	58	0.1
Apo-A1 (NMR)	CRP	15	58520259	58520259	C	T	rs11631950	0.0462	0.0070036999999999	0.009	0.01142	2.517e-07	0.53968	2.517e-07	2.517e-07	False	True	15_58520259_C_T	1.0	266	0.1
Apo-A1 (NMR)	CRP	15	58582294	58582294	C	T	rs938509	-0.0483	-0.0172979999999999	0.0095	0.012167	3.64e-07	0.15511	3.64e-07	3.64e-07	False	True	15_58582294_C_T	1.0	168	0.1
Apo-A1 (NMR)	CRP	15	58607320	58607320	A	G	rs500590	0.0468	0.02732	0.0096	0.011549	9.944e-07	0.018	9.944e-07	9.944e-07	False	True	15_58607320_A_G	1.0	0	0.1
Apo-A1 (NMR)	CRP	15	58630019	58630019	G	T	rs12910827	-0.1221	-0.036965	0.0242	0.029679	4.413e-07	0.21294	4.413e-07	4.413e-07	False	True	15_58630019_G_T	1.0	138	0.1
Apo-A1 (NMR)	CRP	15	58682690	58682690	A	G	rs34718390	0.0975	0.030753	0.0186	0.021678	1.6760000000000004e-07	0.15602	1.6760000000000004e-07	1.6760000000000004e-07	False	True	15_58682690_A_G	1.0	368	0.1
Apo-A1 (NMR)	CRP	15	58691202	58691202	A	G	rs76898656	-0.1133	-0.09833	0.0221	0.030057	2.923e-07	0.00107	2.923e-07	2.923e-07	False	True	15_58691202_A_G	1.0	222	0.1
Apo-A1 (NMR)	CRP	15	58692007	58692007	A	G	rs440183	-0.0467	0.021251	0.0092	0.011864	3.595e-07	0.073254	3.595e-07	3.595e-07	False	True	15_58692007_A_G	1.0	171	0.1
Apo-A1 (NMR)	CRP	15	58720262	58720262	C	T	rs117966452	0.2415	-0.0052044	0.0492	0.048929	9.439e-07	0.91529	9.439e-07	9.439e-07	False	True	15_58720262_C_T	1.0	14	0.1
Apo-A1 (NMR)	CRP	15	58727687	58727687	C	T	rs62000939	-0.0582	-0.0026063	0.0114	0.014698	3.3e-07	0.85926	3.3e-07	3.3e-07	False	True	15_58727687_C_T	1.0	187	0.1
Apo-A1 (NMR)	CRP	15	58728067	58728067	A	G	rs72740877	0.2339	0.034086	0.0348	0.026278	1.7239999999999997e-11	0.19458	1.7239999999999997e-11	1.7239999999999997e-11	False	True	15_58728067_A_G	1.0	1080	0.1
Apo-A1 (NMR)	CRP	15	58931340	58931340	A	G	rs17269425	-0.1152	-0.015835	0.0228	0.032629	4.328e-07	0.62746	4.328e-07	4.328e-07	False	True	15_58931340_A_G	1.0	140	0.1
Apo-A1 (NMR)	CRP	15	59531818	59531818	C	T	.	0.2504	-0.00593	0.05	0.036005	5.345e-07	0.86918	5.345e-07	5.345e-07	False	True	15_59531818_C_T	1.0	107	0.1
Apo-A1 (NMR)	CRP	16	56759532	56759532	A	G	rs190368852	0.1217	-0.001508	0.022	0.031621	3.052e-08	0.96196	3.052e-08	3.052e-08	False	True	16_56759532_A_G	1.0	624	0.1
Apo-A1 (NMR)	CRP	16	56819919	56819919	C	T	rs16962014	0.0681	0.011958	0.0139	0.018289	9.935e-07	0.5132	9.935e-07	9.935e-07	False	True	16_56819919_C_T	1.0	1	0.1
Apo-A1 (NMR)	CRP	16	56927296	56927296	C	T	rs55980617	0.0591	-0.0005901	0.0117	0.016101	4.771000000000001e-07	0.97076	4.771000000000001e-07	4.771000000000001e-07	False	True	16_56927296_C_T	1.0	124	0.1
Apo-A1 (NMR)	CRP	16	56938955	56938955	A	C	rs72786761	-0.1891	-0.012861	0.0348	0.036103	5.639e-08	0.72168	5.639e-08	5.639e-08	False	True	16_56938955_A_C	1.0	577	0.1
Apo-A1 (NMR)	CRP	16	56984590	56984590	C	T	rs9938160	0.0712	0.0014432	0.01	0.011908	1.348e-12	0.90354	1.348e-12	1.348e-12	False	True	16_56984590_C_T	1.0	1134	0.1
Apo-A1 (NMR)	CRP	16	56988502	56988502	A	G	rs2399597	-0.0883	0.0064296	0.012	0.014604	1.705e-13	0.65975	1.705e-13	1.705e-13	False	True	16_56988502_A_G	1.0	1150	0.1
Apo-A1 (NMR)	CRP	16	56993901	56993901	A	C	rs36229786	0.1273	0.00010228	0.0112	0.013487	6.0450000000000004e-30	0.99395	6.0450000000000004e-30	6.0450000000000004e-30	False	True	16_56993901_A_C	1.0	1459	0.1
Apo-A1 (NMR)	CRP	16	56995038	56995038	C	T	rs4783962	0.0491	0.0023274	0.0095	0.012586	2.532e-07	0.85329	2.532e-07	2.532e-07	False	True	16_56995038_C_T	1.0	263	0.1
Apo-A1 (NMR)	CRP	16	57008227	57008227	A	G	rs158480	-0.0831	0.0024557	0.0123	0.015799	1.213e-11	0.8764799999999999	1.213e-11	1.213e-11	False	True	16_57008227_A_G	1.0	1087	0.1
Apo-A1 (NMR)	CRP	16	57017002	57017002	G	T	rs9923854	0.0689	-0.028243	0.013	0.017971	1.161e-07	0.11605	1.161e-07	1.161e-07	False	True	16_57017002_G_T	1.0	472	0.1
Apo-A1 (NMR)	CRP	16	57019392	57019392	C	T	rs12720917	0.0667	-0.013829	0.0125	0.015595	9.603e-08	0.37521	9.603e-08	9.603e-08	False	True	16_57019392_C_T	1.0	509	0.1
Apo-A1 (NMR)	CRP	16	68021125	68021125	A	C	rs78539049	0.1022	0.0041857	0.0196	0.025276	1.927e-07	0.8684700000000001	1.927e-07	1.927e-07	False	True	16_68021125_A_C	1.0	332	0.1
Apo-A1 (NMR)	CRP	17	45542260	45542260	G	T	rs112238165	-0.0576	-0.015107	0.0117	0.012823	8.908e-07	0.23877	8.908e-07	8.908e-07	False	True	17_45542260_G_T	1.0	30	0.1
Apo-A1 (NMR)	CRP	18	46529282	46529282	G	T	.	-0.057	0.015896	0.0116	0.01104	9.089e-07	0.1499	9.089e-07	9.089e-07	False	True	18_46529282_G_T	1.0	28	0.1
Apo-A1 (NMR)	CRP	18	46723931	46723931	C	CT	.	0.1306	-0.057943	0.0251	0.049493	1.9820000000000001e-07	0.24171	1.9820000000000001e-07	1.9820000000000001e-07	False	True	18_46723931_C_CT	1.0	323	0.1
Apo-A1 (NMR)	CRP	18	47126999	47126999	A	G	rs28512338	-0.0446	-0.0066773	0.0088	0.011086	4.465e-07	0.54696	4.465e-07	4.465e-07	False	True	18_47126999_A_G	1.0	136	0.1
Apo-A1 (NMR)	CRP	18	47143458	47143458	C	T	rs17799105	-0.083	-0.006076	0.0164	0.027969	4.346e-07	0.8280200000000001	4.346e-07	4.346e-07	False	True	18_47143458_C_T	1.0	139	0.1
Apo-A1 (NMR)	CRP	18	47145202	47145202	A	G	rs12958839	0.0418	-0.0037167	0.0083	0.010595	5.358e-07	0.72575	5.358e-07	5.358e-07	False	True	18_47145202_A_G	1.0	106	0.1
Apo-A1 (NMR)	CRP	18	47176917	47176917	C	T	rs4939888	0.042	0.031974	0.0084	0.010774	5.204999999999999e-07	0.0030002	5.204999999999999e-07	5.204999999999999e-07	False	True	18_47176917_C_T	1.0	110	0.1
Apo-A1 (NMR)	CRP	18	47183012	47183012	C	T	rs11662691	0.0878	0.050378	0.0145	0.018625	1.49e-09	0.0068341	1.49e-09	1.49e-09	False	True	18_47183012_C_T	1.0	817	0.1
Apo-A1 (NMR)	CRP	18	47196870	47196870	A	G	rs80175721	-0.1565	-0.081467	0.0317	0.051079	7.661e-07	0.11073	7.661e-07	7.661e-07	False	True	18_47196870_A_G	1.0	68	0.1
Apo-A1 (NMR)	CRP	19	11190652	11190652	A	G	rs142130958	-0.0671	0.0032439	0.0133	0.016335	4.52e-07	0.84259	4.52e-07	4.52e-07	False	True	19_11190652_A_G	1.0	134	0.1
Apo-A1 (NMR)	CRP	19	11348521	11348521	A	G	rs3745683	-0.079	-0.044042	0.0159	0.020089	6.577e-07	0.028354	6.577e-07	6.577e-07	False	True	19_11348521_A_G	1.0	86	0.1
Apo-A1 (NMR)	CRP	19	45408628	45408628	C	T	rs769446	-0.0927	0.017168	0.0189	0.018473	9.718000000000002e-07	0.35271	9.718000000000002e-07	9.718000000000002e-07	False	True	19_45408628_C_T	1.0	4	0.1
Apo-A1 (NMR)	CRP	19	45416831	45416831	G	T	rs390082	-0.0979	0.026311	0.0147	0.016963	3.048e-11	0.12089	3.048e-11	3.048e-11	False	True	19_45416831_G_T	1.0	1068	0.1
Apo-A1 (NMR)	CRP	2	136479302	136479302	C	T	rs3754692	0.0492	-0.0053507	0.01	0.014015	9.385e-07	0.7026100000000001	9.385e-07	9.385e-07	False	True	2_136479302_C_T	1.0	17	0.1
Apo-A1 (NMR)	CRP	2	213190035	213190035	C	T	.	0.0776	0.0033558	0.0158	0.017583	9.5e-07	0.84864	9.5e-07	9.5e-07	False	True	2_213190035_C_T	1.0	12	0.1
Apo-A1 (NMR)	CRP	22	21984379	21984379	A	G	rs3747093	-0.0509	0.0010497	0.0103	0.013498	7.481e-07	0.93801	7.481e-07	7.481e-07	False	True	22_21984379_A_G	1.0	72	0.1
Apo-A1 (NMR)	CRP	4	69310287	69310287	C	T	rs150928241	0.0547	0.0044629	0.0111	0.011518	8.645e-07	0.6984100000000001	8.645e-07	8.645e-07	False	True	4_69310287_C_T	1.0	39	0.1
Apo-A1 (NMR)	CRP	4	73406173	73406173	A	G	.	-0.2037	0.00074653	0.035	0.034904	6.0929999999999995e-09	0.98294	6.0929999999999995e-09	6.0929999999999995e-09	False	True	4_73406173_A_G	1.0	724	0.1
Apo-A1 (NMR)	CRP	4	103146888	103146888	A	C	rs35225200	0.1004	0.012687	0.0201	0.019726	5.958e-07	0.52012	5.958e-07	5.958e-07	False	True	4_103146888_A_C	1.0	99	0.1
Apo-A1 (NMR)	CRP	7	1067403	1067403	A	G	rs74360401	0.061	0.026688	0.0124	0.014944	9.771e-07	0.074133	9.771e-07	9.771e-07	False	True	7_1067403_A_G	1.0	2	0.1
Apo-A1 (NMR)	CRP	8	19776981	19776981	A	C	rs4466415	-0.0624	0.038029	0.0122	0.015336	3.018e-07	0.013151	3.018e-07	3.018e-07	False	True	8_19776981_A_C	1.0	210	0.1
Apo-A1 (NMR)	CRP	8	19793581	19793581	C	T	rs190118115	0.1785	-0.030262	0.0316	0.039337	1.628e-08	0.4417100000000001	1.628e-08	1.628e-08	False	True	8_19793581_C_T	1.0	672	0.1
Apo-A1 (NMR)	CRP	8	19916120	19916120	A	G	rs66778572	0.046	-0.00037448	0.009	0.011725	2.775e-07	0.97452	2.775e-07	2.775e-07	False	True	8_19916120_A_G	1.0	238	0.1
Apo-A1 (NMR)	CRP	9	15285670	15285670	A	G	rs535772	-0.0665	-0.028382	0.0133	0.017402	6.045e-07	0.10291	6.045e-07	6.045e-07	False	True	9_15285670_A_G	1.0	95	0.1
Apo-A1 (NMR)	CRP	9	15301428	15301428	A	C	rs2849049	0.0451	0.011844	0.0086	0.011256	1.6170000000000005e-07	0.29266	1.6170000000000005e-07	1.6170000000000005e-07	False	True	9_15301428_A_C	1.0	375	0.1
Apo-A1 (NMR)	CRP	9	107629336	107629336	C	T	rs13301006	0.0777	0.00014078	0.0136	0.014684	1.043e-08	0.99235	1.043e-08	1.043e-08	False	True	9_107629336_C_T	1.0	698	0.1
Apo-A1 (NMR)	CRP	9	107645080	107645080	C	T	rs2275542	0.0455	-0.011208	0.0093	0.01141	9.261e-07	0.32593	9.261e-07	9.261e-07	False	True	9_107645080_C_T	1.0	23	0.1
Apo-A1 (NMR)	Cardioembolic stroke	1	63177539	63177539	G	T	rs60152331	-0.0431	0.0052	0.0086	0.0201	6.134e-07	0.7962	6.134e-07	6.134e-07	False	True	1_63177539_G_T	1.0	90	0.1
Apo-A1 (NMR)	Cardioembolic stroke	1	220974545	220974545	C	T	rs10863565	0.053	-0.023	0.0103	0.0228	2.714e-07	0.3134	2.714e-07	2.714e-07	False	True	1_220974545_C_T	1.0	264	0.1
Apo-A1 (NMR)	Cardioembolic stroke	11	61618012	61618012	C	T	rs2727263	0.0629	0.0711	0.0124	0.0362	4.315e-07	0.04974	4.315e-07	4.315e-07	False	True	11_61618012_C_T	1.0	146	0.1
Apo-A1 (NMR)	Cardioembolic stroke	11	61637587	61637587	C	T	rs174628	-0.0491	-0.0388	0.01	0.0245	8.362999999999999e-07	0.1128	8.362999999999999e-07	8.362999999999999e-07	False	True	11_61637587_C_T	1.0	47	0.1
Apo-A1 (NMR)	Cardioembolic stroke	11	61803540	61803540	A	G	rs10897209	-0.1029	0.0014	0.0203	0.0613	3.842e-07	0.9823	3.842e-07	3.842e-07	False	True	11_61803540_A_G	1.0	160	0.1
Apo-A1 (NMR)	Cardioembolic stroke	11	116752163	116752163	C	T	rs482371	-0.0401	0.0138	0.0082	0.0197	8.835e-07	0.4837	8.835e-07	8.835e-07	False	True	11_116752163_C_T	1.0	32	0.1
Apo-A1 (NMR)	Cardioembolic stroke	12	79276836	79276836	A	G	rs139160475	-0.3476	0.0323	0.0691	0.0919	4.879999999999999e-07	0.7252	4.879999999999999e-07	4.879999999999999e-07	False	True	12_79276836_A_G	1.0	123	0.1
Apo-A1 (NMR)	Cardioembolic stroke	12	109953417	109953417	A	G	rs2879107	-0.0423	0.0057	0.0084	0.0183	4.544e-07	0.7555	4.544e-07	4.544e-07	False	True	12_109953417_A_G	1.0	136	0.1
Apo-A1 (NMR)	Cardioembolic stroke	12	125265201	125265201	A	G	rs921919	-0.0425	0.0152	0.0087	0.0209	9.266e-07	0.4661	9.266e-07	9.266e-07	False	True	12_125265201_A_G	1.0	23	0.1
Apo-A1 (NMR)	Cardioembolic stroke	12	125286650	125286650	C	T	rs4765610	-0.0403	0.0107	0.0082	0.0193	9.169e-07	0.5781	9.169e-07	9.169e-07	False	True	12_125286650_C_T	1.0	27	0.1
Apo-A1 (NMR)	Cardioembolic stroke	12	125317391	125317391	A	C	rs10773107	-0.0515	0.0127	0.0103	0.0228	6.027000000000001e-07	0.5786	6.027000000000001e-07	6.027000000000001e-07	False	True	12_125317391_A_C	1.0	93	0.1
Apo-A1 (NMR)	Cardioembolic stroke	12	125324798	125324798	A	C	rs61941676	-0.0633	0.0102	0.0128	0.0302	7.77e-07	0.7349	7.77e-07	7.77e-07	False	True	12_125324798_A_C	1.0	62	0.1
Apo-A1 (NMR)	Cardioembolic stroke	12	125338336	125338336	C	T	rs78194510	0.0745	0.0022	0.0151	0.0375	8.048999999999999e-07	0.9523	8.048999999999999e-07	8.048999999999999e-07	False	True	12_125338336_C_T	1.0	54	0.1
Apo-A1 (NMR)	Cardioembolic stroke	12	125351149	125351149	A	G	rs4435094	-0.0449	0.0073	0.0086	0.0198	1.645e-07	0.7114	1.645e-07	1.645e-07	False	True	12_125351149_A_G	1.0	397	0.1
Apo-A1 (NMR)	Cardioembolic stroke	12	125363987	125363987	A	C	rs57276302	0.0665	0.0221	0.0124	0.0288	7.718999999999999e-08	0.4426	7.718999999999999e-08	7.718999999999999e-08	False	True	12_125363987_A_C	1.0	582	0.1
Apo-A1 (NMR)	Cardioembolic stroke	13	66479744	66479744	A	G	rs9528999	0.0468	-0.0027	0.0095	0.019	7.945000000000001e-07	0.8856	7.945000000000001e-07	7.945000000000001e-07	False	True	13_66479744_A_G	1.0	57	0.1
Apo-A1 (NMR)	Cardioembolic stroke	15	58520259	58520259	C	T	rs11631950	0.0462	-0.0009	0.009	0.0202	2.517e-07	0.963	2.517e-07	2.517e-07	False	True	15_58520259_C_T	1.0	286	0.1
Apo-A1 (NMR)	Cardioembolic stroke	15	58582294	58582294	C	T	rs938509	-0.0483	0.0076	0.0095	0.0229	3.64e-07	0.7387	3.64e-07	3.64e-07	False	True	15_58582294_C_T	1.0	172	0.1
Apo-A1 (NMR)	Cardioembolic stroke	15	58607320	58607320	A	G	rs500590	0.0468	0.0014	0.0096	0.0215	9.944e-07	0.9473	9.944e-07	9.944e-07	False	True	15_58607320_A_G	1.0	0	0.1
Apo-A1 (NMR)	Cardioembolic stroke	15	58630019	58630019	G	T	rs12910827	-0.1221	-0.0372	0.0242	0.0613	4.413e-07	0.5437	4.413e-07	4.413e-07	False	True	15_58630019_G_T	1.0	143	0.1
Apo-A1 (NMR)	Cardioembolic stroke	15	58682690	58682690	A	G	rs34718390	0.0975	-0.0691	0.0186	0.0495	1.6760000000000004e-07	0.1622	1.6760000000000004e-07	1.6760000000000004e-07	False	True	15_58682690_A_G	1.0	393	0.1
Apo-A1 (NMR)	Cardioembolic stroke	15	58691202	58691202	A	G	rs76898656	-0.1133	-0.0425	0.0221	0.0648	2.923e-07	0.5121	2.923e-07	2.923e-07	False	True	15_58691202_A_G	1.0	236	0.1
Apo-A1 (NMR)	Cardioembolic stroke	15	58692007	58692007	A	G	rs440183	-0.0467	0.0058	0.0092	0.0221	3.595e-07	0.7919	3.595e-07	3.595e-07	False	True	15_58692007_A_G	1.0	177	0.1
Apo-A1 (NMR)	Cardioembolic stroke	15	58727687	58727687	C	T	rs62000939	-0.0582	-0.0427	0.0114	0.0269	3.3e-07	0.1127	3.3e-07	3.3e-07	False	True	15_58727687_C_T	1.0	198	0.1
Apo-A1 (NMR)	Cardioembolic stroke	15	58728067	58728067	A	G	rs72740877	0.2339	0.046	0.0348	0.0636	1.7239999999999997e-11	0.4694	1.7239999999999997e-11	1.7239999999999997e-11	False	True	15_58728067_A_G	1.0	1102	0.1
Apo-A1 (NMR)	Cardioembolic stroke	15	58931340	58931340	A	G	rs17269425	-0.1152	-0.021	0.0228	0.064	4.328e-07	0.7429	4.328e-07	4.328e-07	False	True	15_58931340_A_G	1.0	145	0.1
Apo-A1 (NMR)	Cardioembolic stroke	15	59531818	59531818	C	T	rs111543310	0.2504	-0.0011	0.05	0.1111	5.345e-07	0.9918	5.345e-07	5.345e-07	False	True	15_59531818_C_T	1.0	108	0.1
Apo-A1 (NMR)	Cardioembolic stroke	15	59806496	59806496	G	T	rs111778770	-0.2556	0.095	0.049	0.135	1.819e-07	0.4814	1.819e-07	1.819e-07	False	True	15_59806496_G_T	1.0	368	0.1
Apo-A1 (NMR)	Cardioembolic stroke	16	56759532	56759532	A	G	rs190368852	0.1217	-0.0788	0.022	0.0595	3.052e-08	0.1855	3.052e-08	3.052e-08	False	True	16_56759532_A_G	1.0	659	0.1
Apo-A1 (NMR)	Cardioembolic stroke	16	56819919	56819919	C	T	rs16962014	0.0681	-0.031	0.0139	0.0351	9.935e-07	0.3775	9.935e-07	9.935e-07	False	True	16_56819919_C_T	1.0	1	0.1
Apo-A1 (NMR)	Cardioembolic stroke	16	56927296	56927296	C	T	rs55980617	0.0591	-0.0403	0.0117	0.0278	4.771000000000001e-07	0.1466	4.771000000000001e-07	4.771000000000001e-07	False	True	16_56927296_C_T	1.0	127	0.1
Apo-A1 (NMR)	Cardioembolic stroke	16	56938955	56938955	A	C	rs72786761	-0.1891	0.0394	0.0348	0.0928	5.639e-08	0.6714	5.639e-08	5.639e-08	False	True	16_56938955_A_C	1.0	615	0.1
Apo-A1 (NMR)	Cardioembolic stroke	16	56984590	56984590	C	T	rs9938160	0.0712	0.0241	0.01	0.0227	1.348e-12	0.2879	1.348e-12	1.348e-12	False	True	16_56984590_C_T	1.0	1153	0.1
Apo-A1 (NMR)	Cardioembolic stroke	16	56988502	56988502	A	G	rs2399597	-0.0883	0.0253	0.012	0.027	1.705e-13	0.35	1.705e-13	1.705e-13	False	True	16_56988502_A_G	1.0	1169	0.1
Apo-A1 (NMR)	Cardioembolic stroke	16	56993901	56993901	A	C	rs36229786	0.1273	-0.0203	0.0112	0.026	6.0450000000000004e-30	0.4345	6.0450000000000004e-30	6.0450000000000004e-30	False	True	16_56993901_A_C	1.0	1475	0.1
Apo-A1 (NMR)	Cardioembolic stroke	16	56995038	56995038	C	T	rs4783962	0.0491	0.0295	0.0095	0.0229	2.532e-07	0.1976	2.532e-07	2.532e-07	False	True	16_56995038_C_T	1.0	283	0.1
Apo-A1 (NMR)	Cardioembolic stroke	16	57008227	57008227	A	G	rs158480	-0.0831	-0.0583	0.0123	0.0303	1.213e-11	0.0542799999999999	1.213e-11	1.213e-11	False	True	16_57008227_A_G	1.0	1109	0.1
Apo-A1 (NMR)	Cardioembolic stroke	16	57017002	57017002	G	T	rs9923854	0.0689	-0.0176	0.013	0.032	1.161e-07	0.5825	1.161e-07	1.161e-07	False	True	16_57017002_G_T	1.0	507	0.1
Apo-A1 (NMR)	Cardioembolic stroke	16	57019392	57019392	C	T	rs12720917	0.0667	-0.0031	0.0125	0.0285	9.603e-08	0.9135	9.603e-08	9.603e-08	False	True	16_57019392_C_T	1.0	545	0.1
Apo-A1 (NMR)	Cardioembolic stroke	16	68021125	68021125	A	C	rs78539049	0.1022	0.0843	0.0196	0.0549	1.927e-07	0.1247	1.927e-07	1.927e-07	False	True	16_68021125_A_C	1.0	353	0.1
Apo-A1 (NMR)	Cardioembolic stroke	17	45542260	45542260	G	T	rs112238165	-0.0576	-0.0294	0.0117	0.0247	8.908e-07	0.2338	8.908e-07	8.908e-07	False	True	17_45542260_G_T	1.0	30	0.1
Apo-A1 (NMR)	Cardioembolic stroke	18	46529282	46529282	G	T	rs12959033	-0.057	-0.0445	0.0116	0.0209	9.089e-07	0.03311	9.089e-07	9.089e-07	False	True	18_46529282_G_T	1.0	29	0.1
Apo-A1 (NMR)	Cardioembolic stroke	18	47126999	47126999	A	G	rs28512338	-0.0446	0.003	0.0088	0.0201	4.465e-07	0.8808	4.465e-07	4.465e-07	False	True	18_47126999_A_G	1.0	141	0.1
Apo-A1 (NMR)	Cardioembolic stroke	18	47143458	47143458	C	T	rs17799105	-0.083	-0.0533	0.0164	0.048	4.346e-07	0.2667	4.346e-07	4.346e-07	False	True	18_47143458_C_T	1.0	144	0.1
Apo-A1 (NMR)	Cardioembolic stroke	18	47145202	47145202	A	G	rs12958839	0.0418	-0.0068	0.0083	0.019	5.358e-07	0.7196	5.358e-07	5.358e-07	False	True	18_47145202_A_G	1.0	107	0.1
Apo-A1 (NMR)	Cardioembolic stroke	18	47176917	47176917	C	T	rs4939888	0.042	0.0088	0.0084	0.0194	5.204999999999999e-07	0.6518	5.204999999999999e-07	5.204999999999999e-07	False	True	18_47176917_C_T	1.0	111	0.1
Apo-A1 (NMR)	Cardioembolic stroke	18	47183012	47183012	C	T	rs11662691	0.0878	0.0437	0.0145	0.034	1.49e-09	0.1991	1.49e-09	1.49e-09	False	True	18_47183012_C_T	1.0	845	0.1
Apo-A1 (NMR)	Cardioembolic stroke	18	47196870	47196870	A	G	rs80175721	-0.1565	0.1963	0.0317	0.112	7.661e-07	0.07971	7.661e-07	7.661e-07	False	True	18_47196870_A_G	1.0	65	0.1
Apo-A1 (NMR)	Cardioembolic stroke	18	47227334	47227334	A	G	rs12955308	-0.0416	0.0144	0.0083	0.0189	5.906e-07	0.4488	5.906e-07	5.906e-07	False	True	18_47227334_A_G	1.0	97	0.1
Apo-A1 (NMR)	Cardioembolic stroke	19	11190652	11190652	A	G	rs142130958	-0.0671	-0.0785	0.0133	0.032	4.52e-07	0.01399	4.52e-07	4.52e-07	False	True	19_11190652_A_G	1.0	137	0.1
Apo-A1 (NMR)	Cardioembolic stroke	19	11348521	11348521	A	G	rs3745683	-0.079	0.0559	0.0159	0.0356	6.577e-07	0.1168	6.577e-07	6.577e-07	False	True	19_11348521_A_G	1.0	83	0.1
Apo-A1 (NMR)	Cardioembolic stroke	19	45408628	45408628	C	T	rs769446	-0.0927	0.0435	0.0189	0.0434	9.718000000000002e-07	0.3155	9.718000000000002e-07	9.718000000000002e-07	False	True	19_45408628_C_T	1.0	5	0.1
Apo-A1 (NMR)	Cardioembolic stroke	19	45416831	45416831	G	T	rs390082	-0.0979	-0.03	0.0147	0.0346	3.048e-11	0.3863	3.048e-11	3.048e-11	False	True	19_45416831_G_T	1.0	1090	0.1
Apo-A1 (NMR)	Cardioembolic stroke	2	136479302	136479302	C	T	rs3754692	0.0492	0.0005	0.01	0.0234	9.385e-07	0.9834	9.385e-07	9.385e-07	False	True	2_136479302_C_T	1.0	18	0.1
Apo-A1 (NMR)	Cardioembolic stroke	2	213190035	213190035	C	T	rs17347152	0.0776	0.0121	0.0158	0.033	9.5e-07	0.7132	9.5e-07	9.5e-07	False	True	2_213190035_C_T	1.0	14	0.1
Apo-A1 (NMR)	Cardioembolic stroke	20	43042364	43042364	C	T	rs1800961	0.1372	-0.0974	0.0221	0.06	5.77e-10	0.1042	5.77e-10	5.77e-10	False	True	20_43042364_C_T	1.0	977	0.1
Apo-A1 (NMR)	Cardioembolic stroke	22	21984379	21984379	A	G	rs3747093	-0.0509	0.0424	0.0103	0.0242	7.481e-07	0.08038	7.481e-07	7.481e-07	False	True	22_21984379_A_G	1.0	68	0.1
Apo-A1 (NMR)	Cardioembolic stroke	4	69433714	69433714	C	T	rs34664906	-0.0624	0.0457	0.0127	0.0285	9.915e-07	0.1091	9.915e-07	9.915e-07	False	True	4_69433714_C_T	1.0	2	0.1
Apo-A1 (NMR)	Cardioembolic stroke	4	73406173	73406173	A	G	rs144064722	-0.2037	0.0892	0.035	0.076	6.0929999999999995e-09	0.2405	6.0929999999999995e-09	6.0929999999999995e-09	False	True	4_73406173_A_G	1.0	754	0.1
Apo-A1 (NMR)	Cardioembolic stroke	4	103146888	103146888	A	C	rs35225200	0.1004	0.035	0.0201	0.0408	5.958e-07	0.39	5.958e-07	5.958e-07	False	True	4_103146888_A_C	1.0	96	0.1
Apo-A1 (NMR)	Cardioembolic stroke	7	1067403	1067403	A	G	rs74360401	0.061	0.0315	0.0124	0.0268	9.771e-07	0.2402	9.771e-07	9.771e-07	False	True	7_1067403_A_G	1.0	3	0.1
Apo-A1 (NMR)	Cardioembolic stroke	8	9231661	9231661	A	G	rs12546198	0.0659	0.0029	0.0131	0.0331	4.899000000000001e-07	0.9301	4.899000000000001e-07	4.899000000000001e-07	False	True	8_9231661_A_G	1.0	122	0.1
Apo-A1 (NMR)	Cardioembolic stroke	8	19776981	19776981	A	C	rs4466415	-0.0624	0.0127	0.0122	0.027	3.018e-07	0.6386	3.018e-07	3.018e-07	False	True	8_19776981_A_C	1.0	223	0.1
Apo-A1 (NMR)	Cardioembolic stroke	8	19793581	19793581	C	T	rs190118115	0.1785	-0.1214	0.0316	0.0891	1.628e-08	0.1731	1.628e-08	1.628e-08	False	True	8_19793581_C_T	1.0	704	0.1
Apo-A1 (NMR)	Cardioembolic stroke	8	19875408	19875408	A	G	rs6586886	0.0484	-0.0079	0.0085	0.0193	1.394e-08	0.6824	1.394e-08	1.394e-08	False	True	8_19875408_A_G	1.0	715	0.1
Apo-A1 (NMR)	Cardioembolic stroke	8	19916120	19916120	A	G	rs66778572	0.046	0.0092	0.009	0.0212	2.775e-07	0.6663	2.775e-07	2.775e-07	False	True	8_19916120_A_G	1.0	254	0.1
Apo-A1 (NMR)	Cardioembolic stroke	8	19931087	19931087	C	T	rs117501405	-0.1248	-0.0838	0.024	0.057	1.9960000000000001e-07	0.1415	1.9960000000000001e-07	1.9960000000000001e-07	False	True	8_19931087_C_T	1.0	341	0.1
Apo-A1 (NMR)	Cardioembolic stroke	9	15285670	15285670	A	G	rs535772	-0.0665	-0.0077	0.0133	0.0303	6.045e-07	0.8003	6.045e-07	6.045e-07	False	True	9_15285670_A_G	1.0	92	0.1
Apo-A1 (NMR)	Cardioembolic stroke	9	15301428	15301428	A	C	rs2849049	0.0451	0.0172	0.0086	0.0203	1.6170000000000005e-07	0.3968	1.6170000000000005e-07	1.6170000000000005e-07	False	True	9_15301428_A_C	1.0	401	0.1
Apo-A1 (NMR)	Cardioembolic stroke	9	107629336	107629336	C	T	rs13301006	0.0777	-0.0198	0.0136	0.0283	1.043e-08	0.4848	1.043e-08	1.043e-08	False	True	9_107629336_C_T	1.0	730	0.1
Apo-A1 (NMR)	Cardioembolic stroke	9	107645080	107645080	C	T	rs2275542	0.0455	0.0055	0.0093	0.0209	9.261e-07	0.7936	9.261e-07	9.261e-07	False	True	9_107645080_C_T	1.0	25	0.1
Apo-A1 (NMR)	Carotid plaque	1	63177539	63177539	G	T	rs60152331	-0.0431	-0.0054	0.0086	0.0173	6.134e-07	0.7566	6.134e-07	6.134e-07	False	True	1_63177539_G_T	1.0	90	0.1
Apo-A1 (NMR)	Carotid plaque	1	220974545	220974545	C	T	rs10863565	0.053	0.0254	0.0103	0.0196	2.714e-07	0.196	2.714e-07	2.714e-07	False	True	1_220974545_C_T	1.0	263	0.1
Apo-A1 (NMR)	Carotid plaque	11	61618012	61618012	C	T	rs2727263	0.0629	0.0224	0.0124	0.03	4.315e-07	0.4566	4.315e-07	4.315e-07	False	True	11_61618012_C_T	1.0	145	0.1
Apo-A1 (NMR)	Carotid plaque	11	61637587	61637587	C	T	rs174628	-0.0491	-0.0379	0.01	0.0208	8.362999999999999e-07	0.06861	8.362999999999999e-07	8.362999999999999e-07	False	True	11_61637587_C_T	1.0	47	0.1
Apo-A1 (NMR)	Carotid plaque	11	61803540	61803540	A	G	rs10897209	-0.1029	0.0502	0.0203	0.05	3.842e-07	0.3158	3.842e-07	3.842e-07	False	True	11_61803540_A_G	1.0	159	0.1
Apo-A1 (NMR)	Carotid plaque	11	116752163	116752163	C	T	rs482371	-0.0401	0.0216	0.0082	0.0172	8.835e-07	0.2102	8.835e-07	8.835e-07	False	True	11_116752163_C_T	1.0	32	0.1
Apo-A1 (NMR)	Carotid plaque	12	109953417	109953417	A	G	rs2879107	-0.0423	0.0198	0.0084	0.0161	4.544e-07	0.2197	4.544e-07	4.544e-07	False	True	12_109953417_A_G	1.0	135	0.1
Apo-A1 (NMR)	Carotid plaque	12	125265201	125265201	A	G	rs921919	-0.0425	-0.0099	0.0087	0.0181	9.266e-07	0.5852	9.266e-07	9.266e-07	False	True	12_125265201_A_G	1.0	23	0.1
Apo-A1 (NMR)	Carotid plaque	12	125286650	125286650	C	T	rs4765610	-0.0403	0.0037	0.0082	0.016	9.169e-07	0.8187	9.169e-07	9.169e-07	False	True	12_125286650_C_T	1.0	27	0.1
Apo-A1 (NMR)	Carotid plaque	12	125317391	125317391	A	C	rs10773107	-0.0515	0.0319	0.0103	0.0206	6.027000000000001e-07	0.1212	6.027000000000001e-07	6.027000000000001e-07	False	True	12_125317391_A_C	1.0	93	0.1
Apo-A1 (NMR)	Carotid plaque	12	125324798	125324798	A	C	rs61941676	-0.0633	0.0088	0.0128	0.026	7.77e-07	0.7352	7.77e-07	7.77e-07	False	True	12_125324798_A_C	1.0	62	0.1
Apo-A1 (NMR)	Carotid plaque	12	125338336	125338336	C	T	rs78194510	0.0745	-0.0231	0.0151	0.0334	8.048999999999999e-07	0.4896	8.048999999999999e-07	8.048999999999999e-07	False	True	12_125338336_C_T	1.0	54	0.1
Apo-A1 (NMR)	Carotid plaque	12	125351149	125351149	A	G	rs4435094	-0.0449	-0.0087	0.0086	0.0168	1.645e-07	0.6053	1.645e-07	1.645e-07	False	True	12_125351149_A_G	1.0	395	0.1
Apo-A1 (NMR)	Carotid plaque	12	125363987	125363987	A	C	rs57276302	0.0665	0.0117	0.0124	0.0251	7.718999999999999e-08	0.6422	7.718999999999999e-08	7.718999999999999e-08	False	True	12_125363987_A_C	1.0	580	0.1
Apo-A1 (NMR)	Carotid plaque	13	66479744	66479744	A	G	rs9528999	0.0468	-0.0147	0.0095	0.0161	7.945000000000001e-07	0.3621	7.945000000000001e-07	7.945000000000001e-07	False	True	13_66479744_A_G	1.0	57	0.1
Apo-A1 (NMR)	Carotid plaque	15	58520259	58520259	C	T	rs11631950	0.0462	-0.0348	0.009	0.0174	2.517e-07	0.04483	2.517e-07	2.517e-07	False	True	15_58520259_C_T	1.0	285	0.1
Apo-A1 (NMR)	Carotid plaque	15	58582294	58582294	C	T	rs938509	-0.0483	0.0027	0.0095	0.0186	3.64e-07	0.883	3.64e-07	3.64e-07	False	True	15_58582294_C_T	1.0	171	0.1
Apo-A1 (NMR)	Carotid plaque	15	58607320	58607320	A	G	rs500590	0.0468	-0.0052	0.0096	0.0173	9.944e-07	0.7657	9.944e-07	9.944e-07	False	True	15_58607320_A_G	1.0	0	0.1
Apo-A1 (NMR)	Carotid plaque	15	58630019	58630019	G	T	rs12910827	-0.1221	0.0784	0.0242	0.0533	4.413e-07	0.1414	4.413e-07	4.413e-07	False	True	15_58630019_G_T	1.0	142	0.1
Apo-A1 (NMR)	Carotid plaque	15	58682690	58682690	A	G	rs34718390	0.0975	-0.0333	0.0186	0.04	1.6760000000000004e-07	0.405	1.6760000000000004e-07	1.6760000000000004e-07	False	True	15_58682690_A_G	1.0	390	0.1
Apo-A1 (NMR)	Carotid plaque	15	58691202	58691202	A	G	rs76898656	-0.1133	-0.0224	0.0221	0.0524	2.923e-07	0.6694	2.923e-07	2.923e-07	False	True	15_58691202_A_G	1.0	235	0.1
Apo-A1 (NMR)	Carotid plaque	15	58692007	58692007	A	G	rs440183	-0.0467	-0.0201	0.0092	0.0184	3.595e-07	0.2735	3.595e-07	3.595e-07	False	True	15_58692007_A_G	1.0	176	0.1
Apo-A1 (NMR)	Carotid plaque	15	58727687	58727687	C	T	rs62000939	-0.0582	0.0095	0.0114	0.0222	3.3e-07	0.6699	3.3e-07	3.3e-07	False	True	15_58727687_C_T	1.0	197	0.1
Apo-A1 (NMR)	Carotid plaque	15	58728067	58728067	A	G	rs72740877	0.2339	0.1157	0.0348	0.0669	1.7239999999999997e-11	0.0838899999999999	1.7239999999999997e-11	1.7239999999999997e-11	False	True	15_58728067_A_G	1.0	1100	0.1
Apo-A1 (NMR)	Carotid plaque	15	58931340	58931340	A	G	rs17269425	-0.1152	-0.0145	0.0228	0.0484	4.328e-07	0.7641	4.328e-07	4.328e-07	False	True	15_58931340_A_G	1.0	144	0.1
Apo-A1 (NMR)	Carotid plaque	16	56759532	56759532	A	G	rs190368852	0.1217	-0.0974	0.022	0.0466	3.052e-08	0.03655	3.052e-08	3.052e-08	False	True	16_56759532_A_G	1.0	658	0.1
Apo-A1 (NMR)	Carotid plaque	16	56819919	56819919	C	T	rs16962014	0.0681	-0.0132	0.0139	0.0294	9.935e-07	0.6527	9.935e-07	9.935e-07	False	True	16_56819919_C_T	1.0	1	0.1
Apo-A1 (NMR)	Carotid plaque	16	56927296	56927296	C	T	rs55980617	0.0591	-0.0187	0.0117	0.024	4.771000000000001e-07	0.4356	4.771000000000001e-07	4.771000000000001e-07	False	True	16_56927296_C_T	1.0	126	0.1
Apo-A1 (NMR)	Carotid plaque	16	56938955	56938955	A	C	rs72786761	-0.1891	0.0563	0.0348	0.0795	5.639e-08	0.4788	5.639e-08	5.639e-08	False	True	16_56938955_A_C	1.0	614	0.1
Apo-A1 (NMR)	Carotid plaque	16	56984590	56984590	C	T	rs9938160	0.0712	-0.0507	0.01	0.0209	1.348e-12	0.0153599999999999	1.348e-12	1.348e-12	False	True	16_56984590_C_T	1.0	1151	0.1
Apo-A1 (NMR)	Carotid plaque	16	56988502	56988502	A	G	rs2399597	-0.0883	0.03	0.012	0.0242	1.705e-13	0.2148	1.705e-13	1.705e-13	False	True	16_56988502_A_G	1.0	1166	0.1
Apo-A1 (NMR)	Carotid plaque	16	56993901	56993901	A	C	rs36229786	0.1273	-0.0316	0.0112	0.0234	6.0450000000000004e-30	0.1772	6.0450000000000004e-30	6.0450000000000004e-30	False	True	16_56993901_A_C	1.0	1469	0.1
Apo-A1 (NMR)	Carotid plaque	16	56995038	56995038	C	T	rs4783962	0.0491	-0.0188	0.0095	0.0214	2.532e-07	0.3816	2.532e-07	2.532e-07	False	True	16_56995038_C_T	1.0	282	0.1
Apo-A1 (NMR)	Carotid plaque	16	57008227	57008227	A	G	rs158480	-0.0831	0.0061	0.0123	0.025	1.213e-11	0.8066	1.213e-11	1.213e-11	False	True	16_57008227_A_G	1.0	1107	0.1
Apo-A1 (NMR)	Carotid plaque	16	57017002	57017002	G	T	rs9923854	0.0689	-0.0359	0.013	0.0318	1.161e-07	0.2581	1.161e-07	1.161e-07	False	True	16_57017002_G_T	1.0	505	0.1
Apo-A1 (NMR)	Carotid plaque	16	57019392	57019392	C	T	rs12720917	0.0667	0.0119	0.0125	0.0295	9.603e-08	0.6856	9.603e-08	9.603e-08	False	True	16_57019392_C_T	1.0	543	0.1
Apo-A1 (NMR)	Carotid plaque	16	68021125	68021125	A	C	rs78539049	0.1022	-0.002	0.0196	0.0416	1.927e-07	0.9624	1.927e-07	1.927e-07	False	True	16_68021125_A_C	1.0	352	0.1
Apo-A1 (NMR)	Carotid plaque	17	45542260	45542260	G	T	rs112238165	-0.0576	-0.0097	0.0117	0.0232	8.908e-07	0.6757	8.908e-07	8.908e-07	False	True	17_45542260_G_T	1.0	30	0.1
Apo-A1 (NMR)	Carotid plaque	18	46529282	46529282	G	T	.	-0.057	-0.0164	0.0116	0.0181	9.089e-07	0.363	9.089e-07	9.089e-07	False	True	18_46529282_G_T	1.0	29	0.1
Apo-A1 (NMR)	Carotid plaque	18	47126999	47126999	A	G	rs28512338	-0.0446	-0.0082	0.0088	0.0166	4.465e-07	0.6232	4.465e-07	4.465e-07	False	True	18_47126999_A_G	1.0	140	0.1
Apo-A1 (NMR)	Carotid plaque	18	47143458	47143458	C	T	rs17799105	-0.083	0.0714	0.0164	0.0408	4.346e-07	0.08036	4.346e-07	4.346e-07	False	True	18_47143458_C_T	1.0	143	0.1
Apo-A1 (NMR)	Carotid plaque	18	47145202	47145202	A	G	rs12958839	0.0418	0.0024	0.0083	0.0158	5.358e-07	0.8796	5.358e-07	5.358e-07	False	True	18_47145202_A_G	1.0	107	0.1
Apo-A1 (NMR)	Carotid plaque	18	47176917	47176917	C	T	rs4939888	0.042	-0.0142	0.0084	0.016	5.204999999999999e-07	0.3735	5.204999999999999e-07	5.204999999999999e-07	False	True	18_47176917_C_T	1.0	110	0.1
Apo-A1 (NMR)	Carotid plaque	18	47183012	47183012	C	T	rs11662691	0.0878	-0.0254	0.0145	0.0307	1.49e-09	0.4078	1.49e-09	1.49e-09	False	True	18_47183012_C_T	1.0	843	0.1
Apo-A1 (NMR)	Carotid plaque	18	47196870	47196870	A	G	rs80175721	-0.1565	0.0291	0.0317	0.0978	7.661e-07	0.7665	7.661e-07	7.661e-07	False	True	18_47196870_A_G	1.0	65	0.1
Apo-A1 (NMR)	Carotid plaque	18	47227334	47227334	A	G	rs12955308	-0.0416	-0.0038	0.0083	0.016	5.906e-07	0.8125	5.906e-07	5.906e-07	False	True	18_47227334_A_G	1.0	97	0.1
Apo-A1 (NMR)	Carotid plaque	19	11348521	11348521	A	G	rs3745683	-0.079	0.0192	0.0159	0.0299	6.577e-07	0.5197	6.577e-07	6.577e-07	False	True	19_11348521_A_G	1.0	83	0.1
Apo-A1 (NMR)	Carotid plaque	19	45408628	45408628	C	T	rs769446	-0.0927	-0.047	0.0189	0.0428	9.718000000000002e-07	0.2725	9.718000000000002e-07	9.718000000000002e-07	False	True	19_45408628_C_T	1.0	5	0.1
Apo-A1 (NMR)	Carotid plaque	2	136479302	136479302	C	T	rs3754692	0.0492	-0.0056	0.01	0.0186	9.385e-07	0.7647	9.385e-07	9.385e-07	False	True	2_136479302_C_T	1.0	18	0.1
Apo-A1 (NMR)	Carotid plaque	2	213190035	213190035	C	T	.	0.0776	-0.0025	0.0158	0.0269	9.5e-07	0.9265	9.5e-07	9.5e-07	False	True	2_213190035_C_T	1.0	14	0.1
Apo-A1 (NMR)	Carotid plaque	20	43042364	43042364	C	T	rs1800961	0.1372	0.0377	0.0221	0.0522	5.77e-10	0.4708	5.77e-10	5.77e-10	False	True	20_43042364_C_T	1.0	975	0.1
Apo-A1 (NMR)	Carotid plaque	22	21984379	21984379	A	G	rs3747093	-0.0509	-0.0454	0.0103	0.0209	7.481e-07	0.03018	7.481e-07	7.481e-07	False	True	22_21984379_A_G	1.0	68	0.1
Apo-A1 (NMR)	Carotid plaque	4	69433714	69433714	C	T	.	-0.0624	-0.009	0.0127	0.0347	9.915e-07	0.795	9.915e-07	9.915e-07	False	True	4_69433714_C_T	1.0	2	0.1
Apo-A1 (NMR)	Carotid plaque	4	73406173	73406173	A	G	.	-0.2037	-0.0232	0.035	0.0664	6.0929999999999995e-09	0.7272	6.0929999999999995e-09	6.0929999999999995e-09	False	True	4_73406173_A_G	1.0	752	0.1
Apo-A1 (NMR)	Carotid plaque	4	103146888	103146888	A	C	rs35225200	0.1004	-0.005	0.0201	0.0315	5.958e-07	0.8740000000000001	5.958e-07	5.958e-07	False	True	4_103146888_A_C	1.0	96	0.1
Apo-A1 (NMR)	Carotid plaque	7	1067403	1067403	A	G	rs74360401	0.061	-0.0117	0.0124	0.0231	9.771e-07	0.6119	9.771e-07	9.771e-07	False	True	7_1067403_A_G	1.0	3	0.1
Apo-A1 (NMR)	Carotid plaque	8	9231661	9231661	A	G	rs12546198	0.0659	-0.0302	0.0131	0.0296	4.899000000000001e-07	0.308	4.899000000000001e-07	4.899000000000001e-07	False	True	8_9231661_A_G	1.0	121	0.1
Apo-A1 (NMR)	Carotid plaque	8	19776981	19776981	A	C	rs4466415	-0.0624	-0.0034	0.0122	0.0248	3.018e-07	0.8904	3.018e-07	3.018e-07	False	True	8_19776981_A_C	1.0	222	0.1
Apo-A1 (NMR)	Carotid plaque	8	19793581	19793581	C	T	rs190118115	0.1785	-0.0874	0.0316	0.0647	1.628e-08	0.1769	1.628e-08	1.628e-08	False	True	8_19793581_C_T	1.0	703	0.1
Apo-A1 (NMR)	Carotid plaque	8	19875408	19875408	A	G	rs6586886	0.0484	-0.0128	0.0085	0.0162	1.394e-08	0.4282	1.394e-08	1.394e-08	False	True	8_19875408_A_G	1.0	714	0.1
Apo-A1 (NMR)	Carotid plaque	8	19916120	19916120	A	G	rs66778572	0.046	-0.0231	0.009	0.0179	2.775e-07	0.1979	2.775e-07	2.775e-07	False	True	8_19916120_A_G	1.0	252	0.1
Apo-A1 (NMR)	Carotid plaque	8	19931087	19931087	C	T	rs117501405	-0.1248	-0.0113	0.024	0.0485	1.9960000000000001e-07	0.8157	1.9960000000000001e-07	1.9960000000000001e-07	False	True	8_19931087_C_T	1.0	340	0.1
Apo-A1 (NMR)	Carotid plaque	9	15285670	15285670	A	G	rs535772	-0.0665	0.0419	0.0133	0.0254	6.045e-07	0.0990299999999999	6.045e-07	6.045e-07	False	True	9_15285670_A_G	1.0	92	0.1
Apo-A1 (NMR)	Carotid plaque	9	15301428	15301428	A	C	rs2849049	0.0451	-0.0019	0.0086	0.0186	1.6170000000000005e-07	0.9191	1.6170000000000005e-07	1.6170000000000005e-07	False	True	9_15301428_A_C	1.0	399	0.1
Apo-A1 (NMR)	Carotid plaque	9	107629336	107629336	C	T	rs13301006	0.0777	0.0254	0.0136	0.0262	1.043e-08	0.3325	1.043e-08	1.043e-08	False	True	9_107629336_C_T	1.0	729	0.1
Apo-A1 (NMR)	Carotid plaque	9	107645080	107645080	C	T	rs2275542	0.0455	-0.022	0.0093	0.0175	9.261e-07	0.2079	9.261e-07	9.261e-07	False	True	9_107645080_C_T	1.0	25	0.1
Apo-A1 (NMR)	Colon cancer	1	63177539	63177539	G	T	rs60152331	-0.0431	-0.0383251143216678	0.0086	0.0238519446901076	6.134e-07	0.1081	6.134e-07	6.134e-07	False	True	1_63177539_G_T	1.0	87	0.1
Apo-A1 (NMR)	Colon cancer	1	220974545	220974545	C	T	rs10863565	0.053	0.0391567152011939	0.0103	0.0277747432708537	2.714e-07	0.1586	2.714e-07	2.714e-07	False	True	1_220974545_C_T	1.0	235	0.1
Apo-A1 (NMR)	Colon cancer	1	226064353	226064353	T	TTTGG	1:226064353_T_TTTGG	0.0586	0.0184695162836613	0.0118	0.0516982354426058	7.543999999999999e-07	0.7209	7.543999999999999e-07	7.543999999999999e-07	False	True	1_226064353_T_TTTGG	1.0	67	0.1
Apo-A1 (NMR)	Colon cancer	11	61618012	61618012	C	T	rs2727263	0.0629	-0.0191828194167739	0.0124	0.0438397033532402	4.315e-07	0.6617	4.315e-07	4.315e-07	False	True	11_61618012_C_T	1.0	133	0.1
Apo-A1 (NMR)	Colon cancer	11	61637587	61637587	C	T	rs174628	-0.0491	-0.0447821427718932	0.01	0.0320091185807029	8.362999999999999e-07	0.1618	8.362999999999999e-07	8.362999999999999e-07	False	True	11_61637587_C_T	1.0	46	0.1
Apo-A1 (NMR)	Colon cancer	11	61803540	61803540	A	G	rs10897209	-0.1029	0.0509782447646294	0.0203	0.0686294159824039	3.842e-07	0.4576	3.842e-07	3.842e-07	False	True	11_61803540_A_G	1.0	147	0.1
Apo-A1 (NMR)	Colon cancer	11	116752163	116752163	C	T	rs482371	-0.0401	-0.0499323687482089	0.0082	0.0241427595563526	8.835e-07	0.03862	8.835e-07	8.835e-07	False	True	11_116752163_C_T	1.0	30	0.1
Apo-A1 (NMR)	Colon cancer	12	47223857	47223857	C	CAA	12:47223857_C_CAA	-0.0539	-0.0162669724638719	0.0104	0.0233598215913152	2.368e-07	0.4862	2.368e-07	2.368e-07	False	True	12_47223857_C_CAA	1.0	256	0.1
Apo-A1 (NMR)	Colon cancer	12	109953417	109953417	A	G	rs2879107	-0.0423	-0.01938671380019	0.0084	0.023276104192001	4.544e-07	0.4049	4.544e-07	4.544e-07	False	True	12_109953417_A_G	1.0	125	0.1
Apo-A1 (NMR)	Colon cancer	12	125286650	125286650	C	T	rs4765610	-0.0403	0.011465478109278	0.0082	0.0231758387108569	9.169e-07	0.6208	9.169e-07	9.169e-07	False	True	12_125286650_C_T	1.0	23	0.1
Apo-A1 (NMR)	Colon cancer	12	125317391	125317391	A	C	rs10773107	-0.0515	0.040613682885297	0.0103	0.048103196841478	6.027000000000001e-07	0.3985	6.027000000000001e-07	6.027000000000001e-07	False	True	12_125317391_A_C	1.0	91	0.1
Apo-A1 (NMR)	Colon cancer	12	125324798	125324798	A	C	rs61941676	-0.0633	0.0179603253769928	0.0128	0.0365131934849006	7.77e-07	0.6228	7.77e-07	7.77e-07	False	True	12_125324798_A_C	1.0	62	0.1
Apo-A1 (NMR)	Colon cancer	12	125338336	125338336	C	T	rs78194510	0.0745	-0.0016985566355815	0.0151	0.0434264947991493	8.048999999999999e-07	0.9688	8.048999999999999e-07	8.048999999999999e-07	False	True	12_125338336_C_T	1.0	53	0.1
Apo-A1 (NMR)	Colon cancer	12	125351149	125351149	A	G	rs4435094	-0.0449	0.0047110797301192	0.0086	0.0268658200921976	1.645e-07	0.8608	1.645e-07	1.645e-07	False	True	12_125351149_A_G	1.0	340	0.1
Apo-A1 (NMR)	Colon cancer	12	125363987	125363987	A	C	rs57276302	0.0665	-0.0273232956488904	0.0124	0.0357817660367792	7.718999999999999e-08	0.4451	7.718999999999999e-08	7.718999999999999e-08	False	True	12_125363987_A_C	1.0	489	0.1
Apo-A1 (NMR)	Colon cancer	13	66479744	66479744	A	G	rs9528999	0.0468	0.0281986543586787	0.0095	0.023376061433623	7.945000000000001e-07	0.2277	7.945000000000001e-07	7.945000000000001e-07	False	True	13_66479744_A_G	1.0	56	0.1
Apo-A1 (NMR)	Colon cancer	15	58520259	58520259	C	T	rs11631950	0.0462	-0.0017983819413793	0.009	0.0251081478117548	2.517e-07	0.9429	2.517e-07	2.517e-07	False	True	15_58520259_C_T	1.0	249	0.1
Apo-A1 (NMR)	Colon cancer	15	58582294	58582294	C	T	rs938509	-0.0483	-0.05519563546795	0.0095	0.0263899941719218	3.64e-07	0.03648	3.64e-07	3.64e-07	False	True	15_58582294_C_T	1.0	158	0.1
Apo-A1 (NMR)	Colon cancer	15	58607320	58607320	A	G	rs500590	0.0468	0.0104544579038588	0.0096	0.0255151394154622	9.944e-07	0.682	9.944e-07	9.944e-07	False	True	15_58607320_A_G	1.0	0	0.1
Apo-A1 (NMR)	Colon cancer	15	58630019	58630019	G	T	rs12910827	-0.1221	0.011137744410456	0.0242	0.06696313182533	4.413e-07	0.8679	4.413e-07	4.413e-07	False	True	15_58630019_G_T	1.0	130	0.1
Apo-A1 (NMR)	Colon cancer	15	58682690	58682690	A	G	rs34718390	0.0975	-0.0478373294141602	0.0186	0.0493937552545852	1.6760000000000004e-07	0.3328	1.6760000000000004e-07	1.6760000000000004e-07	False	True	15_58682690_A_G	1.0	337	0.1
Apo-A1 (NMR)	Colon cancer	15	58691202	58691202	A	G	rs76898656	-0.1133	-0.0045894523338072	0.0221	0.0667695572782086	2.923e-07	0.9452	2.923e-07	2.923e-07	False	True	15_58691202_A_G	1.0	209	0.1
Apo-A1 (NMR)	Colon cancer	15	58692007	58692007	A	G	rs440183	-0.0467	-0.0229349712824959	0.0092	0.0258579308248374	3.595e-07	0.3751	3.595e-07	3.595e-07	False	True	15_58692007_A_G	1.0	161	0.1
Apo-A1 (NMR)	Colon cancer	15	58720262	58720262	C	T	rs117966452	0.2415	-0.096582097846244	0.0492	0.1155399036901854	9.439e-07	0.4032	9.439e-07	9.439e-07	False	True	15_58720262_C_T	1.0	14	0.1
Apo-A1 (NMR)	Colon cancer	15	58727687	58727687	C	T	rs62000939	-0.0582	0.0209172482553883	0.0114	0.0322116599722078	3.3e-07	0.5161	3.3e-07	3.3e-07	False	True	15_58727687_C_T	1.0	176	0.1
Apo-A1 (NMR)	Colon cancer	15	58728067	58728067	A	G	rs72740877	0.2339	0.0445790433979673	0.0348	0.0605381676243064	1.7239999999999997e-11	0.4615	1.7239999999999997e-11	1.7239999999999997e-11	False	True	15_58728067_A_G	1.0	1020	0.1
Apo-A1 (NMR)	Colon cancer	15	58931340	58931340	A	G	rs17269425	-0.1152	0.1332188437862227	0.0228	0.0727279868884419	4.328e-07	0.06699	4.328e-07	4.328e-07	False	True	15_58931340_A_G	1.0	132	0.1
Apo-A1 (NMR)	Colon cancer	15	59531818	59531818	C	T	15:59531818_C_T	0.2504	-0.1504008006675253	0.05	0.0913724983952383	5.345e-07	0.09976	5.345e-07	5.345e-07	False	True	15_59531818_C_T	1.0	102	0.1
Apo-A1 (NMR)	Colon cancer	15	59806496	59806496	G	T	15:59806496_G_T	-0.2556	-0.1240903852310505	0.049	0.122507998755719	1.819e-07	0.3111	1.819e-07	1.819e-07	False	True	15_59806496_G_T	1.0	313	0.1
Apo-A1 (NMR)	Colon cancer	16	56759532	56759532	A	G	rs190368852	0.1217	0.0723556621921403	0.022	0.0666287531057751	3.052e-08	0.2775	3.052e-08	3.052e-08	False	True	16_56759532_A_G	1.0	566	0.1
Apo-A1 (NMR)	Colon cancer	16	56819919	56819919	C	T	rs16962014	0.0681	-0.0618754037180875	0.0139	0.0391392554497379	9.935e-07	0.1139	9.935e-07	9.935e-07	False	True	16_56819919_C_T	1.0	1	0.1
Apo-A1 (NMR)	Colon cancer	16	56927296	56927296	C	T	rs55980617	0.0591	0.011533235813673	0.0117	0.0355474165061695	4.771000000000001e-07	0.7456	4.771000000000001e-07	4.771000000000001e-07	False	True	16_56927296_C_T	1.0	118	0.1
Apo-A1 (NMR)	Colon cancer	16	56938955	56938955	A	C	rs72786761	-0.1891	-0.0736465401682984	0.0348	0.0800051859278523	5.639e-08	0.3573	5.639e-08	5.639e-08	False	True	16_56938955_A_C	1.0	519	0.1
Apo-A1 (NMR)	Colon cancer	16	56984590	56984590	C	T	rs9938160	0.0712	0.0225524044705114	0.01	0.052197755093032	1.348e-12	0.6657	1.348e-12	1.348e-12	False	True	16_56984590_C_T	1.0	1074	0.1
Apo-A1 (NMR)	Colon cancer	16	56988502	56988502	A	G	rs2399597	-0.0883	-0.0106431600984797	0.012	0.0325916519860928	1.705e-13	0.7440000000000001	1.705e-13	1.705e-13	False	True	16_56988502_A_G	1.0	1090	0.1
Apo-A1 (NMR)	Colon cancer	16	56993901	56993901	A	C	rs36229786	0.1273	-0.0878480905731951	0.0112	0.062896323637592	6.0450000000000004e-30	0.1625	6.0450000000000004e-30	6.0450000000000004e-30	False	True	16_56993901_A_C	1.0	1394	0.1
Apo-A1 (NMR)	Colon cancer	16	56995038	56995038	C	T	rs4783962	0.0491	0.0352127557557444	0.0095	0.0279731140511436	2.532e-07	0.2081	2.532e-07	2.532e-07	False	True	16_56995038_C_T	1.0	247	0.1
Apo-A1 (NMR)	Colon cancer	16	57008227	57008227	A	G	rs158480	-0.0831	0.0216323001271138	0.0123	0.0349800763528654	1.213e-11	0.5363	1.213e-11	1.213e-11	False	True	16_57008227_A_G	1.0	1027	0.1
Apo-A1 (NMR)	Colon cancer	16	57017002	57017002	G	T	rs9923854	0.0689	0.0536117694486491	0.013	0.0387406252184833	1.161e-07	0.1664	1.161e-07	1.161e-07	False	True	16_57017002_G_T	1.0	423	0.1
Apo-A1 (NMR)	Colon cancer	16	57019392	57019392	C	T	rs12720917	0.0667	-0.0155780299633184	0.0125	0.0820948730751287	9.603e-08	0.8495	9.603e-08	9.603e-08	False	True	16_57019392_C_T	1.0	459	0.1
Apo-A1 (NMR)	Colon cancer	16	68021125	68021125	A	C	rs78539049	0.1022	0.0088606284321964	0.0196	0.056968913534273	1.927e-07	0.8764	1.927e-07	1.927e-07	False	True	16_68021125_A_C	1.0	302	0.1
Apo-A1 (NMR)	Colon cancer	16	68073644	68073644	C	CAAGG	16:68073644_C_CAAGG	-0.0691	-0.013389237119016	0.0141	0.0346632946677825	9.595e-07	0.6993	9.595e-07	9.595e-07	False	True	16_68073644_C_CAAGG	1.0	6	0.1
Apo-A1 (NMR)	Colon cancer	17	45542260	45542260	G	T	rs112238165	-0.0576	-0.0408219945202551	0.0117	0.0280515293636633	8.908e-07	0.1456	8.908e-07	8.908e-07	False	True	17_45542260_G_T	1.0	28	0.1
Apo-A1 (NMR)	Colon cancer	18	46529282	46529282	G	T	18:46529282_G_T	-0.057	0.1225715523881807	0.0116	0.053898938071294	9.089e-07	0.0229599999999999	9.089e-07	9.089e-07	False	True	18_46529282_G_T	1.0	26	0.1
Apo-A1 (NMR)	Colon cancer	18	46723931	46723931	C	CT	18:46723931_C_CT	0.1306	-0.0246926125903714	0.0251	0.113987419137009	1.9820000000000001e-07	0.8285	1.9820000000000001e-07	1.9820000000000001e-07	False	True	18_46723931_C_CT	1.0	296	0.1
Apo-A1 (NMR)	Colon cancer	18	47126999	47126999	A	G	rs28512338	-0.0446	0.0097522914426783	0.0088	0.0244756958233027	4.465e-07	0.6903	4.465e-07	4.465e-07	False	True	18_47126999_A_G	1.0	128	0.1
Apo-A1 (NMR)	Colon cancer	18	47143458	47143458	C	T	rs17799105	-0.083	-0.0912384804342712	0.0164	0.0590309180944369	4.346e-07	0.1222	4.346e-07	4.346e-07	False	True	18_47143458_C_T	1.0	131	0.1
Apo-A1 (NMR)	Colon cancer	18	47145202	47145202	A	G	rs12958839	0.0418	0.0416556752688325	0.0083	0.0232588760770082	5.358e-07	0.0733	5.358e-07	5.358e-07	False	True	18_47145202_A_G	1.0	101	0.1
Apo-A1 (NMR)	Colon cancer	18	47176917	47176917	C	T	rs4939888	0.042	-0.0080673710777587	0.0084	0.0236300333234885	5.204999999999999e-07	0.7328	5.204999999999999e-07	5.204999999999999e-07	False	True	18_47176917_C_T	1.0	105	0.1
Apo-A1 (NMR)	Colon cancer	18	47183012	47183012	C	T	rs11662691	0.0878	0.1169833554858191	0.0145	0.0871917417660941	1.49e-09	0.1797	1.49e-09	1.49e-09	False	True	18_47183012_C_T	1.0	757	0.1
Apo-A1 (NMR)	Colon cancer	18	47196870	47196870	A	G	rs80175721	-0.1565	-0.1053605156578262	0.0317	0.1052276836768281	7.661e-07	0.3167	7.661e-07	7.661e-07	False	True	18_47196870_A_G	1.0	65	0.1
Apo-A1 (NMR)	Colon cancer	18	47227334	47227334	A	G	rs12955308	-0.0416	0.0094551587707551	0.0083	0.0234898016451678	5.906e-07	0.6873	5.906e-07	5.906e-07	False	True	18_47227334_A_G	1.0	95	0.1
Apo-A1 (NMR)	Colon cancer	19	11190652	11190652	A	G	rs142130958	-0.0671	-0.0529718847661057	0.0133	0.0366173859744008	4.52e-07	0.148	4.52e-07	4.52e-07	False	True	19_11190652_A_G	1.0	126	0.1
Apo-A1 (NMR)	Colon cancer	19	11348521	11348521	A	G	rs3745683	-0.079	-0.0218593343528935	0.0159	0.0443632868717801	6.577e-07	0.6222	6.577e-07	6.577e-07	False	True	19_11348521_A_G	1.0	81	0.1
Apo-A1 (NMR)	Colon cancer	19	45408628	45408628	C	T	rs769446	-0.0927	-0.3118867611485982	0.0189	0.1215013251973593	9.718000000000002e-07	0.01026	9.718000000000002e-07	9.718000000000002e-07	False	True	19_45408628_C_T	1.0	4	0.1
Apo-A1 (NMR)	Colon cancer	19	45416831	45416831	G	T	rs390082	-0.0979	-0.0463109028632503	0.0147	0.0383576955099229	3.048e-11	0.2273	3.048e-11	3.048e-11	False	True	19_45416831_G_T	1.0	1009	0.1
Apo-A1 (NMR)	Colon cancer	2	136800195	136800195	C	T	rs72974159	-0.0528	-0.0500309336055649	0.0108	0.0561950229274925	9.263e-07	0.3733	9.263e-07	9.263e-07	False	True	2_136800195_C_T	1.0	20	0.1
Apo-A1 (NMR)	Colon cancer	2	213190035	213190035	C	T	2:213190035_C_T	0.0776	0.0789349880881422	0.0158	0.0429457492177886	9.5e-07	0.06606	9.5e-07	9.5e-07	False	True	2_213190035_C_T	1.0	12	0.1
Apo-A1 (NMR)	Colon cancer	20	43042364	43042364	C	T	rs1800961	0.1372	0.0388360237851982	0.0221	0.0681020702038398	5.77e-10	0.5685	5.77e-10	5.77e-10	False	True	20_43042364_C_T	1.0	890	0.1
Apo-A1 (NMR)	Colon cancer	22	21984379	21984379	A	G	rs3747093	-0.0509	0.0185713855854353	0.0103	0.0297235596128575	7.481e-07	0.5321	7.481e-07	7.481e-07	False	True	22_21984379_A_G	1.0	69	0.1
Apo-A1 (NMR)	Colon cancer	4	69310287	69310287	C	T	rs150928241	0.0547	-0.1301506844650451	0.0111	0.0628999032060829	8.645e-07	0.03853	8.645e-07	8.645e-07	False	True	4_69310287_C_T	1.0	37	0.1
Apo-A1 (NMR)	Colon cancer	4	73406173	73406173	A	G	4:73406173_A_G	-0.2037	-0.0187751553263339	0.035	0.0771797988383028	6.0929999999999995e-09	0.8078	6.0929999999999995e-09	6.0929999999999995e-09	False	True	4_73406173_A_G	1.0	664	0.1
Apo-A1 (NMR)	Colon cancer	4	103146888	103146888	A	C	rs35225200	0.1004	-0.0265493352335365	0.0201	0.0425649184088356	5.958e-07	0.5328	5.958e-07	5.958e-07	False	True	4_103146888_A_C	1.0	94	0.1
Apo-A1 (NMR)	Colon cancer	7	1067403	1067403	A	G	rs74360401	0.061	0.0590071805800324	0.0124	0.034739302856424	9.771e-07	0.0894	9.771e-07	9.771e-07	False	True	7_1067403_A_G	1.0	2	0.1
Apo-A1 (NMR)	Colon cancer	8	9231661	9231661	A	G	rs12546198	0.0659	0.0052860044292374	0.0131	0.0394096437989065	4.899000000000001e-07	0.8933	4.899000000000001e-07	4.899000000000001e-07	False	True	8_9231661_A_G	1.0	114	0.1
Apo-A1 (NMR)	Colon cancer	8	19776981	19776981	A	C	rs4466415	-0.0624	-0.0112631922787107	0.0122	0.0334065628763125	3.018e-07	0.736	3.018e-07	3.018e-07	False	True	8_19776981_A_C	1.0	197	0.1
Apo-A1 (NMR)	Colon cancer	8	19793581	19793581	C	T	rs190118115	0.1785	0.0943096794707413	0.0316	0.0908627394797362	1.628e-08	0.2993	1.628e-08	1.628e-08	False	True	8_19793581_C_T	1.0	613	0.1
Apo-A1 (NMR)	Colon cancer	8	19875408	19875408	A	G	rs6586886	0.0484	0.022961611637347	0.0085	0.0234454238972851	1.394e-08	0.3274	1.394e-08	1.394e-08	False	True	8_19875408_A_G	1.0	623	0.1
Apo-A1 (NMR)	Colon cancer	8	19916120	19916120	A	G	rs66778572	0.046	-0.0205866336083883	0.009	0.0258719964843664	2.775e-07	0.4262	2.775e-07	2.775e-07	False	True	8_19916120_A_G	1.0	226	0.1
Apo-A1 (NMR)	Colon cancer	8	19931087	19931087	C	T	rs117501405	-0.1248	0.0625052053513971	0.024	0.0652370413314447	1.9960000000000001e-07	0.3379999999999999	1.9960000000000001e-07	1.9960000000000001e-07	False	True	8_19931087_C_T	1.0	294	0.1
Apo-A1 (NMR)	Colon cancer	9	15285670	15285670	A	G	rs535772	-0.0665	0.0460244383112792	0.0133	0.0370456710705849	6.045e-07	0.2141	6.045e-07	6.045e-07	False	True	9_15285670_A_G	1.0	90	0.1
Apo-A1 (NMR)	Colon cancer	9	15301428	15301428	A	C	rs2849049	0.0451	0.0066218763088869	0.0086	0.0247926938354947	1.6170000000000005e-07	0.7894	1.6170000000000005e-07	1.6170000000000005e-07	False	True	9_15301428_A_C	1.0	343	0.1
Apo-A1 (NMR)	Colon cancer	9	107629336	107629336	C	T	rs13301006	0.0777	-0.0468819859001303	0.0136	0.032455640693037	1.043e-08	0.1486	1.043e-08	1.043e-08	False	True	9_107629336_C_T	1.0	638	0.1
Apo-A1 (NMR)	Colon cancer	9	107645080	107645080	C	T	rs2275542	0.0455	-0.0056157387856357	0.0093	0.0248623450121025	9.261e-07	0.8213	9.261e-07	9.261e-07	False	True	9_107645080_C_T	1.0	21	0.1
Apo-A1 (NMR)	DBP	1	63177539	63177539	G	T	rs60152331	-0.0431	-0.0119	0.0086	0.0182	6.134e-07	0.5125	6.134e-07	6.134e-07	False	True	1_63177539_G_T	1.0	78	0.1
Apo-A1 (NMR)	DBP	1	220974545	220974545	C	T	rs10863565	0.053	0.0026	0.0103	0.0207	2.714e-07	0.9018	2.714e-07	2.714e-07	False	True	1_220974545_C_T	1.0	219	0.1
Apo-A1 (NMR)	DBP	11	61637587	61637587	C	T	rs174628	-0.0491	0.0176	0.01	0.0211	8.362999999999999e-07	0.4018	8.362999999999999e-07	8.362999999999999e-07	False	True	11_61637587_C_T	1.0	41	0.1
Apo-A1 (NMR)	DBP	11	61803540	61803540	A	G	rs10897209	-0.1029	0.0103	0.0203	0.0521	3.842e-07	0.8436	3.842e-07	3.842e-07	False	True	11_61803540_A_G	1.0	132	0.1
Apo-A1 (NMR)	DBP	12	109953417	109953417	A	G	rs2879107	-0.0423	0.0029	0.0084	0.0174	4.544e-07	0.8695	4.544e-07	4.544e-07	False	True	12_109953417_A_G	1.0	112	0.1
Apo-A1 (NMR)	DBP	12	125265201	125265201	A	G	rs921919	-0.0425	-0.0265	0.0087	0.019	9.266e-07	0.1647	9.266e-07	9.266e-07	False	True	12_125265201_A_G	1.0	20	0.1
Apo-A1 (NMR)	DBP	12	125286650	125286650	C	T	rs4765610	-0.0403	0.0014	0.0082	0.0173	9.169e-07	0.936	9.169e-07	9.169e-07	False	True	12_125286650_C_T	1.0	24	0.1
Apo-A1 (NMR)	DBP	12	125317391	125317391	A	C	rs10773107	-0.0515	0.0146	0.0103	0.0189	6.027000000000001e-07	0.4392	6.027000000000001e-07	6.027000000000001e-07	False	True	12_125317391_A_C	1.0	80	0.1
Apo-A1 (NMR)	DBP	12	125324798	125324798	A	C	rs61941676	-0.0633	0.0676	0.0128	0.0267	7.77e-07	0.0111799999999999	7.77e-07	7.77e-07	False	True	12_125324798_A_C	1.0	55	0.1
Apo-A1 (NMR)	DBP	12	125338336	125338336	C	T	rs78194510	0.0745	-0.0219	0.0151	0.032	8.048999999999999e-07	0.4936	8.048999999999999e-07	8.048999999999999e-07	False	True	12_125338336_C_T	1.0	47	0.1
Apo-A1 (NMR)	DBP	12	125351149	125351149	A	G	rs4435094	-0.0449	0.0069	0.0086	0.0176	1.645e-07	0.6952	1.645e-07	1.645e-07	False	True	12_125351149_A_G	1.0	314	0.1
Apo-A1 (NMR)	DBP	12	125363987	125363987	A	C	rs57276302	0.0665	-0.018	0.0124	0.0264	7.718999999999999e-08	0.4954	7.718999999999999e-08	7.718999999999999e-08	False	True	12_125363987_A_C	1.0	457	0.1
Apo-A1 (NMR)	DBP	13	66479744	66479744	A	G	rs9528999	0.0468	0.0146	0.0095	0.0174	7.945000000000001e-07	0.4017	7.945000000000001e-07	7.945000000000001e-07	False	True	13_66479744_A_G	1.0	50	0.1
Apo-A1 (NMR)	DBP	15	58520259	58520259	C	T	rs11631950	0.0462	-0.0028	0.009	0.0187	2.517e-07	0.8794	2.517e-07	2.517e-07	False	True	15_58520259_C_T	1.0	235	0.1
Apo-A1 (NMR)	DBP	15	58582294	58582294	C	T	rs938509	-0.0483	-0.0296	0.0095	0.02	3.64e-07	0.1393	3.64e-07	3.64e-07	False	True	15_58582294_C_T	1.0	144	0.1
Apo-A1 (NMR)	DBP	15	58607320	58607320	A	G	rs500590	0.0468	0.009	0.0096	0.019	9.944e-07	0.6353	9.944e-07	9.944e-07	False	True	15_58607320_A_G	1.0	0	0.1
Apo-A1 (NMR)	DBP	15	58630019	58630019	G	T	rs12910827	-0.1221	-0.0255	0.0242	0.051	4.413e-07	0.6165	4.413e-07	4.413e-07	False	True	15_58630019_G_T	1.0	117	0.1
Apo-A1 (NMR)	DBP	15	58682690	58682690	A	G	rs34718390	0.0975	-0.0609	0.0186	0.0372	1.6760000000000004e-07	0.102	1.6760000000000004e-07	1.6760000000000004e-07	False	True	15_58682690_A_G	1.0	311	0.1
Apo-A1 (NMR)	DBP	15	58691202	58691202	A	G	rs76898656	-0.1133	-0.0002	0.0221	0.05	2.923e-07	0.9961	2.923e-07	2.923e-07	False	True	15_58691202_A_G	1.0	193	0.1
Apo-A1 (NMR)	DBP	15	58692007	58692007	A	G	rs440183	-0.0467	0.0098	0.0092	0.0195	3.595e-07	0.6159	3.595e-07	3.595e-07	False	True	15_58692007_A_G	1.0	147	0.1
Apo-A1 (NMR)	DBP	15	58720262	58720262	C	T	rs117966452	0.2415	0.0695	0.0492	0.0891	9.439e-07	0.4351	9.439e-07	9.439e-07	False	True	15_58720262_C_T	1.0	13	0.1
Apo-A1 (NMR)	DBP	15	58727687	58727687	C	T	rs62000939	-0.0582	-0.0077	0.0114	0.0241	3.3e-07	0.7489	3.3e-07	3.3e-07	False	True	15_58727687_C_T	1.0	162	0.1
Apo-A1 (NMR)	DBP	15	58728067	58728067	A	G	rs72740877	0.2339	0.0171	0.0348	0.0486	1.7239999999999997e-11	0.7244	1.7239999999999997e-11	1.7239999999999997e-11	False	True	15_58728067_A_G	1.0	950	0.1
Apo-A1 (NMR)	DBP	15	58931340	58931340	A	G	rs17269425	-0.1152	-0.0056	0.0228	0.0523	4.328e-07	0.9147	4.328e-07	4.328e-07	False	True	15_58931340_A_G	1.0	119	0.1
Apo-A1 (NMR)	DBP	16	56759532	56759532	A	G	rs190368852	0.1217	-0.0654	0.022	0.0511	3.052e-08	0.2003	3.052e-08	3.052e-08	False	True	16_56759532_A_G	1.0	530	0.1
Apo-A1 (NMR)	DBP	16	56819919	56819919	C	T	rs16962014	0.0681	-0.0059	0.0139	0.0299	9.935e-07	0.8425	9.935e-07	9.935e-07	False	True	16_56819919_C_T	1.0	1	0.1
Apo-A1 (NMR)	DBP	16	56927296	56927296	C	T	rs55980617	0.0591	-0.0761	0.0117	0.026	4.771000000000001e-07	0.003359	4.771000000000001e-07	4.771000000000001e-07	False	True	16_56927296_C_T	1.0	105	0.1
Apo-A1 (NMR)	DBP	16	56938955	56938955	A	C	rs72786761	-0.1891	-0.1641	0.0348	0.0636	5.639e-08	0.009877	5.639e-08	5.639e-08	False	True	16_56938955_A_C	1.0	488	0.1
Apo-A1 (NMR)	DBP	16	56984590	56984590	C	T	rs9938160	0.0712	-0.0253	0.01	0.0203	1.348e-12	0.2136	1.348e-12	1.348e-12	False	True	16_56984590_C_T	1.0	997	0.1
Apo-A1 (NMR)	DBP	16	56988502	56988502	A	G	rs2399597	-0.0883	0.0337	0.012	0.0243	1.705e-13	0.1653	1.705e-13	1.705e-13	False	True	16_56988502_A_G	1.0	1012	0.1
Apo-A1 (NMR)	DBP	16	56995038	56995038	C	T	rs4783962	0.0491	-0.0359	0.0095	0.0207	2.532e-07	0.08235	2.532e-07	2.532e-07	False	True	16_56995038_C_T	1.0	232	0.1
Apo-A1 (NMR)	DBP	16	57008227	57008227	A	G	rs158480	-0.0831	0.0043	0.0123	0.0262	1.213e-11	0.8694	1.213e-11	1.213e-11	False	True	16_57008227_A_G	1.0	956	0.1
Apo-A1 (NMR)	DBP	16	57017002	57017002	G	T	rs9923854	0.0689	0.0006	0.013	0.0299	1.161e-07	0.9849	1.161e-07	1.161e-07	False	True	16_57017002_G_T	1.0	396	0.1
Apo-A1 (NMR)	DBP	16	57019392	57019392	C	T	rs12720917	0.0667	0.0071	0.0125	0.0266	9.603e-08	0.7892	9.603e-08	9.603e-08	False	True	16_57019392_C_T	1.0	426	0.1
Apo-A1 (NMR)	DBP	16	68021125	68021125	A	C	rs78539049	0.1022	0.0348	0.0196	0.0436	1.927e-07	0.4248	1.927e-07	1.927e-07	False	True	16_68021125_A_C	1.0	283	0.1
Apo-A1 (NMR)	DBP	17	45542260	45542260	G	T	rs112238165	-0.0576	-0.0296	0.0117	0.0224	8.908e-07	0.1851	8.908e-07	8.908e-07	False	True	17_45542260_G_T	1.0	27	0.1
Apo-A1 (NMR)	DBP	18	46529282	46529282	G	T	.	-0.057	-0.0062	0.0116	0.0185	9.089e-07	0.7389	9.089e-07	9.089e-07	False	True	18_46529282_G_T	1.0	26	0.1
Apo-A1 (NMR)	DBP	18	47126999	47126999	A	G	rs28512338	-0.0446	0.011	0.0088	0.0182	4.465e-07	0.546	4.465e-07	4.465e-07	False	True	18_47126999_A_G	1.0	115	0.1
Apo-A1 (NMR)	DBP	18	47143458	47143458	C	T	rs17799105	-0.083	-0.0092	0.0164	0.0448	4.346e-07	0.8373	4.346e-07	4.346e-07	False	True	18_47143458_C_T	1.0	118	0.1
Apo-A1 (NMR)	DBP	18	47145202	47145202	A	G	rs12958839	0.0418	-0.015	0.0083	0.0175	5.358e-07	0.3894	5.358e-07	5.358e-07	False	True	18_47145202_A_G	1.0	90	0.1
Apo-A1 (NMR)	DBP	18	47176917	47176917	C	T	rs4939888	0.042	-0.0028	0.0084	0.0176	5.204999999999999e-07	0.8737	5.204999999999999e-07	5.204999999999999e-07	False	True	18_47176917_C_T	1.0	93	0.1
Apo-A1 (NMR)	DBP	18	47183012	47183012	C	T	rs11662691	0.0878	0.0037	0.0145	0.0312	1.49e-09	0.9051	1.49e-09	1.49e-09	False	True	18_47183012_C_T	1.0	705	0.1
Apo-A1 (NMR)	DBP	18	47196870	47196870	A	G	rs80175721	-0.1565	-0.0699	0.0317	0.0817	7.661e-07	0.3921	7.661e-07	7.661e-07	False	True	18_47196870_A_G	1.0	58	0.1
Apo-A1 (NMR)	DBP	18	47227334	47227334	A	G	rs12955308	-0.0416	-0.0144	0.0083	0.0175	5.906e-07	0.4095	5.906e-07	5.906e-07	False	True	18_47227334_A_G	1.0	84	0.1
Apo-A1 (NMR)	DBP	19	11190652	11190652	A	G	rs142130958	-0.0671	0.0258	0.0133	0.0274	4.52e-07	0.3466	4.52e-07	4.52e-07	False	True	19_11190652_A_G	1.0	113	0.1
Apo-A1 (NMR)	DBP	19	11348521	11348521	A	G	rs3745683	-0.079	0.075	0.0159	0.0325	6.577e-07	0.02123	6.577e-07	6.577e-07	False	True	19_11348521_A_G	1.0	73	0.1
Apo-A1 (NMR)	DBP	19	45408628	45408628	C	T	rs769446	-0.0927	-0.0432	0.0189	0.0331	9.718000000000002e-07	0.1915	9.718000000000002e-07	9.718000000000002e-07	False	True	19_45408628_C_T	1.0	4	0.1
Apo-A1 (NMR)	DBP	19	45416831	45416831	G	T	rs390082	-0.0979	-0.0344	0.0147	0.0289999999999999	3.048e-11	0.2349	3.048e-11	3.048e-11	False	True	19_45416831_G_T	1.0	939	0.1
Apo-A1 (NMR)	DBP	2	136479302	136479302	C	T	rs3754692	0.0492	-0.0547	0.01	0.022	9.385e-07	0.0128	9.385e-07	9.385e-07	False	True	2_136479302_C_T	1.0	16	0.1
Apo-A1 (NMR)	DBP	2	213190035	213190035	C	T	.	0.0776	0.0334	0.0158	0.0291	9.5e-07	0.2511	9.5e-07	9.5e-07	False	True	2_213190035_C_T	1.0	11	0.1
Apo-A1 (NMR)	DBP	20	43042364	43042364	C	T	rs1800961	0.1372	-0.0667	0.0221	0.0501	5.77e-10	0.1825	5.77e-10	5.77e-10	False	True	20_43042364_C_T	1.0	830	0.1
Apo-A1 (NMR)	DBP	22	21984379	21984379	A	G	rs3747093	-0.0509	0.0078	0.0103	0.0224	7.481e-07	0.7284	7.481e-07	7.481e-07	False	True	22_21984379_A_G	1.0	61	0.1
Apo-A1 (NMR)	DBP	4	73406173	73406173	A	G	.	-0.2037	-0.0173	0.035	0.0603	6.0929999999999995e-09	0.7743	6.0929999999999995e-09	6.0929999999999995e-09	False	True	4_73406173_A_G	1.0	616	0.1
Apo-A1 (NMR)	DBP	8	19776981	19776981	A	C	rs4466415	-0.0624	0.0061	0.0122	0.0251	3.018e-07	0.8089	3.018e-07	3.018e-07	False	True	8_19776981_A_C	1.0	182	0.1
Apo-A1 (NMR)	DBP	8	19813529	19813529	A	G	rs268	0.1917	-0.0304	0.0315	0.0656	1.155e-09	0.6428	1.155e-09	1.155e-09	False	True	8_19813529_A_G	1.0	728	0.1
Apo-A1 (NMR)	DBP	8	19875408	19875408	A	G	rs6586886	0.0484	-0.0431	0.0085	0.0176	1.394e-08	0.01411	1.394e-08	1.394e-08	False	True	8_19875408_A_G	1.0	580	0.1
Apo-A1 (NMR)	DBP	8	19916120	19916120	A	G	rs66778572	0.046	0.0003	0.009	0.0192	2.775e-07	0.9886	2.775e-07	2.775e-07	False	True	8_19916120_A_G	1.0	209	0.1
Apo-A1 (NMR)	DBP	8	19931087	19931087	C	T	rs117501405	-0.1248	0.0915	0.024	0.0493	1.9960000000000001e-07	0.06377	1.9960000000000001e-07	1.9960000000000001e-07	False	True	8_19931087_C_T	1.0	274	0.1
Apo-A1 (NMR)	DBP	9	15285448	15285448	G	T	rs7035801	0.0568	-0.0203	0.0113	0.0224	4.657e-07	0.3644	4.657e-07	4.657e-07	False	True	9_15285448_G_T	1.0	107	0.1
Apo-A1 (NMR)	DBP	9	107629336	107629336	C	T	rs13301006	0.0777	-0.0074	0.0136	0.0251	1.043e-08	0.7685	1.043e-08	1.043e-08	False	True	9_107629336_C_T	1.0	595	0.1
Apo-A1 (NMR)	DBP	9	107645080	107645080	C	T	rs2275542	0.0455	0.0228	0.0093	0.0187	9.261e-07	0.2233	9.261e-07	9.261e-07	False	True	9_107645080_C_T	1.0	22	0.1
Apo-A1 (NMR)	Glucose	1	63177539	63177539	G	T	rs60152331	-0.0431	-4.275100000000001e-05	0.0086	0.0031260999999999	6.134e-07	0.0047641889639697	6.134e-07	6.134e-07	False	True	1_63177539_G_T	1.0	92	0.1
Apo-A1 (NMR)	Glucose	1	220974545	220974545	C	T	rs10863565	0.053	0.00026686	0.0103	0.0035698	2.714e-07	0.0266827613827764	2.714e-07	2.714e-07	False	True	1_220974545_C_T	1.0	248	0.1
Apo-A1 (NMR)	Glucose	1	226064353	226064353	T	TTTGG	.	0.0586	0.0015777999999999	0.0118	0.0032806	7.543999999999999e-07	0.2002804699741213	7.543999999999999e-07	7.543999999999999e-07	False	True	1_226064353_T_TTTGG	1.0	70	0.1
Apo-A1 (NMR)	Glucose	11	61637587	61637587	C	T	rs174628	-0.0491	-0.0030467	0.01	0.0036165	8.362999999999999e-07	0.3984288649974499	8.362999999999999e-07	8.362999999999999e-07	False	True	11_61637587_C_T	1.0	48	0.1
Apo-A1 (NMR)	Glucose	11	61803540	61803540	A	G	rs10897209	-0.1029	-0.0145889999999999	0.0203	0.0092429	3.842e-07	0.9413462584276298	3.842e-07	3.842e-07	False	True	11_61803540_A_G	1.0	156	0.1
Apo-A1 (NMR)	Glucose	11	116752163	116752163	C	T	rs482371	-0.0401	-0.0016695	0.0082	0.0031766999999999	8.835e-07	0.2224136997400265	8.835e-07	8.835e-07	False	True	11_116752163_C_T	1.0	32	0.1
Apo-A1 (NMR)	Glucose	12	47223857	47223857	C	CAA	.	-0.0539	-0.0070117	0.0104	0.0030428	2.368e-07	1.6736231698261916	2.368e-07	2.368e-07	False	True	12_47223857_C_CAA	1.0	275	0.1
Apo-A1 (NMR)	Glucose	12	109953417	109953417	A	G	rs2879107	-0.0423	-0.0025877	0.0084	0.0030179	4.544e-07	0.4076011538844362	4.544e-07	4.544e-07	False	True	12_109953417_A_G	1.0	133	0.1
Apo-A1 (NMR)	Glucose	12	125265201	125265201	A	G	rs921919	-0.0425	0.0050113	0.0087	0.0032784999999999	9.266e-07	0.8983216489720307	9.266e-07	9.266e-07	False	True	12_125265201_A_G	1.0	21	0.1
Apo-A1 (NMR)	Glucose	12	125286650	125286650	C	T	rs4765610	-0.0403	-0.0049613999999999	0.0082	0.0030245	9.169e-07	0.9960227581544632	9.169e-07	9.169e-07	False	True	12_125286650_C_T	1.0	25	0.1
Apo-A1 (NMR)	Glucose	12	125317391	125317391	A	C	rs10773107	-0.0515	0.002323	0.0103	0.0031603	6.027000000000001e-07	0.3350667124501972	6.027000000000001e-07	6.027000000000001e-07	False	True	12_125317391_A_C	1.0	96	0.1
Apo-A1 (NMR)	Glucose	12	125324798	125324798	A	C	rs61941676	-0.0633	-0.00026807	0.0128	0.0046103	7.77e-07	0.0206200950309365	7.77e-07	7.77e-07	False	True	12_125324798_A_C	1.0	65	0.1
Apo-A1 (NMR)	Glucose	12	125338336	125338336	C	T	rs78194510	0.0745	0.0053384999999999	0.0151	0.0054051	8.048999999999999e-07	0.4903808624232273	8.048999999999999e-07	8.048999999999999e-07	False	True	12_125338336_C_T	1.0	55	0.1
Apo-A1 (NMR)	Glucose	12	125351149	125351149	A	G	rs4435094	-0.0449	-0.0038856999999999	0.0086	0.0030358	1.645e-07	0.6977556790498399	1.645e-07	1.645e-07	False	True	12_125351149_A_G	1.0	372	0.1
Apo-A1 (NMR)	Glucose	12	125363987	125363987	A	C	rs57276302	0.0665	0.0042138	0.0124	0.0045673	7.718999999999999e-08	0.4482938926104001	7.718999999999999e-08	7.718999999999999e-08	False	True	12_125363987_A_C	1.0	544	0.1
Apo-A1 (NMR)	Glucose	13	66479744	66479744	A	G	rs9528999	0.0468	-0.0045964	0.0095	0.0030425	7.945000000000001e-07	0.8831930840376561	7.945000000000001e-07	7.945000000000001e-07	False	True	13_66479744_A_G	1.0	58	0.1
Apo-A1 (NMR)	Glucose	15	58520259	58520259	C	T	rs11631950	0.0462	0.0012928	0.009	0.0032676	2.517e-07	0.1596554855902408	2.517e-07	2.517e-07	False	True	15_58520259_C_T	1.0	266	0.1
Apo-A1 (NMR)	Glucose	15	58582294	58582294	C	T	rs938509	-0.0483	-0.00045019	0.0095	0.0034793	3.64e-07	0.0471833494654803	3.64e-07	3.64e-07	False	True	15_58582294_C_T	1.0	168	0.1
Apo-A1 (NMR)	Glucose	15	58607320	58607320	A	G	rs500590	0.0468	0.00040459	0.0096	0.0033029	9.944e-07	0.0445479773217409	9.944e-07	9.944e-07	False	True	15_58607320_A_G	1.0	0	0.1
Apo-A1 (NMR)	Glucose	15	58630019	58630019	G	T	rs12910827	-0.1221	0.0068705	0.0242	0.0084972	4.413e-07	0.3780348088674236	4.413e-07	4.413e-07	False	True	15_58630019_G_T	1.0	138	0.1
Apo-A1 (NMR)	Glucose	15	58682690	58682690	A	G	rs34718390	0.0975	-0.010358	0.0186	0.0061958	1.6760000000000004e-07	1.024251203295087	1.6760000000000004e-07	1.6760000000000004e-07	False	True	15_58682690_A_G	1.0	368	0.1
Apo-A1 (NMR)	Glucose	15	58691202	58691202	A	G	rs76898656	-0.1133	0.011406	0.0221	0.0086017999999999	2.923e-07	0.7331805450908744	2.923e-07	2.923e-07	False	True	15_58691202_A_G	1.0	222	0.1
Apo-A1 (NMR)	Glucose	15	58692007	58692007	A	G	rs440183	-0.0467	0.0008422	0.0092	0.0033948999999999	3.595e-07	0.0947061411888619	3.595e-07	3.595e-07	False	True	15_58692007_A_G	1.0	171	0.1
Apo-A1 (NMR)	Glucose	15	58720262	58720262	C	T	rs117966452	0.2415	0.0069765	0.0492	0.013963	9.439e-07	0.2094896524854526	9.439e-07	9.439e-07	False	True	15_58720262_C_T	1.0	14	0.1
Apo-A1 (NMR)	Glucose	15	58727687	58727687	C	T	rs62000939	-0.0582	-0.0045257	0.0114	0.0042049	3.3e-07	0.5500744229437599	3.3e-07	3.3e-07	False	True	15_58727687_C_T	1.0	187	0.1
Apo-A1 (NMR)	Glucose	15	58931340	58931340	A	G	rs17269425	-0.1152	0.0021265999999999	0.0228	0.0093365	4.328e-07	0.0862761936115243	4.328e-07	4.328e-07	False	True	15_58931340_A_G	1.0	140	0.1
Apo-A1 (NMR)	Glucose	15	59531818	59531818	C	T	.	0.2504	0.0053451	0.05	0.010306	5.345e-07	0.2189414909965767	5.345e-07	5.345e-07	False	True	15_59531818_C_T	1.0	107	0.1
Apo-A1 (NMR)	Glucose	15	59806496	59806496	G	T	.	-0.2556	-0.0028125999999999	0.049	0.014862	1.819e-07	0.0706321707599003	1.819e-07	1.819e-07	False	True	15_59806496_G_T	1.0	346	0.1
Apo-A1 (NMR)	Glucose	16	56759532	56759532	A	G	rs190368852	0.1217	-0.011967	0.022	0.0090438999999999	3.052e-08	0.7310010414573265	3.052e-08	3.052e-08	False	True	16_56759532_A_G	1.0	624	0.1
Apo-A1 (NMR)	Glucose	16	56819919	56819919	C	T	rs16962014	0.0681	-0.0063383	0.0139	0.0052298	9.935e-07	0.6467956800925798	9.935e-07	9.935e-07	False	True	16_56819919_C_T	1.0	1	0.1
Apo-A1 (NMR)	Glucose	16	56927296	56927296	C	T	rs55980617	0.0591	-0.0023174	0.0117	0.0046097	4.771000000000001e-07	0.2110119117372704	4.771000000000001e-07	4.771000000000001e-07	False	True	16_56927296_C_T	1.0	124	0.1
Apo-A1 (NMR)	Glucose	16	56938955	56938955	A	C	rs72786761	-0.1891	0.0022244	0.0348	0.010337	5.639e-08	0.0811207867721735	5.639e-08	5.639e-08	False	True	16_56938955_A_C	1.0	577	0.1
Apo-A1 (NMR)	Glucose	16	56984590	56984590	C	T	rs9938160	0.0712	-0.0020265	0.01	0.0034064	1.348e-12	0.2581317369268109	1.348e-12	1.348e-12	False	True	16_56984590_C_T	1.0	1134	0.1
Apo-A1 (NMR)	Glucose	16	56988502	56988502	A	G	rs2399597	-0.0883	0.0062803999999999	0.012	0.0041789999999999	1.705e-13	0.876540380556662	1.705e-13	1.705e-13	False	True	16_56988502_A_G	1.0	1150	0.1
Apo-A1 (NMR)	Glucose	16	56995038	56995038	C	T	rs4783962	0.0491	0.0020576	0.0095	0.0036034	2.532e-07	0.2456669566174357	2.532e-07	2.532e-07	False	True	16_56995038_C_T	1.0	263	0.1
Apo-A1 (NMR)	Glucose	16	57008227	57008227	A	G	rs158480	-0.0831	0.0037409999999999	0.0123	0.0045222	1.213e-11	0.389233405226729	1.213e-11	1.213e-11	False	True	16_57008227_A_G	1.0	1087	0.1
Apo-A1 (NMR)	Glucose	16	57017002	57017002	G	T	rs9923854	0.0689	-0.0057835	0.013	0.0051363	1.161e-07	0.5847594760860259	1.161e-07	1.161e-07	False	True	16_57017002_G_T	1.0	472	0.1
Apo-A1 (NMR)	Glucose	16	57019392	57019392	C	T	rs12720917	0.0667	-0.0055907	0.0125	0.0044608	9.603e-08	0.6775739475940474	9.603e-08	9.603e-08	False	True	16_57019392_C_T	1.0	509	0.1
Apo-A1 (NMR)	Glucose	16	68021125	68021125	A	C	rs78539049	0.1022	-0.0018401	0.0196	0.0072223	1.927e-07	0.0975130150311573	1.927e-07	1.927e-07	False	True	16_68021125_A_C	1.0	332	0.1
Apo-A1 (NMR)	Glucose	16	68073644	68073644	C	CAAGG	.	-0.0691	0.0027785	0.0141	0.0045381	9.595e-07	0.2673168069894424	9.595e-07	9.595e-07	False	True	16_68073644_C_CAAGG	1.0	6	0.1
Apo-A1 (NMR)	Glucose	17	45542260	45542260	G	T	rs112238165	-0.0576	-0.0061655	0.0117	0.0036704	8.908e-07	1.0315357311803377	8.908e-07	8.908e-07	False	True	17_45542260_G_T	1.0	30	0.1
Apo-A1 (NMR)	Glucose	18	46529282	46529282	G	T	.	-0.057	0.00031395	0.0116	0.0031588	9.089e-07	0.0358205401360625	9.089e-07	9.089e-07	False	True	18_46529282_G_T	1.0	28	0.1
Apo-A1 (NMR)	Glucose	18	46723931	46723931	C	CT	.	0.1306	-0.0055051	0.0251	0.0141889999999999	1.9820000000000001e-07	0.1561259118260139	1.9820000000000001e-07	1.9820000000000001e-07	False	True	18_46723931_C_CT	1.0	323	0.1
Apo-A1 (NMR)	Glucose	18	47126999	47126999	A	G	rs28512338	-0.0446	-0.0034796	0.0088	0.0031719	4.465e-07	0.5644263564338866	4.465e-07	4.465e-07	False	True	18_47126999_A_G	1.0	136	0.1
Apo-A1 (NMR)	Glucose	18	47143458	47143458	C	T	rs17799105	-0.083	-0.0013066	0.0164	0.0079936	4.346e-07	0.0604008844753264	4.346e-07	4.346e-07	False	True	18_47143458_C_T	1.0	139	0.1
Apo-A1 (NMR)	Glucose	18	47145202	47145202	A	G	rs12958839	0.0418	0.0037451	0.0083	0.0030315999999999	5.358e-07	0.6641210478651579	5.358e-07	5.358e-07	False	True	18_47145202_A_G	1.0	106	0.1
Apo-A1 (NMR)	Glucose	18	47176917	47176917	C	T	rs4939888	0.042	0.0021315	0.0084	0.0030819	5.204999999999999e-07	0.3105313072923258	5.204999999999999e-07	5.204999999999999e-07	False	True	18_47176917_C_T	1.0	110	0.1
Apo-A1 (NMR)	Glucose	18	47183012	47183012	C	T	rs11662691	0.0878	-0.0016394	0.0145	0.0053238	1.49e-09	0.12025631753181	1.49e-09	1.49e-09	False	True	18_47183012_C_T	1.0	817	0.1
Apo-A1 (NMR)	Glucose	18	47196870	47196870	A	G	rs80175721	-0.1565	-0.026431	0.0317	0.0145919999999999	7.661e-07	1.1543563326738466	7.661e-07	7.661e-07	False	True	18_47196870_A_G	1.0	68	0.1
Apo-A1 (NMR)	Glucose	18	47227334	47227334	A	G	rs12955308	-0.0416	0.0035654	0.0083	0.003048	5.906e-07	0.615987272288427	5.906e-07	5.906e-07	False	True	18_47227334_A_G	1.0	100	0.1
Apo-A1 (NMR)	Glucose	19	11190652	11190652	A	G	rs142130958	-0.0671	0.0030289	0.0133	0.0046754	4.52e-07	0.2864338609647564	4.52e-07	4.52e-07	False	True	19_11190652_A_G	1.0	134	0.1
Apo-A1 (NMR)	Glucose	19	11348521	11348521	A	G	rs3745683	-0.079	-0.0019082	0.0159	0.005749	6.577e-07	0.1307976254821775	6.577e-07	6.577e-07	False	True	19_11348521_A_G	1.0	86	0.1
Apo-A1 (NMR)	Glucose	19	45408628	45408628	C	T	rs769446	-0.0927	-0.0057758	0.0189	0.0052851	9.718000000000002e-07	0.5615209409956836	9.718000000000002e-07	9.718000000000002e-07	False	True	19_45408628_C_T	1.0	4	0.1
Apo-A1 (NMR)	Glucose	19	45416831	45416831	G	T	rs390082	-0.0979	-0.0026611	0.0147	0.0048476	3.048e-11	0.2343016490431145	3.048e-11	3.048e-11	False	True	19_45416831_G_T	1.0	1068	0.1
Apo-A1 (NMR)	Glucose	2	136479302	136479302	C	T	rs3754692	0.0492	0.0019332	0.01	0.0040109	9.385e-07	0.2007835524137874	9.385e-07	9.385e-07	False	True	2_136479302_C_T	1.0	17	0.1
Apo-A1 (NMR)	Glucose	2	213190035	213190035	C	T	.	0.0776	-0.0055931	0.0158	0.0050275	9.5e-07	0.5752489978959829	9.5e-07	9.5e-07	False	True	2_213190035_C_T	1.0	12	0.1
Apo-A1 (NMR)	Glucose	22	21984379	21984379	A	G	rs3747093	-0.0509	0.003146	0.0103	0.0038634999999999	7.481e-07	0.38146033001425	7.481e-07	7.481e-07	False	True	22_21984379_A_G	1.0	72	0.1
Apo-A1 (NMR)	Glucose	4	69310287	69310287	C	T	rs150928241	0.0547	-0.0030408	0.0111	0.0032960999999999	8.645e-07	0.4482451269834334	8.645e-07	8.645e-07	False	True	4_69310287_C_T	1.0	39	0.1
Apo-A1 (NMR)	Glucose	4	73406173	73406173	A	G	.	-0.2037	0.0017268	0.035	0.0099885	6.0929999999999995e-09	0.0641150320364755	6.0929999999999995e-09	6.0929999999999995e-09	False	True	4_73406173_A_G	1.0	724	0.1
Apo-A1 (NMR)	Glucose	4	103146888	103146888	A	C	rs35225200	0.1004	-0.0049288	0.0201	0.0056456	5.958e-07	0.4171982823345287	5.958e-07	5.958e-07	False	True	4_103146888_A_C	1.0	99	0.1
Apo-A1 (NMR)	Glucose	7	1067403	1067403	A	G	rs74360401	0.061	-0.0027751	0.0124	0.0042776	9.771e-07	0.2869212658137168	9.771e-07	9.771e-07	False	True	7_1067403_A_G	1.0	2	0.1
Apo-A1 (NMR)	Glucose	8	19776981	19776981	A	C	rs4466415	-0.0624	0.0075016	0.0122	0.0043903	3.018e-07	1.057927428018808	3.018e-07	3.018e-07	False	True	8_19776981_A_C	1.0	210	0.1
Apo-A1 (NMR)	Glucose	8	19793581	19793581	C	T	rs190118115	0.1785	-0.0032878	0.0316	0.011267	1.628e-08	0.1132668144339022	1.628e-08	1.628e-08	False	True	8_19793581_C_T	1.0	672	0.1
Apo-A1 (NMR)	Glucose	8	19875408	19875408	A	G	rs6586886	0.0484	-0.0041266	0.0085	0.0030638	1.394e-08	0.7495555998100343	1.394e-08	1.394e-08	False	True	8_19875408_A_G	1.0	683	0.1
Apo-A1 (NMR)	Glucose	8	19916120	19916120	A	G	rs66778572	0.046	-0.0043397	0.009	0.0033551	2.775e-07	0.7080764241161154	2.775e-07	2.775e-07	False	True	8_19916120_A_G	1.0	238	0.1
Apo-A1 (NMR)	Glucose	8	19931087	19931087	C	T	rs117501405	-0.1248	0.013461	0.024	0.0084032	1.9960000000000001e-07	0.9618569100300576	1.9960000000000001e-07	1.9960000000000001e-07	False	True	8_19931087_C_T	1.0	320	0.1
Apo-A1 (NMR)	Glucose	9	15285670	15285670	A	G	rs535772	-0.0665	0.0017027	0.0133	0.0049826	6.045e-07	0.1351567988212738	6.045e-07	6.045e-07	False	True	9_15285670_A_G	1.0	95	0.1
Apo-A1 (NMR)	Glucose	9	15301428	15301428	A	C	rs2849049	0.0451	-0.0012411	0.0086	0.0032196999999999	1.6170000000000005e-07	0.1549764168505545	1.6170000000000005e-07	1.6170000000000005e-07	False	True	9_15301428_A_C	1.0	375	0.1
Apo-A1 (NMR)	Glucose	9	107629336	107629336	C	T	rs13301006	0.0777	-0.0036693	0.0136	0.0042026	1.043e-08	0.4172550343087229	1.043e-08	1.043e-08	False	True	9_107629336_C_T	1.0	698	0.1
Apo-A1 (NMR)	Glucose	9	107645080	107645080	C	T	rs2275542	0.0455	0.0022381999999999	0.0093	0.0032635	9.261e-07	0.3073204881391754	9.261e-07	9.261e-07	False	True	9_107645080_C_T	1.0	23	0.1
Apo-A1 (NMR)	HF	1	63177539	63177539	G	T	rs60152331	-0.0431	-0.0008	0.0086	0.0100098709555948	6.134e-07	0.9363	6.134e-07	6.134e-07	False	True	1_63177539_G_T	1.0	82	0.1
Apo-A1 (NMR)	HF	1	220974545	220974545	C	T	rs10863565	0.053	0.0064	0.0103	0.0094379539612782	2.714e-07	0.4977	2.714e-07	2.714e-07	False	True	1_220974545_C_T	1.0	235	0.1
Apo-A1 (NMR)	HF	11	61618012	61618012	C	T	rs2727263	0.0629	0.008	0.0124	0.01401414133118	4.315e-07	0.5681	4.315e-07	4.315e-07	False	True	11_61618012_C_T	1.0	128	0.1
Apo-A1 (NMR)	HF	11	61637587	61637587	C	T	rs174628	-0.0491	-0.0022	0.01	0.0095071315794949	8.362999999999999e-07	0.8170000000000001	8.362999999999999e-07	8.362999999999999e-07	False	True	11_61637587_C_T	1.0	43	0.1
Apo-A1 (NMR)	HF	11	61803540	61803540	A	G	rs10897209	-0.1029	0.0022	0.0203	0.0232767076315275	3.842e-07	0.9247	3.842e-07	3.842e-07	False	True	11_61803540_A_G	1.0	142	0.1
Apo-A1 (NMR)	HF	11	116752163	116752163	C	T	rs482371	-0.0401	0.0135	0.0082	0.0081068203233157	8.835e-07	0.09586	8.835e-07	8.835e-07	False	True	11_116752163_C_T	1.0	28	0.1
Apo-A1 (NMR)	HF	12	109953417	109953417	A	G	rs2879107	-0.0423	-0.0115	0.0084	0.0090254197888338	4.544e-07	0.2026	4.544e-07	4.544e-07	False	True	12_109953417_A_G	1.0	120	0.1
Apo-A1 (NMR)	HF	12	125265201	125265201	A	G	rs921919	-0.0425	0.0131	0.0087	0.0085119234593592	9.266e-07	0.1238	9.266e-07	9.266e-07	False	True	12_125265201_A_G	1.0	19	0.1
Apo-A1 (NMR)	HF	12	125286650	125286650	C	T	rs4765610	-0.0403	0.0091	0.0082	0.0078058761250613	9.169e-07	0.2437	9.169e-07	9.169e-07	False	True	12_125286650_C_T	1.0	23	0.1
Apo-A1 (NMR)	HF	12	125317391	125317391	A	C	rs10773107	-0.0515	0.0184	0.0103	0.0084373641794307	6.027000000000001e-07	0.0292	6.027000000000001e-07	6.027000000000001e-07	False	True	12_125317391_A_C	1.0	85	0.1
Apo-A1 (NMR)	HF	12	125324798	125324798	A	C	rs61941676	-0.0633	0.0192	0.0128	0.0116338485499267	7.77e-07	0.09887	7.77e-07	7.77e-07	False	True	12_125324798_A_C	1.0	58	0.1
Apo-A1 (NMR)	HF	12	125338336	125338336	C	T	rs78194510	0.0745	-0.0063	0.0151	0.0140081831639228	8.048999999999999e-07	0.6529	8.048999999999999e-07	8.048999999999999e-07	False	True	12_125338336_C_T	1.0	50	0.1
Apo-A1 (NMR)	HF	12	125351149	125351149	A	G	rs4435094	-0.0449	-0.0039	0.0086	0.0079538178078946	1.645e-07	0.6239	1.645e-07	1.645e-07	False	True	12_125351149_A_G	1.0	351	0.1
Apo-A1 (NMR)	HF	12	125363987	125363987	A	C	rs57276302	0.0665	0.0076	0.0124	0.0112336859607038	7.718999999999999e-08	0.4987	7.718999999999999e-08	7.718999999999999e-08	False	True	12_125363987_A_C	1.0	517	0.1
Apo-A1 (NMR)	HF	13	66479744	66479744	A	G	rs9528999	0.0468	-0.0161	0.0095	0.0077543311017193	7.945000000000001e-07	0.03787	7.945000000000001e-07	7.945000000000001e-07	False	True	13_66479744_A_G	1.0	53	0.1
Apo-A1 (NMR)	HF	15	58520259	58520259	C	T	rs11631950	0.0462	0.0032	0.009	0.0083840239930847	2.517e-07	0.7027	2.517e-07	2.517e-07	False	True	15_58520259_C_T	1.0	253	0.1
Apo-A1 (NMR)	HF	15	58582294	58582294	C	T	rs938509	-0.0483	-0.0088	0.0095	0.0091334309715559	3.64e-07	0.3353	3.64e-07	3.64e-07	False	True	15_58582294_C_T	1.0	154	0.1
Apo-A1 (NMR)	HF	15	58607320	58607320	A	G	rs500590	0.0468	0.0172	0.0096	0.0088195214801027	9.944e-07	0.05115	9.944e-07	9.944e-07	False	True	15_58607320_A_G	1.0	0	0.1
Apo-A1 (NMR)	HF	15	58630019	58630019	G	T	rs12910827	-0.1221	0.0062	0.0242	0.0225757741391808	4.413e-07	0.7836	4.413e-07	4.413e-07	False	True	15_58630019_G_T	1.0	125	0.1
Apo-A1 (NMR)	HF	15	58682690	58682690	A	G	rs34718390	0.0975	0.0025	0.0186	0.0183106019998054	1.6760000000000004e-07	0.8914	1.6760000000000004e-07	1.6760000000000004e-07	False	True	15_58682690_A_G	1.0	347	0.1
Apo-A1 (NMR)	HF	15	58691202	58691202	A	G	rs76898656	-0.1133	0.0173	0.0221	0.0239076264047061	2.923e-07	0.4693	2.923e-07	2.923e-07	False	True	15_58691202_A_G	1.0	209	0.1
Apo-A1 (NMR)	HF	15	58692007	58692007	A	G	rs440183	-0.0467	0.0024	0.0092	0.0087806134276017	3.595e-07	0.7846	3.595e-07	3.595e-07	False	True	15_58692007_A_G	1.0	157	0.1
Apo-A1 (NMR)	HF	15	58727687	58727687	C	T	rs62000939	-0.0582	-0.0175	0.0114	0.0127114067991834	3.3e-07	0.1686	3.3e-07	3.3e-07	False	True	15_58727687_C_T	1.0	174	0.1
Apo-A1 (NMR)	HF	15	58931340	58931340	A	G	rs17269425	-0.1152	0.0087	0.0228	0.0251888010338792	4.328e-07	0.7298	4.328e-07	4.328e-07	False	True	15_58931340_A_G	1.0	127	0.1
Apo-A1 (NMR)	HF	16	56759532	56759532	A	G	rs190368852	0.1217	0.0039	0.022	0.0219378927929921	3.052e-08	0.8589	3.052e-08	3.052e-08	False	True	16_56759532_A_G	1.0	594	0.1
Apo-A1 (NMR)	HF	16	56819919	56819919	C	T	rs16962014	0.0681	-0.0029	0.0139	0.0139312448063388	9.935e-07	0.8351	9.935e-07	9.935e-07	False	True	16_56819919_C_T	1.0	1	0.1
Apo-A1 (NMR)	HF	16	56927296	56927296	C	T	rs55980617	0.0591	-0.0112	0.0117	0.0113465178109575	4.771000000000001e-07	0.3236	4.771000000000001e-07	4.771000000000001e-07	False	True	16_56927296_C_T	1.0	111	0.1
Apo-A1 (NMR)	HF	16	56938955	56938955	A	C	rs72786761	-0.1891	-0.0002	0.0348	0.0265959013613364	5.639e-08	0.994	5.639e-08	5.639e-08	False	True	16_56938955_A_C	1.0	550	0.1
Apo-A1 (NMR)	HF	16	56984590	56984590	C	T	rs9938160	0.0712	-0.0134	0.01	0.0090110925726072	1.348e-12	0.1369999999999999	1.348e-12	1.348e-12	False	True	16_56984590_C_T	1.0	1088	0.1
Apo-A1 (NMR)	HF	16	56988502	56988502	A	G	rs2399597	-0.0883	-0.0184	0.012	0.0111712320247335	1.705e-13	0.09954	1.705e-13	1.705e-13	False	True	16_56988502_A_G	1.0	1103	0.1
Apo-A1 (NMR)	HF	16	56993901	56993901	A	C	rs36229786	0.1273	-0.0119	0.0112	0.0156422376833945	6.0450000000000004e-30	0.4468	6.0450000000000004e-30	6.0450000000000004e-30	False	True	16_56993901_A_C	1.0	1407	0.1
Apo-A1 (NMR)	HF	16	56995038	56995038	C	T	rs4783962	0.0491	-0.0059	0.0095	0.0093176824646954	2.532e-07	0.5266	2.532e-07	2.532e-07	False	True	16_56995038_C_T	1.0	250	0.1
Apo-A1 (NMR)	HF	16	57008227	57008227	A	G	rs158480	-0.0831	0.0241	0.0123	0.0121435603619493	1.213e-11	0.0471899999999999	1.213e-11	1.213e-11	False	True	16_57008227_A_G	1.0	1044	0.1
Apo-A1 (NMR)	HF	16	57017002	57017002	G	T	rs9923854	0.0689	0.0157	0.013	0.0130317541592483	1.161e-07	0.2283	1.161e-07	1.161e-07	False	True	16_57017002_G_T	1.0	448	0.1
Apo-A1 (NMR)	HF	16	57017319	57017319	A	G	rs1800777	-0.1927	0.0365	0.0244	0.0217702010864619	2.7190000000000002e-15	0.09362	2.7190000000000002e-15	2.7190000000000002e-15	False	True	16_57017319_A_G	1.0	1228	0.1
Apo-A1 (NMR)	HF	16	57019392	57019392	C	T	rs12720917	0.0667	-0.0021	0.0125	0.0117203606749873	9.603e-08	0.8578	9.603e-08	9.603e-08	False	True	16_57019392_C_T	1.0	483	0.1
Apo-A1 (NMR)	HF	16	68021125	68021125	A	C	rs78539049	0.1022	0.0214	0.0196	0.0208106716006478	1.927e-07	0.3038	1.927e-07	1.927e-07	False	True	16_68021125_A_C	1.0	313	0.1
Apo-A1 (NMR)	HF	17	45542260	45542260	G	T	rs112238165	-0.0576	-0.016	0.0117	0.0098472185087413	8.908e-07	0.1042	8.908e-07	8.908e-07	False	True	17_45542260_G_T	1.0	26	0.1
Apo-A1 (NMR)	HF	18	46529282	46529282	G	T	rs12959033	-0.057	0.0053	0.0116	0.0081812580188755	9.089e-07	0.5171	9.089e-07	9.089e-07	False	True	18_46529282_G_T	1.0	25	0.1
Apo-A1 (NMR)	HF	18	47126999	47126999	A	G	rs28512338	-0.0446	0.0085	0.0088	0.0082881713864312	4.465e-07	0.3051	4.465e-07	4.465e-07	False	True	18_47126999_A_G	1.0	123	0.1
Apo-A1 (NMR)	HF	18	47143458	47143458	C	T	rs17799105	-0.083	0.0034	0.0164	0.0182115492582164	4.346e-07	0.8519	4.346e-07	4.346e-07	False	True	18_47143458_C_T	1.0	126	0.1
Apo-A1 (NMR)	HF	18	47145202	47145202	A	G	rs12958839	0.0418	-0.0013	0.0083	0.0078399100467887	5.358e-07	0.8683	5.358e-07	5.358e-07	False	True	18_47145202_A_G	1.0	95	0.1
Apo-A1 (NMR)	HF	18	47176917	47176917	C	T	rs4939888	0.042	0.0122	0.0084	0.007958760509136	5.204999999999999e-07	0.1253	5.204999999999999e-07	5.204999999999999e-07	False	True	18_47176917_C_T	1.0	98	0.1
Apo-A1 (NMR)	HF	18	47183012	47183012	C	T	rs11662691	0.0878	0.0074	0.0145	0.0133546234408631	1.49e-09	0.5795	1.49e-09	1.49e-09	False	True	18_47183012_C_T	1.0	780	0.1
Apo-A1 (NMR)	HF	18	47196870	47196870	A	G	rs80175721	-0.1565	0.011	0.0317	0.0383952564975811	7.661e-07	0.7745	7.661e-07	7.661e-07	False	True	18_47196870_A_G	1.0	61	0.1
Apo-A1 (NMR)	HF	18	47227334	47227334	A	G	rs12955308	-0.0416	-0.0079	0.0083	0.0078623722113408	5.906e-07	0.315	5.906e-07	5.906e-07	False	True	18_47227334_A_G	1.0	89	0.1
Apo-A1 (NMR)	HF	19	11348521	11348521	A	G	rs3745683	-0.079	0.0186	0.0159	0.0143654991400937	6.577e-07	0.1954	6.577e-07	6.577e-07	False	True	19_11348521_A_G	1.0	77	0.1
Apo-A1 (NMR)	HF	19	45408628	45408628	C	T	rs769446	-0.0927	0.0262	0.0189	0.0150614617646326	9.718000000000002e-07	0.08194	9.718000000000002e-07	9.718000000000002e-07	False	True	19_45408628_C_T	1.0	4	0.1
Apo-A1 (NMR)	HF	19	45416831	45416831	G	T	rs390082	-0.0979	-0.0102	0.0147	0.0132932740033938	3.048e-11	0.4429	3.048e-11	3.048e-11	False	True	19_45416831_G_T	1.0	1025	0.1
Apo-A1 (NMR)	HF	2	136479302	136479302	C	T	rs3754692	0.0492	0.0066	0.01	0.0110356848341785	9.385e-07	0.5498	9.385e-07	9.385e-07	False	True	2_136479302_C_T	1.0	15	0.1
Apo-A1 (NMR)	HF	2	213190035	213190035	C	T	rs17347152	0.0776	-0.0436	0.0158	0.0125443840360882	9.5e-07	0.0005096	9.5e-07	9.5e-07	False	True	2_213190035_C_T	1.0	11	0.1
Apo-A1 (NMR)	HF	20	43042364	43042364	C	T	rs1800961	0.1372	-0.0097	0.0221	0.0214358838907979	5.77e-10	0.6509	5.77e-10	5.77e-10	False	True	20_43042364_C_T	1.0	912	0.1
Apo-A1 (NMR)	HF	22	21984379	21984379	A	G	rs3747093	-0.0509	0.0099	0.0103	0.0097777970418401	7.481e-07	0.3113	7.481e-07	7.481e-07	False	True	22_21984379_A_G	1.0	64	0.1
Apo-A1 (NMR)	HF	4	69310287	69310287	C	T	rs150928241	0.0547	0.0119	0.0111	0.009645472370704	8.645e-07	0.2173	8.645e-07	8.645e-07	False	True	4_69310287_C_T	1.0	35	0.1
Apo-A1 (NMR)	HF	4	73406173	73406173	A	G	rs144064722	-0.2037	-0.0035	0.035	0.0270899432801861	6.0929999999999995e-09	0.8972	6.0929999999999995e-09	6.0929999999999995e-09	False	True	4_73406173_A_G	1.0	689	0.1
Apo-A1 (NMR)	HF	7	1067403	1067403	A	G	rs74360401	0.061	-0.0162	0.0124	0.0112094737629748	9.771e-07	0.1484	9.771e-07	9.771e-07	False	True	7_1067403_A_G	1.0	2	0.1
Apo-A1 (NMR)	HF	8	9231661	9231661	A	G	rs12546198	0.0659	-0.0094	0.0131	0.0132363057871578	4.899000000000001e-07	0.4776	4.899000000000001e-07	4.899000000000001e-07	False	True	8_9231661_A_G	1.0	106	0.1
Apo-A1 (NMR)	HF	8	19776981	19776981	A	C	rs4466415	-0.0624	0.0112	0.0122	0.0112090177620124	3.018e-07	0.3177	3.018e-07	3.018e-07	False	True	8_19776981_A_C	1.0	197	0.1
Apo-A1 (NMR)	HF	8	19793581	19793581	C	T	rs190118115	0.1785	-0.016	0.0316	0.0422482016498505	1.628e-08	0.7049	1.628e-08	1.628e-08	False	True	8_19793581_C_T	1.0	639	0.1
Apo-A1 (NMR)	HF	8	19875408	19875408	A	G	rs6586886	0.0484	-0.0103	0.0085	0.0079070605545644	1.394e-08	0.1927	1.394e-08	1.394e-08	False	True	8_19875408_A_G	1.0	650	0.1
Apo-A1 (NMR)	HF	8	19916120	19916120	A	G	rs66778572	0.046	-0.0148	0.009	0.0087969216126545	2.775e-07	0.09249	2.775e-07	2.775e-07	False	True	8_19916120_A_G	1.0	226	0.1
Apo-A1 (NMR)	HF	8	19931087	19931087	C	T	rs117501405	-0.1248	0.0328	0.024	0.0217926637891564	1.9960000000000001e-07	0.1323	1.9960000000000001e-07	1.9960000000000001e-07	False	True	8_19931087_C_T	1.0	302	0.1
Apo-A1 (NMR)	HF	9	15285670	15285670	A	G	rs535772	-0.0665	0.0357	0.0133	0.0180113586280973	6.045e-07	0.04747	6.045e-07	6.045e-07	False	True	9_15285670_A_G	1.0	84	0.1
Apo-A1 (NMR)	HF	9	15301428	15301428	A	C	rs2849049	0.0451	-0.0088	0.0086	0.0083442523817899	1.6170000000000005e-07	0.2916	1.6170000000000005e-07	1.6170000000000005e-07	False	True	9_15301428_A_C	1.0	354	0.1
Apo-A1 (NMR)	HF	9	107629336	107629336	C	T	rs13301006	0.0777	-0.0054	0.0136	0.0112195053912758	1.043e-08	0.6303	1.043e-08	1.043e-08	False	True	9_107629336_C_T	1.0	665	0.1
Apo-A1 (NMR)	HF	9	107645080	107645080	C	T	rs2275542	0.0455	0.0075	0.0093	0.0086643358091183	9.261e-07	0.3867	9.261e-07	9.261e-07	False	True	9_107645080_C_T	1.0	21	0.1
Apo-A1 (NMR)	HbA1c	1	63177539	63177539	G	T	rs60152331	-0.0431	0.021058	0.0086	0.015868	6.134e-07	0.7340036295049208	6.134e-07	6.134e-07	False	True	1_63177539_G_T	1.0	92	0.1
Apo-A1 (NMR)	HbA1c	1	220974545	220974545	C	T	rs10863565	0.053	-0.021119	0.0103	0.018119	2.714e-07	0.6129662987176369	2.714e-07	2.714e-07	False	True	1_220974545_C_T	1.0	248	0.1
Apo-A1 (NMR)	HbA1c	1	226064353	226064353	T	TTTGG	.	0.0586	-0.020978	0.0118	0.016654	7.543999999999999e-07	0.6823544567788413	7.543999999999999e-07	7.543999999999999e-07	False	True	1_226064353_T_TTTGG	1.0	70	0.1
Apo-A1 (NMR)	HbA1c	11	61637587	61637587	C	T	rs174628	-0.0491	-0.051753	0.01	0.018371	8.362999999999999e-07	2.314535940437381	8.362999999999999e-07	8.362999999999999e-07	False	True	11_61637587_C_T	1.0	48	0.1
Apo-A1 (NMR)	HbA1c	11	61803540	61803540	A	G	rs10897209	-0.1029	-0.011597	0.0203	0.046897	3.842e-07	0.0943713956803822	3.842e-07	3.842e-07	False	True	11_61803540_A_G	1.0	156	0.1
Apo-A1 (NMR)	HbA1c	11	116752163	116752163	C	T	rs482371	-0.0401	-0.024003	0.0082	0.016122	8.835e-07	0.8647401014843414	8.835e-07	8.835e-07	False	True	11_116752163_C_T	1.0	32	0.1
Apo-A1 (NMR)	HbA1c	12	47223857	47223857	C	CAA	.	-0.0539	-0.0082635	0.0104	0.015446	2.368e-07	0.2271943833152147	2.368e-07	2.368e-07	False	True	12_47223857_C_CAA	1.0	275	0.1
Apo-A1 (NMR)	HbA1c	12	125265201	125265201	A	G	rs921919	-0.0425	0.018655	0.0087	0.0166419999999999	9.266e-07	0.5812017094096464	9.266e-07	9.266e-07	False	True	12_125265201_A_G	1.0	21	0.1
Apo-A1 (NMR)	HbA1c	12	125286650	125286650	C	T	rs4765610	-0.0403	0.0069771999999999	0.0082	0.015356	9.169e-07	0.1873807268613138	9.169e-07	9.169e-07	False	True	12_125286650_C_T	1.0	25	0.1
Apo-A1 (NMR)	HbA1c	12	125317391	125317391	A	C	rs10773107	-0.0515	0.02159	0.0103	0.016043	6.027000000000001e-07	0.7486294945032976	6.027000000000001e-07	6.027000000000001e-07	False	True	12_125317391_A_C	1.0	96	0.1
Apo-A1 (NMR)	HbA1c	12	125324798	125324798	A	C	rs61941676	-0.0633	-0.0252639999999999	0.0128	0.02339	7.77e-07	0.5527023964329323	7.77e-07	7.77e-07	False	True	12_125324798_A_C	1.0	65	0.1
Apo-A1 (NMR)	HbA1c	12	125338336	125338336	C	T	rs78194510	0.0745	0.026072	0.0151	0.02745	8.048999999999999e-07	0.4657073037330716	8.048999999999999e-07	8.048999999999999e-07	False	True	12_125338336_C_T	1.0	55	0.1
Apo-A1 (NMR)	HbA1c	12	125351149	125351149	A	G	rs4435094	-0.0449	-0.013392	0.0086	0.015408	1.645e-07	0.4147987966715538	1.645e-07	1.645e-07	False	True	12_125351149_A_G	1.0	372	0.1
Apo-A1 (NMR)	HbA1c	12	125363987	125363987	A	C	rs57276302	0.0665	-0.00093115	0.0124	0.0231719999999999	7.718999999999999e-08	0.0141470758371937	7.718999999999999e-08	7.718999999999999e-08	False	True	12_125363987_A_C	1.0	544	0.1
Apo-A1 (NMR)	HbA1c	13	66479744	66479744	A	G	rs9528999	0.0468	-0.017962	0.0095	0.0154449999999999	7.945000000000001e-07	0.6111353674244059	7.945000000000001e-07	7.945000000000001e-07	False	True	13_66479744_A_G	1.0	58	0.1
Apo-A1 (NMR)	HbA1c	15	58520259	58520259	C	T	rs11631950	0.0462	-0.021016	0.009	0.016589	2.517e-07	0.6878226435602214	2.517e-07	2.517e-07	False	True	15_58520259_C_T	1.0	266	0.1
Apo-A1 (NMR)	HbA1c	15	58582294	58582294	C	T	rs938509	-0.0483	-0.00097609	0.0095	0.017667	3.64e-07	0.0195693655551318	3.64e-07	3.64e-07	False	True	15_58582294_C_T	1.0	168	0.1
Apo-A1 (NMR)	HbA1c	15	58607320	58607320	A	G	rs500590	0.0468	-0.025221	0.0096	0.016775	9.944e-07	0.8771290771355644	9.944e-07	9.944e-07	False	True	15_58607320_A_G	1.0	0	0.1
Apo-A1 (NMR)	HbA1c	15	58630019	58630019	G	T	rs12910827	-0.1221	0.0292009999999999	0.0242	0.043084	4.413e-07	0.3028404290264239	4.413e-07	4.413e-07	False	True	15_58630019_G_T	1.0	138	0.1
Apo-A1 (NMR)	HbA1c	15	58682690	58682690	A	G	rs34718390	0.0975	-0.069949	0.0186	0.03146	1.6760000000000004e-07	1.58193083645834	1.6760000000000004e-07	1.6760000000000004e-07	False	True	15_58682690_A_G	1.0	368	0.1
Apo-A1 (NMR)	HbA1c	15	58691202	58691202	A	G	rs76898656	-0.1133	0.0731059999999999	0.0221	0.0436	2.923e-07	1.0287427112517222	2.923e-07	2.923e-07	False	True	15_58691202_A_G	1.0	222	0.1
Apo-A1 (NMR)	HbA1c	15	58692007	58692007	A	G	rs440183	-0.0467	0.0157	0.0092	0.0172259999999999	3.595e-07	0.4412074579894137	3.595e-07	3.595e-07	False	True	15_58692007_A_G	1.0	171	0.1
Apo-A1 (NMR)	HbA1c	15	58720262	58720262	C	T	rs117966452	0.2415	0.032561	0.0492	0.071084	9.439e-07	0.1891561354397373	9.439e-07	9.439e-07	False	True	15_58720262_C_T	1.0	14	0.1
Apo-A1 (NMR)	HbA1c	15	58727687	58727687	C	T	rs62000939	-0.0582	-0.0208789999999999	0.0114	0.0213539999999999	3.3e-07	0.4838481908677602	3.3e-07	3.3e-07	False	True	15_58727687_C_T	1.0	187	0.1
Apo-A1 (NMR)	HbA1c	15	58728067	58728067	A	G	rs72740877	0.2339	0.064782	0.0348	0.0381839999999999	1.7239999999999997e-11	1.0468494238170465	1.7239999999999997e-11	1.7239999999999997e-11	False	True	15_58728067_A_G	1.0	1080	0.1
Apo-A1 (NMR)	HbA1c	15	58931340	58931340	A	G	rs17269425	-0.1152	0.016391	0.0228	0.04747	4.328e-07	0.1367485366216678	4.328e-07	4.328e-07	False	True	15_58931340_A_G	1.0	140	0.1
Apo-A1 (NMR)	HbA1c	15	59531818	59531818	C	T	.	0.2504	0.011552	0.05	0.05237	5.345e-07	0.0833302738660281	5.345e-07	5.345e-07	False	True	15_59531818_C_T	1.0	107	0.1
Apo-A1 (NMR)	HbA1c	15	59806496	59806496	G	T	.	-0.2556	0.023124	0.049	0.075351	1.819e-07	0.1197982794611629	1.819e-07	1.819e-07	False	True	15_59806496_G_T	1.0	346	0.1
Apo-A1 (NMR)	HbA1c	16	56759532	56759532	A	G	rs190368852	0.1217	-0.062586	0.022	0.045974	3.052e-08	0.7609509068598085	3.052e-08	3.052e-08	False	True	16_56759532_A_G	1.0	624	0.1
Apo-A1 (NMR)	HbA1c	16	56819919	56819919	C	T	rs16962014	0.0681	-0.0179819999999999	0.0139	0.0265439999999999	9.935e-07	0.302648583580221	9.935e-07	9.935e-07	False	True	16_56819919_C_T	1.0	1	0.1
Apo-A1 (NMR)	HbA1c	16	56927296	56927296	C	T	rs55980617	0.0591	-0.0398	0.0117	0.0234009999999999	4.771000000000001e-07	1.0506929564045335	4.771000000000001e-07	4.771000000000001e-07	False	True	16_56927296_C_T	1.0	124	0.1
Apo-A1 (NMR)	HbA1c	16	56938955	56938955	A	C	rs72786761	-0.1891	0.037188	0.0348	0.052489	5.639e-08	0.3199910101660099	5.639e-08	5.639e-08	False	True	16_56938955_A_C	1.0	577	0.1
Apo-A1 (NMR)	HbA1c	16	56984590	56984590	C	T	rs9938160	0.0712	-0.031047	0.01	0.017293	1.348e-12	1.1390035632428042	1.348e-12	1.348e-12	False	True	16_56984590_C_T	1.0	1134	0.1
Apo-A1 (NMR)	HbA1c	16	56988502	56988502	A	G	rs2399597	-0.0883	0.030542	0.012	0.021221	1.705e-13	0.8236771789650108	1.705e-13	1.705e-13	False	True	16_56988502_A_G	1.0	1150	0.1
Apo-A1 (NMR)	HbA1c	16	56993901	56993901	A	C	rs36229786	0.1273	-0.065289	0.0112	0.0195849999999999	6.0450000000000004e-30	3.0668367822955385	6.0450000000000004e-30	6.0450000000000004e-30	False	True	16_56993901_A_C	1.0	1459	0.1
Apo-A1 (NMR)	HbA1c	16	56995038	56995038	C	T	rs4783962	0.0491	0.027401	0.0095	0.018289	2.532e-07	0.8726359987137987	2.532e-07	2.532e-07	False	True	16_56995038_C_T	1.0	263	0.1
Apo-A1 (NMR)	HbA1c	16	57008227	57008227	A	G	rs158480	-0.0831	0.008479	0.0123	0.022966	1.213e-11	0.1475322058176846	1.213e-11	1.213e-11	False	True	16_57008227_A_G	1.0	1087	0.1
Apo-A1 (NMR)	HbA1c	16	57017002	57017002	G	T	rs9923854	0.0689	-0.016075	0.013	0.026121	1.161e-07	0.2689917562627068	1.161e-07	1.161e-07	False	True	16_57017002_G_T	1.0	472	0.1
Apo-A1 (NMR)	HbA1c	16	57019392	57019392	C	T	rs12720917	0.0667	-0.0096863	0.0125	0.022667	9.603e-08	0.1744830079922793	9.603e-08	9.603e-08	False	True	16_57019392_C_T	1.0	509	0.1
Apo-A1 (NMR)	HbA1c	16	68021125	68021125	A	C	rs78539049	0.1022	0.022765	0.0196	0.03675	1.927e-07	0.2711351066608025	1.927e-07	1.927e-07	False	True	16_68021125_A_C	1.0	332	0.1
Apo-A1 (NMR)	HbA1c	16	68073644	68073644	C	CAAGG	.	-0.0691	-0.0044855	0.0141	0.023022	9.595e-07	0.0728761151071514	9.595e-07	9.595e-07	False	True	16_68073644_C_CAAGG	1.0	6	0.1
Apo-A1 (NMR)	HbA1c	17	45542260	45542260	G	T	rs112238165	-0.0576	-0.050449	0.0117	0.018627	8.908e-07	2.1698991440324056	8.908e-07	8.908e-07	False	True	17_45542260_G_T	1.0	30	0.1
Apo-A1 (NMR)	HbA1c	18	46529282	46529282	G	T	.	-0.057	-0.0065736	0.0116	0.016041	9.089e-07	0.1662474662821257	9.089e-07	9.089e-07	False	True	18_46529282_G_T	1.0	28	0.1
Apo-A1 (NMR)	HbA1c	18	46723931	46723931	C	CT	.	0.1306	-0.091675	0.0251	0.071862	1.9820000000000001e-07	0.6945196513467945	1.9820000000000001e-07	1.9820000000000001e-07	False	True	18_46723931_C_CT	1.0	323	0.1
Apo-A1 (NMR)	HbA1c	18	47126999	47126999	A	G	rs28512338	-0.0446	-0.010931	0.0088	0.0160979999999999	4.465e-07	0.3035300279667589	4.465e-07	4.465e-07	False	True	18_47126999_A_G	1.0	136	0.1
Apo-A1 (NMR)	HbA1c	18	47143458	47143458	C	T	rs17799105	-0.083	0.053848	0.0164	0.040593	4.346e-07	0.7336271687753967	4.346e-07	4.346e-07	False	True	18_47143458_C_T	1.0	139	0.1
Apo-A1 (NMR)	HbA1c	18	47145202	47145202	A	G	rs12958839	0.0418	0.021028	0.0083	0.015383	5.358e-07	0.7653814941393657	5.358e-07	5.358e-07	False	True	18_47145202_A_G	1.0	106	0.1
Apo-A1 (NMR)	HbA1c	18	47176917	47176917	C	T	rs4939888	0.042	0.0132139999999999	0.0084	0.015657	5.204999999999999e-07	0.3993537643376056	5.204999999999999e-07	5.204999999999999e-07	False	True	18_47176917_C_T	1.0	110	0.1
Apo-A1 (NMR)	HbA1c	18	47183012	47183012	C	T	rs11662691	0.0878	-0.0076723999999999	0.0145	0.027043	1.49e-09	0.1097858373506045	1.49e-09	1.49e-09	False	True	18_47183012_C_T	1.0	817	0.1
Apo-A1 (NMR)	HbA1c	18	47196870	47196870	A	G	rs80175721	-0.1565	-0.069715	0.0317	0.074133	7.661e-07	0.4596580096983431	7.661e-07	7.661e-07	False	True	18_47196870_A_G	1.0	68	0.1
Apo-A1 (NMR)	HbA1c	18	47227334	47227334	A	G	rs12955308	-0.0416	0.012985	0.0083	0.015475	5.906e-07	0.3964118124894837	5.906e-07	5.906e-07	False	True	18_47227334_A_G	1.0	100	0.1
Apo-A1 (NMR)	HbA1c	19	11190652	11190652	A	G	rs142130958	-0.0671	0.0133689999999999	0.0133	0.023724	4.52e-07	0.2417847477823505	4.52e-07	4.52e-07	False	True	19_11190652_A_G	1.0	134	0.1
Apo-A1 (NMR)	HbA1c	19	11348521	11348521	A	G	rs3745683	-0.079	-0.0079871	0.0159	0.029169	6.577e-07	0.1055620860617253	6.577e-07	6.577e-07	False	True	19_11348521_A_G	1.0	86	0.1
Apo-A1 (NMR)	HbA1c	19	45408628	45408628	C	T	rs769446	-0.0927	-0.0252289999999999	0.0189	0.026837	9.718000000000002e-07	0.4594453011793514	9.718000000000002e-07	9.718000000000002e-07	False	True	19_45408628_C_T	1.0	4	0.1
Apo-A1 (NMR)	HbA1c	19	45416831	45416831	G	T	rs390082	-0.0979	-0.0311529999999999	0.0147	0.02462	3.048e-11	0.6866812645014122	3.048e-11	3.048e-11	False	True	19_45416831_G_T	1.0	1068	0.1
Apo-A1 (NMR)	HbA1c	2	136479302	136479302	C	T	rs3754692	0.0492	0.017972	0.01	0.0203689999999999	9.385e-07	0.4229565130834156	9.385e-07	9.385e-07	False	True	2_136479302_C_T	1.0	17	0.1
Apo-A1 (NMR)	HbA1c	2	213190035	213190035	C	T	.	0.0776	-0.053019	0.0158	0.025491	9.5e-07	1.4255982923462895	9.5e-07	9.5e-07	False	True	2_213190035_C_T	1.0	12	0.1
Apo-A1 (NMR)	HbA1c	22	21984379	21984379	A	G	rs3747093	-0.0509	0.060932	0.0103	0.0196159999999999	7.481e-07	2.722505390388988	7.481e-07	7.481e-07	False	True	22_21984379_A_G	1.0	72	0.1
Apo-A1 (NMR)	HbA1c	4	69310287	69310287	C	T	rs150928241	0.0547	-0.0076942999999999	0.0111	0.016728	8.645e-07	0.1900768421023544	8.645e-07	8.645e-07	False	True	4_69310287_C_T	1.0	39	0.1
Apo-A1 (NMR)	HbA1c	4	73406173	73406173	A	G	.	-0.2037	0.0033277999999999	0.035	0.0507149999999999	6.0929999999999995e-09	0.0233382847031317	6.0929999999999995e-09	6.0929999999999995e-09	False	True	4_73406173_A_G	1.0	724	0.1
Apo-A1 (NMR)	HbA1c	4	103146888	103146888	A	C	rs35225200	0.1004	-0.052506	0.0201	0.028656	5.958e-07	1.1744959888624222	5.958e-07	5.958e-07	False	True	4_103146888_A_C	1.0	99	0.1
Apo-A1 (NMR)	HbA1c	7	1067403	1067403	A	G	rs74360401	0.061	0.036321	0.0124	0.0217219999999999	9.771e-07	1.0245130464862946	9.771e-07	9.771e-07	False	True	7_1067403_A_G	1.0	2	0.1
Apo-A1 (NMR)	HbA1c	8	9231661	9231661	A	G	rs12546198	0.0659	-0.05976	0.0131	0.0257319999999999	4.899000000000001e-07	1.6943907104338072	4.899000000000001e-07	4.899000000000001e-07	False	True	8_9231661_A_G	1.0	119	0.1
Apo-A1 (NMR)	HbA1c	8	19776981	19776981	A	C	rs4466415	-0.0624	0.022654	0.0122	0.0222699999999999	3.018e-07	0.5099853048632361	3.018e-07	3.018e-07	False	True	8_19776981_A_C	1.0	210	0.1
Apo-A1 (NMR)	HbA1c	8	19793581	19793581	C	T	rs190118115	0.1785	-0.1280099999999999	0.0316	0.0570429999999999	1.628e-08	1.6051632287208442	1.628e-08	1.628e-08	False	True	8_19793581_C_T	1.0	672	0.1
Apo-A1 (NMR)	HbA1c	8	19875408	19875408	A	G	rs6586886	0.0484	-0.0055043	0.0085	0.015559	1.394e-08	0.1405554618983565	1.394e-08	1.394e-08	False	True	8_19875408_A_G	1.0	683	0.1
Apo-A1 (NMR)	HbA1c	8	19916120	19916120	A	G	rs66778572	0.046	0.014803	0.009	0.017022	2.775e-07	0.4151262465401752	2.775e-07	2.775e-07	False	True	8_19916120_A_G	1.0	238	0.1
Apo-A1 (NMR)	HbA1c	8	19931087	19931087	C	T	rs117501405	-0.1248	0.028538	0.024	0.042663	1.9960000000000001e-07	0.2979487751273532	1.9960000000000001e-07	1.9960000000000001e-07	False	True	8_19931087_C_T	1.0	320	0.1
Apo-A1 (NMR)	HbA1c	9	15285670	15285670	A	G	rs535772	-0.0665	-0.0129419999999999	0.0133	0.025269	6.045e-07	0.2157180065657211	6.045e-07	6.045e-07	False	True	9_15285670_A_G	1.0	95	0.1
Apo-A1 (NMR)	HbA1c	9	15301428	15301428	A	C	rs2849049	0.0451	-0.010544	0.0086	0.016343	1.6170000000000005e-07	0.2849665493388832	1.6170000000000005e-07	1.6170000000000005e-07	False	True	9_15301428_A_C	1.0	375	0.1
Apo-A1 (NMR)	HbA1c	9	107629336	107629336	C	T	rs13301006	0.0777	0.0012539	0.0136	0.021333	1.043e-08	0.0208478607129613	1.043e-08	1.043e-08	False	True	9_107629336_C_T	1.0	698	0.1
Apo-A1 (NMR)	HbA1c	9	107645080	107645080	C	T	rs2275542	0.0455	0.041788	0.0093	0.016572	9.261e-07	1.9324456233064964	9.261e-07	9.261e-07	False	True	9_107645080_C_T	1.0	23	0.1
Apo-A1 (NMR)	IBD	1	63177539	63177539	G	T	rs60152331	-0.0431	0.0453007592301634	0.0086	0.0179	6.134e-07	0.01143	6.134e-07	6.134e-07	False	True	1_63177539_G_T	1.0	91	0.1
Apo-A1 (NMR)	IBD	1	220974545	220974545	C	T	rs10863565	0.053	0.0271040176920588	0.0103	0.0206	2.714e-07	0.1887	2.714e-07	2.714e-07	False	True	1_220974545_C_T	1.0	265	0.1
Apo-A1 (NMR)	IBD	11	61618012	61618012	C	T	rs2727263	0.0629	-0.0851037252451895	0.0124	0.0319	4.315e-07	0.007523	4.315e-07	4.315e-07	False	True	11_61618012_C_T	1.0	147	0.1
Apo-A1 (NMR)	IBD	11	61637587	61637587	C	T	rs174628	-0.0491	0.0242004837056583	0.01	0.021	8.362999999999999e-07	0.251	8.362999999999999e-07	8.362999999999999e-07	False	True	11_61637587_C_T	1.0	48	0.1
Apo-A1 (NMR)	IBD	11	61803540	61803540	A	G	rs10897209	-0.1029	-0.012801591837209	0.0203	0.0508	3.842e-07	0.8009999999999999	3.842e-07	3.842e-07	False	True	11_61803540_A_G	1.0	161	0.1
Apo-A1 (NMR)	IBD	11	116752163	116752163	C	T	rs482371	-0.0401	0.0149004625639624	0.0082	0.0173	8.835e-07	0.3884	8.835e-07	8.835e-07	False	True	11_116752163_C_T	1.0	33	0.1
Apo-A1 (NMR)	IBD	12	109953417	109953417	A	G	rs2879107	-0.0423	-0.0057967688471773	0.0084	0.017	4.544e-07	0.7322	4.544e-07	4.544e-07	False	True	12_109953417_A_G	1.0	137	0.1
Apo-A1 (NMR)	IBD	12	125265201	125265201	A	G	rs921919	-0.0425	0.021497269010823	0.0087	0.0189	9.266e-07	0.2552	9.266e-07	9.266e-07	False	True	12_125265201_A_G	1.0	24	0.1
Apo-A1 (NMR)	IBD	12	125286650	125286650	C	T	rs4765610	-0.0403	0.0005001250416822	0.0082	0.0168	9.169e-07	0.9772	9.169e-07	9.169e-07	False	True	12_125286650_C_T	1.0	28	0.1
Apo-A1 (NMR)	IBD	12	125317391	125317391	A	C	rs10773107	-0.0515	-0.0451019739124201	0.0103	0.0204	6.027000000000001e-07	0.02693	6.027000000000001e-07	6.027000000000001e-07	False	True	12_125317391_A_C	1.0	94	0.1
Apo-A1 (NMR)	IBD	12	125324798	125324798	A	C	rs61941676	-0.0633	0.053000336561653	0.0128	0.0268	7.77e-07	0.04786	7.77e-07	7.77e-07	False	True	12_125324798_A_C	1.0	63	0.1
Apo-A1 (NMR)	IBD	12	125338336	125338336	C	T	rs78194510	0.0745	-0.0295005481176212	0.0151	0.0328	8.048999999999999e-07	0.3684	8.048999999999999e-07	8.048999999999999e-07	False	True	12_125338336_C_T	1.0	55	0.1
Apo-A1 (NMR)	IBD	12	125351149	125351149	A	G	rs4435094	-0.0449	-0.0172987645783294	0.0086	0.0175	1.645e-07	0.3219	1.645e-07	1.645e-07	False	True	12_125351149_A_G	1.0	398	0.1
Apo-A1 (NMR)	IBD	12	125363987	125363987	A	C	rs57276302	0.0665	0.0289955368412524	0.0124	0.0262	7.718999999999999e-08	0.2667	7.718999999999999e-08	7.718999999999999e-08	False	True	12_125363987_A_C	1.0	583	0.1
Apo-A1 (NMR)	IBD	13	66479744	66479744	A	G	rs9528999	0.0468	0.0298014912367897	0.0095	0.0168	7.945000000000001e-07	0.07605	7.945000000000001e-07	7.945000000000001e-07	False	True	13_66479744_A_G	1.0	58	0.1
Apo-A1 (NMR)	IBD	15	58520259	58520259	C	T	rs11631950	0.0462	0.0262002485024742	0.009	0.0179	2.517e-07	0.1428	2.517e-07	2.517e-07	False	True	15_58520259_C_T	1.0	287	0.1
Apo-A1 (NMR)	IBD	15	58582294	58582294	C	T	rs938509	-0.0483	0.0217958123704573	0.0095	0.0193	3.64e-07	0.2593	3.64e-07	3.64e-07	False	True	15_58582294_C_T	1.0	173	0.1
Apo-A1 (NMR)	IBD	15	58607320	58607320	A	G	rs500590	0.0468	0.0026963615477425	0.0096	0.0186	9.944e-07	0.8831	9.944e-07	9.944e-07	False	True	15_58607320_A_G	1.0	0	0.1
Apo-A1 (NMR)	IBD	15	58630019	58630019	G	T	rs12910827	-0.1221	-0.0072039888485023	0.0242	0.052	4.413e-07	0.8895	4.413e-07	4.413e-07	False	True	15_58630019_G_T	1.0	144	0.1
Apo-A1 (NMR)	IBD	15	58682690	58682690	A	G	rs34718390	0.0975	0.0067968490002727	0.0186	0.0402	1.6760000000000004e-07	0.866	1.6760000000000004e-07	1.6760000000000004e-07	False	True	15_58682690_A_G	1.0	393	0.1
Apo-A1 (NMR)	IBD	15	58691202	58691202	A	G	rs76898656	-0.1133	0.0277999748576789	0.0221	0.0509	2.923e-07	0.5852	2.923e-07	2.923e-07	False	True	15_58691202_A_G	1.0	237	0.1
Apo-A1 (NMR)	IBD	15	58692007	58692007	A	G	rs440183	-0.0467	-0.0229002198863326	0.0092	0.0188	3.595e-07	0.2232	3.595e-07	3.595e-07	False	True	15_58692007_A_G	1.0	178	0.1
Apo-A1 (NMR)	IBD	15	58720262	58720262	C	T	rs117966452	0.2415	-0.0741979681039649	0.0492	0.1001	9.439e-07	0.4584	9.439e-07	9.439e-07	False	True	15_58720262_C_T	1.0	16	0.1
Apo-A1 (NMR)	IBD	15	58727687	58727687	C	T	rs62000939	-0.0582	-0.0103957761821204	0.0114	0.0236	3.3e-07	0.6585	3.3e-07	3.3e-07	False	True	15_58727687_C_T	1.0	199	0.1
Apo-A1 (NMR)	IBD	15	58728067	58728067	A	G	rs72740877	0.2339	0.0614995330875715	0.0348	0.0583	1.7239999999999997e-11	0.2915	1.7239999999999997e-11	1.7239999999999997e-11	False	True	15_58728067_A_G	1.0	1105	0.1
Apo-A1 (NMR)	IBD	15	58931340	58931340	A	G	rs17269425	-0.1152	-0.0454995840713661	0.0228	0.0484	4.328e-07	0.3467	4.328e-07	4.328e-07	False	True	15_58931340_A_G	1.0	146	0.1
Apo-A1 (NMR)	IBD	15	59531818	59531818	C	T	.	0.2504	0.0805053146596501	0.05	0.091	5.345e-07	0.3765	5.345e-07	5.345e-07	False	True	15_59531818_C_T	1.0	109	0.1
Apo-A1 (NMR)	IBD	15	59806496	59806496	G	T	.	-0.2556	-0.0017983819413793	0.049	0.1164	1.819e-07	0.9874	1.819e-07	1.819e-07	False	True	15_59806496_G_T	1.0	369	0.1
Apo-A1 (NMR)	IBD	16	56759532	56759532	A	G	rs190368852	0.1217	0.0185960172820728	0.022	0.0491	3.052e-08	0.705	3.052e-08	3.052e-08	False	True	16_56759532_A_G	1.0	662	0.1
Apo-A1 (NMR)	IBD	16	56819919	56819919	C	T	rs16962014	0.0681	0.015601066228651	0.0139	0.0293	9.935e-07	0.5936	9.935e-07	9.935e-07	False	True	16_56819919_C_T	1.0	1	0.1
Apo-A1 (NMR)	IBD	16	56927296	56927296	C	T	rs55980617	0.0591	-0.0154992634469237	0.0117	0.0249	4.771000000000001e-07	0.5352	4.771000000000001e-07	4.771000000000001e-07	False	True	16_56927296_C_T	1.0	128	0.1
Apo-A1 (NMR)	IBD	16	56938955	56938955	A	C	rs72786761	-0.1891	0.0027960873020011	0.0348	0.0703	5.639e-08	0.9681	5.639e-08	5.639e-08	False	True	16_56938955_A_C	1.0	617	0.1
Apo-A1 (NMR)	IBD	16	56984590	56984590	C	T	rs9938160	0.0712	-0.0248974696545106	0.01	0.0216	1.348e-12	0.2503	1.348e-12	1.348e-12	False	True	16_56984590_C_T	1.0	1157	0.1
Apo-A1 (NMR)	IBD	16	56988502	56988502	A	G	rs2399597	-0.0883	-0.0040983869261632	0.012	0.0245	1.705e-13	0.8681	1.705e-13	1.705e-13	False	True	16_56988502_A_G	1.0	1173	0.1
Apo-A1 (NMR)	IBD	16	56993901	56993901	A	C	rs36229786	0.1273	-0.0196008476550608	0.0112	0.024	6.0450000000000004e-30	0.4143	6.0450000000000004e-30	6.0450000000000004e-30	False	True	16_56993901_A_C	1.0	1479	0.1
Apo-A1 (NMR)	IBD	16	56995038	56995038	C	T	rs4783962	0.0491	0.0267958227871631	0.0095	0.0202	2.532e-07	0.1849	2.532e-07	2.532e-07	False	True	16_56995038_C_T	1.0	284	0.1
Apo-A1 (NMR)	IBD	16	57008227	57008227	A	G	rs158480	-0.0831	-0.0442967745820926	0.0123	0.026	1.213e-11	0.08907	1.213e-11	1.213e-11	False	True	16_57008227_A_G	1.0	1112	0.1
Apo-A1 (NMR)	IBD	16	57017002	57017002	G	T	rs9923854	0.0689	0.0222967349986102	0.013	0.0292	1.161e-07	0.4447	1.161e-07	1.161e-07	False	True	16_57017002_G_T	1.0	508	0.1
Apo-A1 (NMR)	IBD	16	57019392	57019392	C	T	rs12720917	0.0667	0.0646025231856586	0.0125	0.0268	9.603e-08	0.01596	9.603e-08	9.603e-08	False	True	16_57019392_C_T	1.0	546	0.1
Apo-A1 (NMR)	IBD	16	68021125	68021125	A	C	rs78539049	0.1022	-0.0104039337153929	0.0196	0.0421	1.927e-07	0.8056	1.927e-07	1.927e-07	False	True	16_68021125_A_C	1.0	354	0.1
Apo-A1 (NMR)	IBD	17	45542260	45542260	G	T	rs112238165	-0.0576	-0.0020977980821461	0.0117	0.0235	8.908e-07	0.9291	8.908e-07	8.908e-07	False	True	17_45542260_G_T	1.0	31	0.1
Apo-A1 (NMR)	IBD	18	46529282	46529282	G	T	.	-0.057	0.0019018072895963	0.0116	0.0187	9.089e-07	0.9173	9.089e-07	9.089e-07	False	True	18_46529282_G_T	1.0	30	0.1
Apo-A1 (NMR)	IBD	18	47126999	47126999	A	G	rs28512338	-0.0446	0.0252973077741619	0.0088	0.0174	4.465e-07	0.145	4.465e-07	4.465e-07	False	True	18_47126999_A_G	1.0	142	0.1
Apo-A1 (NMR)	IBD	18	47143458	47143458	C	T	rs17799105	-0.083	0.0039979812872982	0.0164	0.0442	4.346e-07	0.927	4.346e-07	4.346e-07	False	True	18_47143458_C_T	1.0	145	0.1
Apo-A1 (NMR)	IBD	18	47145202	47145202	A	G	rs12958839	0.0418	0.0231011029079874	0.0083	0.0169	5.358e-07	0.1713	5.358e-07	5.358e-07	False	True	18_47145202_A_G	1.0	108	0.1
Apo-A1 (NMR)	IBD	18	47176917	47176917	C	T	rs4939888	0.042	-0.0330962274891895	0.0084	0.017	5.204999999999999e-07	0.05126	5.204999999999999e-07	5.204999999999999e-07	False	True	18_47176917_C_T	1.0	112	0.1
Apo-A1 (NMR)	IBD	18	47183012	47183012	C	T	rs11662691	0.0878	-0.0473987203698754	0.0145	0.0316	1.49e-09	0.1339	1.49e-09	1.49e-09	False	True	18_47183012_C_T	1.0	848	0.1
Apo-A1 (NMR)	IBD	18	47196870	47196870	A	G	rs80175721	-0.1565	0.1032963868088653	0.0317	0.071	7.661e-07	0.1455	7.661e-07	7.661e-07	False	True	18_47196870_A_G	1.0	66	0.1
Apo-A1 (NMR)	IBD	18	47227334	47227334	A	G	rs12955308	-0.0416	0.0156961681063243	0.0083	0.017	5.906e-07	0.3533	5.906e-07	5.906e-07	False	True	18_47227334_A_G	1.0	98	0.1
Apo-A1 (NMR)	IBD	19	11190652	11190652	A	G	rs142130958	-0.0671	-0.0305004454483837	0.0133	0.0276	4.52e-07	0.2689	4.52e-07	4.52e-07	False	True	19_11190652_A_G	1.0	138	0.1
Apo-A1 (NMR)	IBD	19	11348521	11348521	A	G	rs3745683	-0.079	0.0446960805488529	0.0159	0.0324	6.577e-07	0.1681	6.577e-07	6.577e-07	False	True	19_11348521_A_G	1.0	84	0.1
Apo-A1 (NMR)	IBD	19	45408628	45408628	C	T	rs769446	-0.0927	-0.0518046636160168	0.0189	0.0393	9.718000000000002e-07	0.1876	9.718000000000002e-07	9.718000000000002e-07	False	True	19_45408628_C_T	1.0	5	0.1
Apo-A1 (NMR)	IBD	19	45416831	45416831	G	T	rs390082	-0.0979	-0.0399031725325863	0.0147	0.0304	3.048e-11	0.1893	3.048e-11	3.048e-11	False	True	19_45416831_G_T	1.0	1093	0.1
Apo-A1 (NMR)	IBD	2	136479302	136479302	C	T	rs3754692	0.0492	-0.0076010387728197	0.01	0.02	9.385e-07	0.7043	9.385e-07	9.385e-07	False	True	2_136479302_C_T	1.0	19	0.1
Apo-A1 (NMR)	IBD	2	213190035	213190035	C	T	.	0.0776	0.0517039049923372	0.0158	0.0299	9.5e-07	0.0836399999999999	9.5e-07	9.5e-07	False	True	2_213190035_C_T	1.0	14	0.1
Apo-A1 (NMR)	IBD	20	43042364	43042364	C	T	rs1800961	0.1372	0.061099109367851	0.0221	0.0535	5.77e-10	0.2536	5.77e-10	5.77e-10	False	True	20_43042364_C_T	1.0	980	0.1
Apo-A1 (NMR)	IBD	4	69433714	69433714	C	T	.	-0.0624	0.016800338678346	0.0127	0.026	9.915e-07	0.5199	9.915e-07	9.915e-07	False	True	4_69433714_C_T	1.0	2	0.1
Apo-A1 (NMR)	IBD	4	73406173	73406173	A	G	.	-0.2037	0.043203157300648	0.035	0.0563	6.0929999999999995e-09	0.4429	6.0929999999999995e-09	6.0929999999999995e-09	False	True	4_73406173_A_G	1.0	757	0.1
Apo-A1 (NMR)	IBD	4	103146888	103146888	A	C	rs35225200	0.1004	-0.0936954841273232	0.0201	0.0298	5.958e-07	0.0016899999999999	5.958e-07	5.958e-07	False	True	4_103146888_A_C	1.0	97	0.1
Apo-A1 (NMR)	IBD	7	1067403	1067403	A	G	rs74360401	0.061	-0.0107980900995126	0.0124	0.0231	9.771e-07	0.6409	9.771e-07	9.771e-07	False	True	7_1067403_A_G	1.0	3	0.1
Apo-A1 (NMR)	IBD	8	9231661	9231661	A	G	rs12546198	0.0659	0.0223972974420383	0.0131	0.0291	4.899000000000001e-07	0.442	4.899000000000001e-07	4.899000000000001e-07	False	True	8_9231661_A_G	1.0	123	0.1
Apo-A1 (NMR)	IBD	8	19776981	19776981	A	C	rs4466415	-0.0624	0.0305001066483265	0.0122	0.0247	3.018e-07	0.2166	3.018e-07	3.018e-07	False	True	8_19776981_A_C	1.0	224	0.1
Apo-A1 (NMR)	IBD	8	19793581	19793581	C	T	rs190118115	0.1785	-0.0153023200084425	0.0316	0.0643	1.628e-08	0.8119	1.628e-08	1.628e-08	False	True	8_19793581_C_T	1.0	707	0.1
Apo-A1 (NMR)	IBD	8	19875408	19875408	A	G	rs6586886	0.0484	-0.0295009039176847	0.0085	0.017	1.394e-08	0.08298	1.394e-08	1.394e-08	False	True	8_19875408_A_G	1.0	718	0.1
Apo-A1 (NMR)	IBD	8	19916120	19916120	A	G	rs66778572	0.046	-0.004399664344687	0.009	0.0187	2.775e-07	0.8151	2.775e-07	2.775e-07	False	True	8_19916120_A_G	1.0	254	0.1
Apo-A1 (NMR)	IBD	8	19931087	19931087	C	T	rs117501405	-0.1248	0.0217958123704573	0.024	0.0471	1.9960000000000001e-07	0.6438	1.9960000000000001e-07	1.9960000000000001e-07	False	True	8_19931087_C_T	1.0	342	0.1
Apo-A1 (NMR)	IBD	9	15285670	15285670	A	G	rs535772	-0.0665	0.049504194903089	0.0133	0.0258	6.045e-07	0.05532	6.045e-07	6.045e-07	False	True	9_15285670_A_G	1.0	93	0.1
Apo-A1 (NMR)	IBD	9	15301428	15301428	A	C	rs2849049	0.0451	0.0114047182634361	0.0086	0.0179	1.6170000000000005e-07	0.5237	1.6170000000000005e-07	1.6170000000000005e-07	False	True	9_15301428_A_C	1.0	402	0.1
Apo-A1 (NMR)	IBD	9	107629336	107629336	C	T	rs13301006	0.0777	-0.0352030377085244	0.0136	0.027	1.043e-08	0.1925	1.043e-08	1.043e-08	False	True	9_107629336_C_T	1.0	733	0.1
Apo-A1 (NMR)	IBD	9	107645080	107645080	C	T	rs2275542	0.0455	-0.0077995046323817	0.0093	0.0182	9.261e-07	0.6684	9.261e-07	9.261e-07	False	True	9_107645080_C_T	1.0	26	0.1
Apo-A1 (NMR)	Larger artery stroke	1	63177539	63177539	G	T	rs60152331	-0.0431	0.0237	0.0086	0.0263	6.134e-07	0.3677	6.134e-07	6.134e-07	False	True	1_63177539_G_T	1.0	90	0.1
Apo-A1 (NMR)	Larger artery stroke	1	220974545	220974545	C	T	rs10863565	0.053	-0.0119	0.0103	0.0297	2.714e-07	0.6896	2.714e-07	2.714e-07	False	True	1_220974545_C_T	1.0	264	0.1
Apo-A1 (NMR)	Larger artery stroke	11	61618012	61618012	C	T	rs2727263	0.0629	0.1204	0.0124	0.0482	4.315e-07	0.01243	4.315e-07	4.315e-07	False	True	11_61618012_C_T	1.0	146	0.1
Apo-A1 (NMR)	Larger artery stroke	11	61637587	61637587	C	T	rs174628	-0.0491	-0.0455	0.01	0.0315	8.362999999999999e-07	0.1492	8.362999999999999e-07	8.362999999999999e-07	False	True	11_61637587_C_T	1.0	47	0.1
Apo-A1 (NMR)	Larger artery stroke	11	61803540	61803540	A	G	rs10897209	-0.1029	-0.1439	0.0203	0.0856	3.842e-07	0.0928	3.842e-07	3.842e-07	False	True	11_61803540_A_G	1.0	160	0.1
Apo-A1 (NMR)	Larger artery stroke	11	116752163	116752163	C	T	rs482371	-0.0401	-0.008	0.0082	0.0255	8.835e-07	0.7529	8.835e-07	8.835e-07	False	True	11_116752163_C_T	1.0	32	0.1
Apo-A1 (NMR)	Larger artery stroke	12	79276836	79276836	A	G	rs139160475	-0.3476	0.0613	0.0691	0.1065	4.879999999999999e-07	0.5652	4.879999999999999e-07	4.879999999999999e-07	False	True	12_79276836_A_G	1.0	123	0.1
Apo-A1 (NMR)	Larger artery stroke	12	109953417	109953417	A	G	rs2879107	-0.0423	-0.009	0.0084	0.0244	4.544e-07	0.7124	4.544e-07	4.544e-07	False	True	12_109953417_A_G	1.0	136	0.1
Apo-A1 (NMR)	Larger artery stroke	12	125265201	125265201	A	G	rs921919	-0.0425	-0.0247	0.0087	0.0272	9.266e-07	0.3645	9.266e-07	9.266e-07	False	True	12_125265201_A_G	1.0	23	0.1
Apo-A1 (NMR)	Larger artery stroke	12	125286650	125286650	C	T	rs4765610	-0.0403	0.006	0.0082	0.0251	9.169e-07	0.8118	9.169e-07	9.169e-07	False	True	12_125286650_C_T	1.0	27	0.1
Apo-A1 (NMR)	Larger artery stroke	12	125317391	125317391	A	C	rs10773107	-0.0515	0.0179	0.0103	0.0311	6.027000000000001e-07	0.5662	6.027000000000001e-07	6.027000000000001e-07	False	True	12_125317391_A_C	1.0	93	0.1
Apo-A1 (NMR)	Larger artery stroke	12	125324798	125324798	A	C	rs61941676	-0.0633	0.0482	0.0128	0.0388	7.77e-07	0.214	7.77e-07	7.77e-07	False	True	12_125324798_A_C	1.0	62	0.1
Apo-A1 (NMR)	Larger artery stroke	12	125338336	125338336	C	T	rs78194510	0.0745	0.0355	0.0151	0.0491	8.048999999999999e-07	0.4697	8.048999999999999e-07	8.048999999999999e-07	False	True	12_125338336_C_T	1.0	54	0.1
Apo-A1 (NMR)	Larger artery stroke	12	125351149	125351149	A	G	rs4435094	-0.0449	-0.0228	0.0086	0.0257	1.645e-07	0.3759	1.645e-07	1.645e-07	False	True	12_125351149_A_G	1.0	397	0.1
Apo-A1 (NMR)	Larger artery stroke	12	125363987	125363987	A	C	rs57276302	0.0665	-0.0273	0.0124	0.0382	7.718999999999999e-08	0.4751	7.718999999999999e-08	7.718999999999999e-08	False	True	12_125363987_A_C	1.0	582	0.1
Apo-A1 (NMR)	Larger artery stroke	13	66479744	66479744	A	G	rs9528999	0.0468	-0.0312	0.0095	0.0246	7.945000000000001e-07	0.2043	7.945000000000001e-07	7.945000000000001e-07	False	True	13_66479744_A_G	1.0	57	0.1
Apo-A1 (NMR)	Larger artery stroke	15	58520259	58520259	C	T	rs11631950	0.0462	0.0286	0.009	0.0261	2.517e-07	0.273	2.517e-07	2.517e-07	False	True	15_58520259_C_T	1.0	286	0.1
Apo-A1 (NMR)	Larger artery stroke	15	58582294	58582294	C	T	rs938509	-0.0483	-0.0191	0.0095	0.0292	3.64e-07	0.5113	3.64e-07	3.64e-07	False	True	15_58582294_C_T	1.0	172	0.1
Apo-A1 (NMR)	Larger artery stroke	15	58607320	58607320	A	G	rs500590	0.0468	-0.0193	0.0096	0.0276	9.944e-07	0.4839	9.944e-07	9.944e-07	False	True	15_58607320_A_G	1.0	0	0.1
Apo-A1 (NMR)	Larger artery stroke	15	58630019	58630019	G	T	rs12910827	-0.1221	-0.1423	0.0242	0.0767	4.413e-07	0.06373	4.413e-07	4.413e-07	False	True	15_58630019_G_T	1.0	143	0.1
Apo-A1 (NMR)	Larger artery stroke	15	58682690	58682690	A	G	rs34718390	0.0975	0.0224	0.0186	0.0615	1.6760000000000004e-07	0.7153	1.6760000000000004e-07	1.6760000000000004e-07	False	True	15_58682690_A_G	1.0	393	0.1
Apo-A1 (NMR)	Larger artery stroke	15	58691202	58691202	A	G	rs76898656	-0.1133	0.012	0.0221	0.0796	2.923e-07	0.8805	2.923e-07	2.923e-07	False	True	15_58691202_A_G	1.0	236	0.1
Apo-A1 (NMR)	Larger artery stroke	15	58692007	58692007	A	G	rs440183	-0.0467	-0.0204	0.0092	0.0283	3.595e-07	0.4712	3.595e-07	3.595e-07	False	True	15_58692007_A_G	1.0	177	0.1
Apo-A1 (NMR)	Larger artery stroke	15	58727687	58727687	C	T	rs62000939	-0.0582	-0.0428	0.0114	0.0345	3.3e-07	0.2152	3.3e-07	3.3e-07	False	True	15_58727687_C_T	1.0	198	0.1
Apo-A1 (NMR)	Larger artery stroke	15	58728067	58728067	A	G	rs72740877	0.2339	-0.0848	0.0348	0.0891	1.7239999999999997e-11	0.3415	1.7239999999999997e-11	1.7239999999999997e-11	False	True	15_58728067_A_G	1.0	1102	0.1
Apo-A1 (NMR)	Larger artery stroke	15	58931340	58931340	A	G	rs17269425	-0.1152	0.0853	0.0228	0.0836	4.328e-07	0.3075	4.328e-07	4.328e-07	False	True	15_58931340_A_G	1.0	145	0.1
Apo-A1 (NMR)	Larger artery stroke	15	59531818	59531818	C	T	rs111543310	0.2504	-0.0277	0.05	0.145	5.345e-07	0.8485	5.345e-07	5.345e-07	False	True	15_59531818_C_T	1.0	108	0.1
Apo-A1 (NMR)	Larger artery stroke	15	59806496	59806496	G	T	rs111778770	-0.2556	-0.0499	0.049	0.1878	1.819e-07	0.7906	1.819e-07	1.819e-07	False	True	15_59806496_G_T	1.0	368	0.1
Apo-A1 (NMR)	Larger artery stroke	16	56759532	56759532	A	G	rs190368852	0.1217	0.0184	0.022	0.0721	3.052e-08	0.7985	3.052e-08	3.052e-08	False	True	16_56759532_A_G	1.0	659	0.1
Apo-A1 (NMR)	Larger artery stroke	16	56819919	56819919	C	T	rs16962014	0.0681	-0.0368	0.0139	0.0433	9.935e-07	0.3953	9.935e-07	9.935e-07	False	True	16_56819919_C_T	1.0	1	0.1
Apo-A1 (NMR)	Larger artery stroke	16	56927296	56927296	C	T	rs55980617	0.0591	0.0281	0.0117	0.0362	4.771000000000001e-07	0.4378	4.771000000000001e-07	4.771000000000001e-07	False	True	16_56927296_C_T	1.0	127	0.1
Apo-A1 (NMR)	Larger artery stroke	16	56938955	56938955	A	C	rs72786761	-0.1891	-0.0982	0.0348	0.1103	5.639e-08	0.3734	5.639e-08	5.639e-08	False	True	16_56938955_A_C	1.0	615	0.1
Apo-A1 (NMR)	Larger artery stroke	16	56984590	56984590	C	T	rs9938160	0.0712	0.0074	0.01	0.0297	1.348e-12	0.8041	1.348e-12	1.348e-12	False	True	16_56984590_C_T	1.0	1153	0.1
Apo-A1 (NMR)	Larger artery stroke	16	56988502	56988502	A	G	rs2399597	-0.0883	-0.0983	0.012	0.0355	1.705e-13	0.0055899999999999	1.705e-13	1.705e-13	False	True	16_56988502_A_G	1.0	1169	0.1
Apo-A1 (NMR)	Larger artery stroke	16	56993901	56993901	A	C	rs36229786	0.1273	-0.069	0.0112	0.0326	6.0450000000000004e-30	0.03441	6.0450000000000004e-30	6.0450000000000004e-30	False	True	16_56993901_A_C	1.0	1475	0.1
Apo-A1 (NMR)	Larger artery stroke	16	56995038	56995038	C	T	rs4783962	0.0491	-0.0144	0.0095	0.0297	2.532e-07	0.6272	2.532e-07	2.532e-07	False	True	16_56995038_C_T	1.0	283	0.1
Apo-A1 (NMR)	Larger artery stroke	16	57008227	57008227	A	G	rs158480	-0.0831	-0.0189	0.0123	0.0385	1.213e-11	0.6238	1.213e-11	1.213e-11	False	True	16_57008227_A_G	1.0	1109	0.1
Apo-A1 (NMR)	Larger artery stroke	16	57017002	57017002	G	T	rs9923854	0.0689	-0.0484	0.013	0.0412	1.161e-07	0.2397	1.161e-07	1.161e-07	False	True	16_57017002_G_T	1.0	507	0.1
Apo-A1 (NMR)	Larger artery stroke	16	57019392	57019392	C	T	rs12720917	0.0667	0.0185	0.0125	0.0363	9.603e-08	0.6112	9.603e-08	9.603e-08	False	True	16_57019392_C_T	1.0	545	0.1
Apo-A1 (NMR)	Larger artery stroke	16	68021125	68021125	A	C	rs78539049	0.1022	-0.063	0.0196	0.0627	1.927e-07	0.3144	1.927e-07	1.927e-07	False	True	16_68021125_A_C	1.0	353	0.1
Apo-A1 (NMR)	Larger artery stroke	17	45542260	45542260	G	T	rs112238165	-0.0576	-0.0542	0.0117	0.031	8.908e-07	0.0801	8.908e-07	8.908e-07	False	True	17_45542260_G_T	1.0	30	0.1
Apo-A1 (NMR)	Larger artery stroke	18	46529282	46529282	G	T	rs12959033	-0.057	0.0107	0.0116	0.0273	9.089e-07	0.6963	9.089e-07	9.089e-07	False	True	18_46529282_G_T	1.0	29	0.1
Apo-A1 (NMR)	Larger artery stroke	18	47126999	47126999	A	G	rs28512338	-0.0446	-0.0144	0.0088	0.0258	4.465e-07	0.5762	4.465e-07	4.465e-07	False	True	18_47126999_A_G	1.0	141	0.1
Apo-A1 (NMR)	Larger artery stroke	18	47143458	47143458	C	T	rs17799105	-0.083	0.1028	0.0164	0.0648	4.346e-07	0.1129	4.346e-07	4.346e-07	False	True	18_47143458_C_T	1.0	144	0.1
Apo-A1 (NMR)	Larger artery stroke	18	47145202	47145202	A	G	rs12958839	0.0418	-0.0181	0.0083	0.0245	5.358e-07	0.46	5.358e-07	5.358e-07	False	True	18_47145202_A_G	1.0	107	0.1
Apo-A1 (NMR)	Larger artery stroke	18	47176917	47176917	C	T	rs4939888	0.042	-0.0241	0.0084	0.0253	5.204999999999999e-07	0.3403	5.204999999999999e-07	5.204999999999999e-07	False	True	18_47176917_C_T	1.0	111	0.1
Apo-A1 (NMR)	Larger artery stroke	18	47183012	47183012	C	T	rs11662691	0.0878	0.0033	0.0145	0.0438	1.49e-09	0.9401	1.49e-09	1.49e-09	False	True	18_47183012_C_T	1.0	845	0.1
Apo-A1 (NMR)	Larger artery stroke	18	47196870	47196870	A	G	rs80175721	-0.1565	-0.1552	0.0317	0.1195	7.661e-07	0.1937	7.661e-07	7.661e-07	False	True	18_47196870_A_G	1.0	65	0.1
Apo-A1 (NMR)	Larger artery stroke	18	47227334	47227334	A	G	rs12955308	-0.0416	-0.0684	0.0083	0.0245	5.906e-07	0.005236	5.906e-07	5.906e-07	False	True	18_47227334_A_G	1.0	97	0.1
Apo-A1 (NMR)	Larger artery stroke	19	11190652	11190652	A	G	rs142130958	-0.0671	-0.0773	0.0133	0.04	4.52e-07	0.05297	4.52e-07	4.52e-07	False	True	19_11190652_A_G	1.0	137	0.1
Apo-A1 (NMR)	Larger artery stroke	19	11348521	11348521	A	G	rs3745683	-0.079	0.0563	0.0159	0.045	6.577e-07	0.2112	6.577e-07	6.577e-07	False	True	19_11348521_A_G	1.0	83	0.1
Apo-A1 (NMR)	Larger artery stroke	19	45408628	45408628	C	T	rs769446	-0.0927	-0.0844	0.0189	0.0586	9.718000000000002e-07	0.1497	9.718000000000002e-07	9.718000000000002e-07	False	True	19_45408628_C_T	1.0	5	0.1
Apo-A1 (NMR)	Larger artery stroke	19	45416831	45416831	G	T	rs390082	-0.0979	-0.078	0.0147	0.0452	3.048e-11	0.08419	3.048e-11	3.048e-11	False	True	19_45416831_G_T	1.0	1090	0.1
Apo-A1 (NMR)	Larger artery stroke	2	136479302	136479302	C	T	rs3754692	0.0492	0.002	0.01	0.0294	9.385e-07	0.9461	9.385e-07	9.385e-07	False	True	2_136479302_C_T	1.0	18	0.1
Apo-A1 (NMR)	Larger artery stroke	2	213190035	213190035	C	T	rs17347152	0.0776	0.0323	0.0158	0.0425	9.5e-07	0.4484	9.5e-07	9.5e-07	False	True	2_213190035_C_T	1.0	14	0.1
Apo-A1 (NMR)	Larger artery stroke	20	43042364	43042364	C	T	rs1800961	0.1372	-0.0364	0.0221	0.0793	5.77e-10	0.6462	5.77e-10	5.77e-10	False	True	20_43042364_C_T	1.0	977	0.1
Apo-A1 (NMR)	Larger artery stroke	22	21984379	21984379	A	G	rs3747093	-0.0509	0.076	0.0103	0.031	7.481e-07	0.0141199999999999	7.481e-07	7.481e-07	False	True	22_21984379_A_G	1.0	68	0.1
Apo-A1 (NMR)	Larger artery stroke	4	69433714	69433714	C	T	rs34664906	-0.0624	-0.0065	0.0127	0.0372	9.915e-07	0.8611	9.915e-07	9.915e-07	False	True	4_69433714_C_T	1.0	2	0.1
Apo-A1 (NMR)	Larger artery stroke	4	73406173	73406173	A	G	rs144064722	-0.2037	-0.1169	0.035	0.0949	6.0929999999999995e-09	0.2181	6.0929999999999995e-09	6.0929999999999995e-09	False	True	4_73406173_A_G	1.0	754	0.1
Apo-A1 (NMR)	Larger artery stroke	4	103146888	103146888	A	C	rs35225200	0.1004	-0.0082	0.0201	0.0496	5.958e-07	0.8681	5.958e-07	5.958e-07	False	True	4_103146888_A_C	1.0	96	0.1
Apo-A1 (NMR)	Larger artery stroke	7	1067403	1067403	A	G	rs74360401	0.061	0.0164	0.0124	0.034	9.771e-07	0.6293	9.771e-07	9.771e-07	False	True	7_1067403_A_G	1.0	3	0.1
Apo-A1 (NMR)	Larger artery stroke	8	9231661	9231661	A	G	rs12546198	0.0659	-0.0359	0.0131	0.0414	4.899000000000001e-07	0.3865	4.899000000000001e-07	4.899000000000001e-07	False	True	8_9231661_A_G	1.0	122	0.1
Apo-A1 (NMR)	Larger artery stroke	8	19776981	19776981	A	C	rs4466415	-0.0624	0.0704	0.0122	0.035	3.018e-07	0.04445	3.018e-07	3.018e-07	False	True	8_19776981_A_C	1.0	223	0.1
Apo-A1 (NMR)	Larger artery stroke	8	19793581	19793581	C	T	rs190118115	0.1785	-0.2343	0.0316	0.1077	1.628e-08	0.0295199999999999	1.628e-08	1.628e-08	False	True	8_19793581_C_T	1.0	704	0.1
Apo-A1 (NMR)	Larger artery stroke	8	19875408	19875408	A	G	rs6586886	0.0484	-0.0338	0.0085	0.0249	1.394e-08	0.1748	1.394e-08	1.394e-08	False	True	8_19875408_A_G	1.0	715	0.1
Apo-A1 (NMR)	Larger artery stroke	8	19916120	19916120	A	G	rs66778572	0.046	0.047	0.009	0.0275	2.775e-07	0.08736	2.775e-07	2.775e-07	False	True	8_19916120_A_G	1.0	254	0.1
Apo-A1 (NMR)	Larger artery stroke	8	19931087	19931087	C	T	rs117501405	-0.1248	-0.0363	0.024	0.0721	1.9960000000000001e-07	0.6143	1.9960000000000001e-07	1.9960000000000001e-07	False	True	8_19931087_C_T	1.0	341	0.1
Apo-A1 (NMR)	Larger artery stroke	9	15285670	15285670	A	G	rs535772	-0.0665	-0.0336	0.0133	0.0387	6.045e-07	0.3846	6.045e-07	6.045e-07	False	True	9_15285670_A_G	1.0	92	0.1
Apo-A1 (NMR)	Larger artery stroke	9	15301428	15301428	A	C	rs2849049	0.0451	-0.0287	0.0086	0.0264	1.6170000000000005e-07	0.2762	1.6170000000000005e-07	1.6170000000000005e-07	False	True	9_15301428_A_C	1.0	401	0.1
Apo-A1 (NMR)	Larger artery stroke	9	107629336	107629336	C	T	rs13301006	0.0777	0.0008	0.0136	0.0363	1.043e-08	0.9825	1.043e-08	1.043e-08	False	True	9_107629336_C_T	1.0	730	0.1
Apo-A1 (NMR)	Larger artery stroke	9	107645080	107645080	C	T	rs2275542	0.0455	0.0	0.0093	0.0271	9.261e-07	0.9987	9.261e-07	9.261e-07	False	True	9_107645080_C_T	1.0	25	0.1
Apo-A1 (NMR)	Lung cancer	1	63177539	63177539	G	T	rs60152331	-0.0431	0.0681258290476004	0.0086	0.0297107974592973	6.134e-07	0.02185	6.134e-07	6.134e-07	False	True	1_63177539_G_T	1.0	87	0.1
Apo-A1 (NMR)	Lung cancer	1	220974545	220974545	C	T	rs10863565	0.053	-0.0159717695096986	0.0103	0.0338257643585566	2.714e-07	0.6368	2.714e-07	2.714e-07	False	True	1_220974545_C_T	1.0	235	0.1
Apo-A1 (NMR)	Lung cancer	1	226064353	226064353	T	TTTGG	1:226064353_T_TTTGG	0.0586	0.0604933804289624	0.0118	0.0562992561702263	7.543999999999999e-07	0.2826	7.543999999999999e-07	7.543999999999999e-07	False	True	1_226064353_T_TTTGG	1.0	67	0.1
Apo-A1 (NMR)	Lung cancer	11	61618012	61618012	C	T	rs2727263	0.0629	0.0415257468284983	0.0124	0.0557180109600713	4.315e-07	0.4561	4.315e-07	4.315e-07	False	True	11_61618012_C_T	1.0	133	0.1
Apo-A1 (NMR)	Lung cancer	11	61637587	61637587	C	T	rs174628	-0.0491	-0.0042907814171562	0.01	0.0408764534308781	8.362999999999999e-07	0.9164	8.362999999999999e-07	8.362999999999999e-07	False	True	11_61637587_C_T	1.0	46	0.1
Apo-A1 (NMR)	Lung cancer	11	61803540	61803540	A	G	rs10897209	-0.1029	-0.1114903760333632	0.0203	0.0908203505580996	3.842e-07	0.2196	3.842e-07	3.842e-07	False	True	11_61803540_A_G	1.0	147	0.1
Apo-A1 (NMR)	Lung cancer	11	116752163	116752163	C	T	rs482371	-0.0401	0.0024028846163103	0.0082	0.0294177382173494	8.835e-07	0.9349	8.835e-07	8.835e-07	False	True	11_116752163_C_T	1.0	30	0.1
Apo-A1 (NMR)	Lung cancer	12	47223857	47223857	C	CAA	12:47223857_C_CAA	-0.0539	0.0149106127357542	0.0104	0.0288521422863735	2.368e-07	0.6053	2.368e-07	2.368e-07	False	True	12_47223857_C_CAA	1.0	256	0.1
Apo-A1 (NMR)	Lung cancer	12	109953417	109953417	A	G	rs2879107	-0.0423	-0.0258307600345215	0.0084	0.0288257948195251	4.544e-07	0.3702	4.544e-07	4.544e-07	False	True	12_109953417_A_G	1.0	125	0.1
Apo-A1 (NMR)	Lung cancer	12	125286650	125286650	C	T	rs4765610	-0.0403	0.0165359686400995	0.0082	0.0287219123488232	9.169e-07	0.5648	9.169e-07	9.169e-07	False	True	12_125286650_C_T	1.0	23	0.1
Apo-A1 (NMR)	Lung cancer	12	125317391	125317391	A	C	rs10773107	-0.0515	-0.0381624610943488	0.0103	0.0519984121400434	6.027000000000001e-07	0.4629999999999999	6.027000000000001e-07	6.027000000000001e-07	False	True	12_125317391_A_C	1.0	91	0.1
Apo-A1 (NMR)	Lung cancer	12	125324798	125324798	A	C	rs61941676	-0.0633	-0.0374884444109916	0.0128	0.0464274671290882	7.77e-07	0.4194	7.77e-07	7.77e-07	False	True	12_125324798_A_C	1.0	62	0.1
Apo-A1 (NMR)	Lung cancer	12	125338336	125338336	C	T	rs78194510	0.0745	-0.0221528046411332	0.0151	0.0539583930429604	8.048999999999999e-07	0.6814	8.048999999999999e-07	8.048999999999999e-07	False	True	12_125338336_C_T	1.0	53	0.1
Apo-A1 (NMR)	Lung cancer	12	125351149	125351149	A	G	rs4435094	-0.0449	-0.0051865266873001	0.0086	0.03404041104872	1.645e-07	0.8789	1.645e-07	1.645e-07	False	True	12_125351149_A_G	1.0	340	0.1
Apo-A1 (NMR)	Lung cancer	12	125363987	125363987	A	C	rs57276302	0.0665	-0.0059820716775474	0.0124	0.0442652459894164	7.718999999999999e-08	0.8925	7.718999999999999e-08	7.718999999999999e-08	False	True	12_125363987_A_C	1.0	489	0.1
Apo-A1 (NMR)	Lung cancer	13	66479744	66479744	A	G	rs9528999	0.0468	0.0267392971896215	0.0095	0.0288433906115011	7.945000000000001e-07	0.3539	7.945000000000001e-07	7.945000000000001e-07	False	True	13_66479744_A_G	1.0	56	0.1
Apo-A1 (NMR)	Lung cancer	15	58520259	58520259	C	T	rs11631950	0.0462	0.0334533762592195	0.009	0.0307223037349012	2.517e-07	0.2762	2.517e-07	2.517e-07	False	True	15_58520259_C_T	1.0	249	0.1
Apo-A1 (NMR)	Lung cancer	15	58582294	58582294	C	T	rs938509	-0.0483	0.0038924147153438	0.0095	0.0328573572347003	3.64e-07	0.9057	3.64e-07	3.64e-07	False	True	15_58582294_C_T	1.0	158	0.1
Apo-A1 (NMR)	Lung cancer	15	58607320	58607320	A	G	rs500590	0.0468	-0.0150856374180409	0.0096	0.031242701881094	9.944e-07	0.6292	9.944e-07	9.944e-07	False	True	15_58607320_A_G	1.0	0	0.1
Apo-A1 (NMR)	Lung cancer	15	58630019	58630019	G	T	rs12910827	-0.1221	0.0133110140596724	0.0242	0.0832063320691492	4.413e-07	0.8729	4.413e-07	4.413e-07	False	True	15_58630019_G_T	1.0	130	0.1
Apo-A1 (NMR)	Lung cancer	15	58682690	58682690	A	G	rs34718390	0.0975	0.062939799773874	0.0186	0.0586491173854198	1.6760000000000004e-07	0.2832	1.6760000000000004e-07	1.6760000000000004e-07	False	True	15_58682690_A_G	1.0	337	0.1
Apo-A1 (NMR)	Lung cancer	15	58691202	58691202	A	G	rs76898656	-0.1133	-0.0698991273796671	0.0221	0.0847675457456696	2.923e-07	0.4096	2.923e-07	2.923e-07	False	True	15_58691202_A_G	1.0	209	0.1
Apo-A1 (NMR)	Lung cancer	15	58692007	58692007	A	G	rs440183	-0.0467	-0.0065783153601225	0.0092	0.0318167222706325	3.595e-07	0.8362	3.595e-07	3.595e-07	False	True	15_58692007_A_G	1.0	161	0.1
Apo-A1 (NMR)	Lung cancer	15	58720262	58720262	C	T	rs117966452	0.2415	0.0535062675231411	0.0492	0.1377032075261398	9.439e-07	0.6976	9.439e-07	9.439e-07	False	True	15_58720262_C_T	1.0	14	0.1
Apo-A1 (NMR)	Lung cancer	15	58724706	58724706	A	G	rs11632618	0.1751	-0.0945826424859478	0.0192	0.061489216402756	9.186000000000001e-20	0.124	9.186000000000001e-20	9.186000000000001e-20	False	True	15_58724706_A_G	1.0	1352	0.1
Apo-A1 (NMR)	Lung cancer	15	58727687	58727687	C	T	rs62000939	-0.0582	0.0395727751198231	0.0114	0.0397440071598045	3.3e-07	0.3194	3.3e-07	3.3e-07	False	True	15_58727687_C_T	1.0	176	0.1
Apo-A1 (NMR)	Lung cancer	15	58931340	58931340	A	G	rs17269425	-0.1152	-0.0513985630860003	0.0228	0.0814477258836002	4.328e-07	0.528	4.328e-07	4.328e-07	False	True	15_58931340_A_G	1.0	132	0.1
Apo-A1 (NMR)	Lung cancer	15	59806496	59806496	G	T	15:59806496_G_T	-0.2556	0.1318174246201866	0.049	0.1776960447721354	1.819e-07	0.4582	1.819e-07	1.819e-07	False	True	15_59806496_G_T	1.0	313	0.1
Apo-A1 (NMR)	Lung cancer	16	56759532	56759532	A	G	rs190368852	0.1217	-0.0229349712824959	0.022	0.0856200377471248	3.052e-08	0.7888	3.052e-08	3.052e-08	False	True	16_56759532_A_G	1.0	565	0.1
Apo-A1 (NMR)	Lung cancer	16	56819919	56819919	C	T	rs16962014	0.0681	-0.0195906497650041	0.0139	0.0489340155048421	9.935e-07	0.6889	9.935e-07	9.935e-07	False	True	16_56819919_C_T	1.0	1	0.1
Apo-A1 (NMR)	Lung cancer	16	56927296	56927296	C	T	rs55980617	0.0591	-0.029943876373072	0.0117	0.0433375581426265	4.771000000000001e-07	0.4896	4.771000000000001e-07	4.771000000000001e-07	False	True	16_56927296_C_T	1.0	118	0.1
Apo-A1 (NMR)	Lung cancer	16	56938955	56938955	A	C	rs72786761	-0.1891	0.1737852257716682	0.0348	0.111019782047068	5.639e-08	0.1175	5.639e-08	5.639e-08	False	True	16_56938955_A_C	1.0	519	0.1
Apo-A1 (NMR)	Lung cancer	16	56984590	56984590	C	T	rs9938160	0.0712	-0.1311159778575369	0.01	0.0582986618695639	1.348e-12	0.02451	1.348e-12	1.348e-12	False	True	16_56984590_C_T	1.0	1073	0.1
Apo-A1 (NMR)	Lung cancer	16	56988502	56988502	A	G	rs2399597	-0.0883	0.0131865618041755	0.012	0.0398474028608693	1.705e-13	0.7407	1.705e-13	1.705e-13	False	True	16_56988502_A_G	1.0	1089	0.1
Apo-A1 (NMR)	Lung cancer	16	56993901	56993901	A	C	rs36229786	0.1273	0.0344980404075673	0.0112	0.0700939160613896	6.0450000000000004e-30	0.6226	6.0450000000000004e-30	6.0450000000000004e-30	False	True	16_56993901_A_C	1.0	1392	0.1
Apo-A1 (NMR)	Lung cancer	16	56995038	56995038	C	T	rs4783962	0.0491	-0.0334347760862374	0.0095	0.0339071886403067	2.532e-07	0.3241	2.532e-07	2.532e-07	False	True	16_56995038_C_T	1.0	247	0.1
Apo-A1 (NMR)	Lung cancer	16	57008227	57008227	A	G	rs158480	-0.0831	-0.0250827803674632	0.0123	0.0422681634977751	1.213e-11	0.5529	1.213e-11	1.213e-11	False	True	16_57008227_A_G	1.0	1026	0.1
Apo-A1 (NMR)	Lung cancer	16	57017002	57017002	G	T	rs9923854	0.0689	-0.0328543368709472	0.013	0.0493063825514014	1.161e-07	0.5052	1.161e-07	1.161e-07	False	True	16_57017002_G_T	1.0	423	0.1
Apo-A1 (NMR)	Lung cancer	16	57017319	57017319	A	G	rs1800777	-0.1927	0.0859937131669761	0.0244	0.0711796081030106	2.7190000000000002e-15	0.2269999999999999	2.7190000000000002e-15	2.7190000000000002e-15	False	True	16_57017319_A_G	1.0	1211	0.1
Apo-A1 (NMR)	Lung cancer	16	57019392	57019392	C	T	rs12720917	0.0667	-0.1001167913347726	0.0125	0.0915993457039259	9.603e-08	0.2744	9.603e-08	9.603e-08	False	True	16_57019392_C_T	1.0	459	0.1
Apo-A1 (NMR)	Lung cancer	16	68021125	68021125	A	C	rs78539049	0.1022	0.0686861577884468	0.0196	0.0717772353278785	1.927e-07	0.3386	1.927e-07	1.927e-07	False	True	16_68021125_A_C	1.0	302	0.1
Apo-A1 (NMR)	Lung cancer	16	68073644	68073644	C	CAAGG	16:68073644_C_CAAGG	-0.0691	-0.0753703070247766	0.0141	0.0417335274923762	9.595e-07	0.07092	9.595e-07	9.595e-07	False	True	16_68073644_C_CAAGG	1.0	6	0.1
Apo-A1 (NMR)	Lung cancer	17	45542260	45542260	G	T	rs112238165	-0.0576	0.0298500219688852	0.0117	0.0353621203967377	8.908e-07	0.3986	8.908e-07	8.908e-07	False	True	17_45542260_G_T	1.0	28	0.1
Apo-A1 (NMR)	Lung cancer	18	46529282	46529282	G	T	18:46529282_G_T	-0.057	0.0199006617063361	0.0116	0.0575069165737482	9.089e-07	0.7293	9.089e-07	9.089e-07	False	True	18_46529282_G_T	1.0	26	0.1
Apo-A1 (NMR)	Lung cancer	18	46723931	46723931	C	CT	18:46723931_C_CT	0.1306	-0.0937635298121632	0.0251	0.148472572350512	1.9820000000000001e-07	0.5277	1.9820000000000001e-07	1.9820000000000001e-07	False	True	18_46723931_C_CT	1.0	296	0.1
Apo-A1 (NMR)	Lung cancer	18	47126999	47126999	A	G	rs28512338	-0.0446	-0.02081513971392	0.0088	0.0299322937182137	4.465e-07	0.4868	4.465e-07	4.465e-07	False	True	18_47126999_A_G	1.0	128	0.1
Apo-A1 (NMR)	Lung cancer	18	47143458	47143458	C	T	rs17799105	-0.083	0.0092570212626768	0.0164	0.0766714762327196	4.346e-07	0.9039	4.346e-07	4.346e-07	False	True	18_47143458_C_T	1.0	131	0.1
Apo-A1 (NMR)	Lung cancer	18	47145202	47145202	A	G	rs12958839	0.0418	0.0502412164367467	0.0083	0.0287645129492075	5.358e-07	0.0807	5.358e-07	5.358e-07	False	True	18_47145202_A_G	1.0	101	0.1
Apo-A1 (NMR)	Lung cancer	18	47176917	47176917	C	T	rs4939888	0.042	0.0175531592475891	0.0084	0.0290438982273028	5.204999999999999e-07	0.5456	5.204999999999999e-07	5.204999999999999e-07	False	True	18_47176917_C_T	1.0	105	0.1
Apo-A1 (NMR)	Lung cancer	18	47183012	47183012	C	T	rs11662691	0.0878	-0.107148915517043	0.0145	0.1020004898086437	1.49e-09	0.2935	1.49e-09	1.49e-09	False	True	18_47183012_C_T	1.0	756	0.1
Apo-A1 (NMR)	Lung cancer	18	47196870	47196870	A	G	rs80175721	-0.1565	-0.0459392319414452	0.0317	0.1336236713363665	7.661e-07	0.731	7.661e-07	7.661e-07	False	True	18_47196870_A_G	1.0	65	0.1
Apo-A1 (NMR)	Lung cancer	18	47227334	47227334	A	G	rs12955308	-0.0416	0.0361390466158731	0.0083	0.0288163605751502	5.906e-07	0.2098	5.906e-07	5.906e-07	False	True	18_47227334_A_G	1.0	95	0.1
Apo-A1 (NMR)	Lung cancer	19	11190652	11190652	A	G	rs142130958	-0.0671	0.0120725812342692	0.0133	0.044021916297405	4.52e-07	0.7839	4.52e-07	4.52e-07	False	True	19_11190652_A_G	1.0	126	0.1
Apo-A1 (NMR)	Lung cancer	19	11348521	11348521	A	G	rs3745683	-0.079	0.0579469599548497	0.0159	0.0530723781815865	6.577e-07	0.2749	6.577e-07	6.577e-07	False	True	19_11348521_A_G	1.0	81	0.1
Apo-A1 (NMR)	Lung cancer	19	45408628	45408628	C	T	rs769446	-0.0927	-0.1230137758951442	0.0189	0.1239039959528923	9.718000000000002e-07	0.3208	9.718000000000002e-07	9.718000000000002e-07	False	True	19_45408628_C_T	1.0	4	0.1
Apo-A1 (NMR)	Lung cancer	19	45416831	45416831	G	T	rs390082	-0.0979	0.0232686269393543	0.0147	0.0462643696111641	3.048e-11	0.615	3.048e-11	3.048e-11	False	True	19_45416831_G_T	1.0	1007	0.1
Apo-A1 (NMR)	Lung cancer	2	136800195	136800195	C	T	rs72974159	-0.0528	0.1246924439573183	0.0108	0.0626992447137233	9.263e-07	0.04673	9.263e-07	9.263e-07	False	True	2_136800195_C_T	1.0	20	0.1
Apo-A1 (NMR)	Lung cancer	2	213190035	213190035	C	T	2:213190035_C_T	0.0776	-0.0774238969648036	0.0158	0.0590227634663336	9.5e-07	0.1896	9.5e-07	9.5e-07	False	True	2_213190035_C_T	1.0	12	0.1
Apo-A1 (NMR)	Lung cancer	20	43042364	43042364	C	T	rs1800961	0.1372	-0.004510155477886	0.0221	0.0819309060593349	5.77e-10	0.9561	5.77e-10	5.77e-10	False	True	20_43042364_C_T	1.0	889	0.1
Apo-A1 (NMR)	Lung cancer	22	21984379	21984379	A	G	rs3747093	-0.0509	0.0682788407532943	0.0103	0.0363372245723529	7.481e-07	0.0602399999999999	7.481e-07	7.481e-07	False	True	22_21984379_A_G	1.0	69	0.1
Apo-A1 (NMR)	Lung cancer	4	69310287	69310287	C	T	rs150928241	0.0547	-0.0057832447557273	0.0111	0.0668885201206676	8.645e-07	0.9311	8.645e-07	8.645e-07	False	True	4_69310287_C_T	1.0	37	0.1
Apo-A1 (NMR)	Lung cancer	4	73406173	73406173	A	G	4:73406173_A_G	-0.2037	-0.0847956517047163	0.035	0.0928869650516164	6.0929999999999995e-09	0.3613	6.0929999999999995e-09	6.0929999999999995e-09	False	True	4_73406173_A_G	1.0	663	0.1
Apo-A1 (NMR)	Lung cancer	4	103146888	103146888	A	C	rs35225200	0.1004	0.0625991417565199	0.0201	0.0542912126284702	5.958e-07	0.2489	5.958e-07	5.958e-07	False	True	4_103146888_A_C	1.0	94	0.1
Apo-A1 (NMR)	Lung cancer	7	1067403	1067403	A	G	rs74360401	0.061	-0.0239118200463128	0.0124	0.0452259031925307	9.771e-07	0.597	9.771e-07	9.771e-07	False	True	7_1067403_A_G	1.0	2	0.1
Apo-A1 (NMR)	Lung cancer	8	9231661	9231661	A	G	rs12546198	0.0659	0.0202927032677623	0.0131	0.0491175681484834	4.899000000000001e-07	0.6795	4.899000000000001e-07	4.899000000000001e-07	False	True	8_9231661_A_G	1.0	114	0.1
Apo-A1 (NMR)	Lung cancer	8	19776981	19776981	A	C	rs4466415	-0.0624	-0.0184695162836613	0.0122	0.0411561695556764	3.018e-07	0.6536	3.018e-07	3.018e-07	False	True	8_19776981_A_C	1.0	197	0.1
Apo-A1 (NMR)	Lung cancer	8	19793581	19793581	C	T	rs190118115	0.1785	0.1058903752574321	0.0316	0.1144366165707015	1.628e-08	0.3548	1.628e-08	1.628e-08	False	True	8_19793581_C_T	1.0	612	0.1
Apo-A1 (NMR)	Lung cancer	8	19875408	19875408	A	G	rs6586886	0.0484	0.0368714747759046	0.0085	0.0288989897111124	1.394e-08	0.2019999999999999	1.394e-08	1.394e-08	False	True	8_19875408_A_G	1.0	622	0.1
Apo-A1 (NMR)	Lung cancer	8	19916120	19916120	A	G	rs66778572	0.046	-0.0287818014254519	0.009	0.0320519712575779	2.775e-07	0.3692	2.775e-07	2.775e-07	False	True	8_19916120_A_G	1.0	225	0.1
Apo-A1 (NMR)	Lung cancer	8	19931087	19931087	C	T	rs117501405	-0.1248	-0.0891591363198183	0.024	0.0757357786505091	1.9960000000000001e-07	0.2391	1.9960000000000001e-07	1.9960000000000001e-07	False	True	8_19931087_C_T	1.0	294	0.1
Apo-A1 (NMR)	Lung cancer	9	15285670	15285670	A	G	rs535772	-0.0665	-0.0631528150052686	0.0133	0.0473405231811061	6.045e-07	0.1822	6.045e-07	6.045e-07	False	True	9_15285670_A_G	1.0	90	0.1
Apo-A1 (NMR)	Lung cancer	9	15301428	15301428	A	C	rs2849049	0.0451	0.0096463770518054	0.0086	0.0304753631162323	1.6170000000000005e-07	0.7516	1.6170000000000005e-07	1.6170000000000005e-07	False	True	9_15301428_A_C	1.0	343	0.1
Apo-A1 (NMR)	Lung cancer	9	107629336	107629336	C	T	rs13301006	0.0777	0.0072734839664984	0.0136	0.0407389968455637	1.043e-08	0.8583	1.043e-08	1.043e-08	False	True	9_107629336_C_T	1.0	637	0.1
Apo-A1 (NMR)	Lung cancer	9	107645080	107645080	C	T	rs2275542	0.0455	0.0421970486997882	0.0093	0.030989040806624	9.261e-07	0.1733	9.261e-07	9.261e-07	False	True	9_107645080_C_T	1.0	21	0.1
Apo-A1 (NMR)	MS	1	62901807	62901807	A	C	rs631106	-0.0531	-0.001998002662673	0.0089	0.0175	2.8000000000000003e-09	0.897	2.8000000000000003e-09	2.8000000000000003e-09	False	True	1_62901807_A_C	1.0	29	0.1
Apo-A1 (NMR)	MS	11	61597972	61597972	A	G	rs1535	0.0659	-0.0049875415110389	0.0082	0.0175	8.75e-16	0.764	8.75e-16	8.75e-16	False	True	11_61597972_A_G	1.0	43	0.1
Apo-A1 (NMR)	MS	15	58686338	58686338	A	G	rs16940174	0.1077	-0.0059820716775474	0.0115	0.0242	8.424e-21	0.813	8.424e-21	8.424e-21	False	True	15_58686338_A_G	1.0	45	0.1
Apo-A1 (NMR)	MS	16	56985139	56985139	A	G	rs9989419	-0.1009	-0.0344014267173323	0.0085	0.0169	1.6690000000000002e-32	0.0436	1.6690000000000002e-32	1.6690000000000002e-32	False	True	16_56985139_A_G	1.0	46	0.1
Apo-A1 (NMR)	MS	16	57011185	57011185	A	G	rs4784744	-0.0679	-0.0029955089797983	0.0087	0.0173	4.675e-15	0.877	4.675e-15	4.675e-15	False	True	16_57011185_A_G	1.0	39	0.1
Apo-A1 (NMR)	MS	18	47133828	47133828	A	G	rs8090363	-0.0679	0.0401817896328317	0.0085	0.0168	1.368e-15	0.018	1.368e-15	1.368e-15	False	True	18_47133828_A_G	1.0	42	0.1
Apo-A1 (NMR)	MS	18	47175670	47175670	A	C	rs11082770	-0.0929	0.0478373294141602	0.0168	0.0483	3.1880000000000005e-08	0.32	3.1880000000000005e-08	3.1880000000000005e-08	False	True	18_47175670_A_C	1.0	28	0.1
Apo-A1 (NMR)	MS	2	136796019	136796019	A	G	rs57243841	-0.0549	-0.0266419309464213	0.0108	0.02	3.759e-07	0.19	3.759e-07	3.759e-07	False	True	2_136796019_A_G	1.0	1	0.1
Apo-A1 (NMR)	MS	22	21966442	21966442	A	G	rs5998672	-0.0488	-0.059211859631846	0.0096	0.0209	3.724e-07	0.00445	3.724e-07	3.724e-07	False	True	22_21966442_A_G	1.0	2	0.1
Apo-A1 (NMR)	MS	7	1091625	1091625	A	G	rs2363286	-0.0582	0.0059820716775474	0.0119	0.0225	9.726e-07	0.7809999999999999	9.726e-07	9.726e-07	False	True	7_1091625_A_G	1.0	0	0.1
Apo-A1 (NMR)	MS	8	9192423	9192423	A	G	rs11781511	-0.0753	0.0158733491562901	0.0121	0.026	5.207000000000001e-10	0.5539999999999999	5.207000000000001e-10	5.207000000000001e-10	False	True	8_9192423_A_G	1.0	30	0.1
Apo-A1 (NMR)	MS	8	19820405	19820405	A	G	rs331	0.07	0.0029955089797983	0.0094	0.0187	8.617999999999999e-14	0.878	8.617999999999999e-14	8.617999999999999e-14	False	True	8_19820405_A_G	1.0	36	0.1
Apo-A1 (NMR)	MS	9	107657070	107657070	A	G	rs3905000	-0.0798	-0.0276151670329733	0.0121	0.0237	4.416e-11	0.245	4.416e-11	4.416e-11	False	True	9_107657070_A_G	1.0	34	0.1
Apo-A1 (NMR)	Melanoma	1	63177539	63177539	G	T	rs60152331	-0.0431	-0.0065212169902654	0.0086	0.0180509716126919	6.134e-07	0.7179	6.134e-07	6.134e-07	False	True	1_63177539_G_T	1.0	87	0.1
Apo-A1 (NMR)	Melanoma	1	220974545	220974545	C	T	rs10863565	0.053	-0.0156764793850076	0.0103	0.0206426386867707	2.714e-07	0.4476	2.714e-07	2.714e-07	False	True	1_220974545_C_T	1.0	235	0.1
Apo-A1 (NMR)	Melanoma	1	226064353	226064353	T	TTTGG	1:226064353_T_TTTGG	0.0586	-0.0067769842790236	0.0118	0.031191912951303	7.543999999999999e-07	0.828	7.543999999999999e-07	7.543999999999999e-07	False	True	1_226064353_T_TTTGG	1.0	67	0.1
Apo-A1 (NMR)	Melanoma	11	61618012	61618012	C	T	rs2727263	0.0629	0.1005690549216954	0.0124	0.03468237187069	4.315e-07	0.003735	4.315e-07	4.315e-07	False	True	11_61618012_C_T	1.0	133	0.1
Apo-A1 (NMR)	Melanoma	11	61637587	61637587	C	T	rs174628	-0.0491	0.0042088447740546	0.01	0.026267541483445	8.362999999999999e-07	0.8727	8.362999999999999e-07	8.362999999999999e-07	False	True	11_61637587_C_T	1.0	46	0.1
Apo-A1 (NMR)	Melanoma	11	61803540	61803540	A	G	rs10897209	-0.1029	-0.041134543358555	0.0203	0.0539277781368262	3.842e-07	0.4456	3.842e-07	3.842e-07	False	True	11_61803540_A_G	1.0	147	0.1
Apo-A1 (NMR)	Melanoma	11	116752163	116752163	C	T	rs482371	-0.0401	0.0549843083327595	0.0082	0.0184216789584543	8.835e-07	0.002838	8.835e-07	8.835e-07	False	True	11_116752163_C_T	1.0	30	0.1
Apo-A1 (NMR)	Melanoma	12	47223857	47223857	C	CAA	12:47223857_C_CAA	-0.0539	-0.0095542128048117	0.0104	0.0175048106241136	2.368e-07	0.5852	2.368e-07	2.368e-07	False	True	12_47223857_C_CAA	1.0	257	0.1
Apo-A1 (NMR)	Melanoma	12	109953417	109953417	A	G	rs2879107	-0.0423	-0.0137947110221892	0.0084	0.0176205593901014	4.544e-07	0.4337	4.544e-07	4.544e-07	False	True	12_109953417_A_G	1.0	125	0.1
Apo-A1 (NMR)	Melanoma	12	125286650	125286650	C	T	rs4765610	-0.0403	-0.0091579377847657	0.0082	0.017478009641874	9.169e-07	0.6003	9.169e-07	9.169e-07	False	True	12_125286650_C_T	1.0	23	0.1
Apo-A1 (NMR)	Melanoma	12	125317391	125317391	A	C	rs10773107	-0.0515	0.0065212169902654	0.0103	0.0292034971644491	6.027000000000001e-07	0.8233	6.027000000000001e-07	6.027000000000001e-07	False	True	12_125317391_A_C	1.0	91	0.1
Apo-A1 (NMR)	Melanoma	12	125324798	125324798	A	C	rs61941676	-0.0633	0.0082338049271035	0.0128	0.0280238640292556	7.77e-07	0.7689	7.77e-07	7.77e-07	False	True	12_125324798_A_C	1.0	62	0.1
Apo-A1 (NMR)	Melanoma	12	125338336	125338336	C	T	rs78194510	0.0745	-0.0400857235392855	0.0151	0.0333016908889367	8.048999999999999e-07	0.2287	8.048999999999999e-07	8.048999999999999e-07	False	True	12_125338336_C_T	1.0	53	0.1
Apo-A1 (NMR)	Melanoma	12	125351149	125351149	A	G	rs4435094	-0.0449	0.0058168853215648	0.0086	0.0218318384630748	1.645e-07	0.7899	1.645e-07	1.645e-07	False	True	12_125351149_A_G	1.0	340	0.1
Apo-A1 (NMR)	Melanoma	12	125363987	125363987	A	C	rs57276302	0.0665	0.0282965991551137	0.0124	0.0265984823343295	7.718999999999999e-08	0.2874	7.718999999999999e-08	7.718999999999999e-08	False	True	12_125363987_A_C	1.0	489	0.1
Apo-A1 (NMR)	Melanoma	13	66479744	66479744	A	G	rs9528999	0.0468	0.0139029051689914	0.0095	0.0176740661783797	7.945000000000001e-07	0.4315	7.945000000000001e-07	7.945000000000001e-07	False	True	13_66479744_A_G	1.0	56	0.1
Apo-A1 (NMR)	Melanoma	15	58520259	58520259	C	T	rs11631950	0.0462	0.0066218763088869	0.009	0.0189746318144391	2.517e-07	0.7271	2.517e-07	2.517e-07	False	True	15_58520259_C_T	1.0	249	0.1
Apo-A1 (NMR)	Melanoma	15	58582294	58582294	C	T	rs938509	-0.0483	-0.0231662780318395	0.0095	0.0200832445509234	3.64e-07	0.2487	3.64e-07	3.64e-07	False	True	15_58582294_C_T	1.0	158	0.1
Apo-A1 (NMR)	Melanoma	15	58607320	58607320	A	G	rs500590	0.0468	0.0172478934095533	0.0096	0.0192276608186702	9.944e-07	0.3697	9.944e-07	9.944e-07	False	True	15_58607320_A_G	1.0	0	0.1
Apo-A1 (NMR)	Melanoma	15	58630019	58630019	G	T	rs12910827	-0.1221	0.0589290675292874	0.0242	0.0519116606931801	4.413e-07	0.2563	4.413e-07	4.413e-07	False	True	15_58630019_G_T	1.0	130	0.1
Apo-A1 (NMR)	Melanoma	15	58682690	58682690	A	G	rs34718390	0.0975	0.0749390866644938	0.0186	0.0357510366409247	1.6760000000000004e-07	0.03607	1.6760000000000004e-07	1.6760000000000004e-07	False	True	15_58682690_A_G	1.0	336	0.1
Apo-A1 (NMR)	Melanoma	15	58691202	58691202	A	G	rs76898656	-0.1133	0.0009004052431641	0.0221	0.0469526412389954	2.923e-07	0.9847	2.923e-07	2.923e-07	False	True	15_58691202_A_G	1.0	209	0.1
Apo-A1 (NMR)	Melanoma	15	58692007	58692007	A	G	rs440183	-0.0467	0.0163326546208976	0.0092	0.0196385828940287	3.595e-07	0.4056	3.595e-07	3.595e-07	False	True	15_58692007_A_G	1.0	161	0.1
Apo-A1 (NMR)	Melanoma	15	58720262	58720262	C	T	rs117966452	0.2415	-0.2401973058800373	0.0492	0.0946651913019069	9.439e-07	0.01117	9.439e-07	9.439e-07	False	True	15_58720262_C_T	1.0	14	0.1
Apo-A1 (NMR)	Melanoma	15	58727687	58727687	C	T	rs62000939	-0.0582	0.0215301185503632	0.0114	0.024324931409582	3.3e-07	0.3761	3.3e-07	3.3e-07	False	True	15_58727687_C_T	1.0	176	0.1
Apo-A1 (NMR)	Melanoma	15	58728067	58728067	A	G	rs72740877	0.2339	-0.0365247746823721	0.0348	0.0489317826997051	1.7239999999999997e-11	0.4554	1.7239999999999997e-11	1.7239999999999997e-11	False	True	15_58728067_A_G	1.0	1019	0.1
Apo-A1 (NMR)	Melanoma	15	58931340	58931340	A	G	rs17269425	-0.1152	-0.016739324004298	0.0228	0.0504419322090069	4.328e-07	0.74	4.328e-07	4.328e-07	False	True	15_58931340_A_G	1.0	132	0.1
Apo-A1 (NMR)	Melanoma	15	59531818	59531818	C	T	15:59531818_C_T	0.2504	0.1280606700675176	0.05	0.0639530770143501	5.345e-07	0.0452399999999999	5.345e-07	5.345e-07	False	True	15_59531818_C_T	1.0	102	0.1
Apo-A1 (NMR)	Melanoma	15	59806496	59806496	G	T	15:59806496_G_T	-0.2556	-0.1868116220668194	0.049	0.0984388629194724	1.819e-07	0.05773	1.819e-07	1.819e-07	False	True	15_59806496_G_T	1.0	313	0.1
Apo-A1 (NMR)	Melanoma	16	56759532	56759532	A	G	rs190368852	0.1217	0.0168410171960265	0.022	0.0509108717450687	3.052e-08	0.7408	3.052e-08	3.052e-08	False	True	16_56759532_A_G	1.0	565	0.1
Apo-A1 (NMR)	Melanoma	16	56819919	56819919	C	T	rs16962014	0.0681	0.011533235813673	0.0139	0.0303349818146825	9.935e-07	0.7038	9.935e-07	9.935e-07	False	True	16_56819919_C_T	1.0	1	0.1
Apo-A1 (NMR)	Melanoma	16	56927296	56927296	C	T	rs55980617	0.0591	-0.0350056091988152	0.0117	0.0264932275588059	4.771000000000001e-07	0.1864	4.771000000000001e-07	4.771000000000001e-07	False	True	16_56927296_C_T	1.0	118	0.1
Apo-A1 (NMR)	Melanoma	16	56938955	56938955	A	C	rs72786761	-0.1891	0.1571746743719985	0.0348	0.0681745376810793	5.639e-08	0.02114	5.639e-08	5.639e-08	False	True	16_56938955_A_C	1.0	518	0.1
Apo-A1 (NMR)	Melanoma	16	56988502	56988502	A	G	rs2399597	-0.0883	0.0160277610771972	0.012	0.0244253792564611	1.705e-13	0.5117	1.705e-13	1.705e-13	False	True	16_56988502_A_G	1.0	1089	0.1
Apo-A1 (NMR)	Melanoma	16	56993901	56993901	A	C	rs36229786	0.1273	0.0810268386423734	0.0112	0.0398008956399634	6.0450000000000004e-30	0.04177	6.0450000000000004e-30	6.0450000000000004e-30	False	True	16_56993901_A_C	1.0	1393	0.1
Apo-A1 (NMR)	Melanoma	16	56995038	56995038	C	T	rs4783962	0.0491	-0.0082657444170325	0.0095	0.0209444068037086	2.532e-07	0.6931	2.532e-07	2.532e-07	False	True	16_56995038_C_T	1.0	247	0.1
Apo-A1 (NMR)	Melanoma	16	57008227	57008227	A	G	rs158480	-0.0831	0.0129839275582947	0.0123	0.0263280573234959	1.213e-11	0.6219	1.213e-11	1.213e-11	False	True	16_57008227_A_G	1.0	1026	0.1
Apo-A1 (NMR)	Melanoma	16	57017002	57017002	G	T	rs9923854	0.0689	0.0412387480165975	0.013	0.0292515762133566	1.161e-07	0.1586	1.161e-07	1.161e-07	False	True	16_57017002_G_T	1.0	423	0.1
Apo-A1 (NMR)	Melanoma	16	57019392	57019392	C	T	rs12720917	0.0667	0.0754781411759567	0.0125	0.0484018121559522	9.603e-08	0.1189	9.603e-08	9.603e-08	False	True	16_57019392_C_T	1.0	459	0.1
Apo-A1 (NMR)	Melanoma	16	68021125	68021125	A	C	rs78539049	0.1022	0.0017983819413793	0.0196	0.0421901994755984	1.927e-07	0.966	1.927e-07	1.927e-07	False	True	16_68021125_A_C	1.0	302	0.1
Apo-A1 (NMR)	Melanoma	16	68073644	68073644	C	CAAGG	16:68073644_C_CAAGG	-0.0691	0.0014988761237359	0.0141	0.0267405854092773	9.595e-07	0.9553	9.595e-07	9.595e-07	False	True	16_68073644_C_CAAGG	1.0	6	0.1
Apo-A1 (NMR)	Melanoma	17	45542260	45542260	G	T	rs112238165	-0.0576	0.0156764793850076	0.0117	0.0215136545059372	8.908e-07	0.4662	8.908e-07	8.908e-07	False	True	17_45542260_G_T	1.0	28	0.1
Apo-A1 (NMR)	Melanoma	18	46529282	46529282	G	T	18:46529282_G_T	-0.057	-0.0236781273545771	0.0116	0.0320974621295313	9.089e-07	0.4607	9.089e-07	9.089e-07	False	True	18_46529282_G_T	1.0	26	0.1
Apo-A1 (NMR)	Melanoma	18	46723931	46723931	C	CT	18:46723931_C_CT	0.1306	-0.0744579109180097	0.0251	0.089319689002535	1.9820000000000001e-07	0.4045	1.9820000000000001e-07	1.9820000000000001e-07	False	True	18_46723931_C_CT	1.0	296	0.1
Apo-A1 (NMR)	Melanoma	18	47126999	47126999	A	G	rs28512338	-0.0446	-0.0037068619313265	0.0088	0.0184188272286883	4.465e-07	0.8405	4.465e-07	4.465e-07	False	True	18_47126999_A_G	1.0	128	0.1
Apo-A1 (NMR)	Melanoma	18	47143458	47143458	C	T	rs17799105	-0.083	0.0085632306604878	0.0164	0.0461512690095208	4.346e-07	0.8528	4.346e-07	4.346e-07	False	True	18_47143458_C_T	1.0	131	0.1
Apo-A1 (NMR)	Melanoma	18	47145202	47145202	A	G	rs12958839	0.0418	0.0060180723255629	0.0083	0.017572743069353	5.358e-07	0.732	5.358e-07	5.358e-07	False	True	18_47145202_A_G	1.0	101	0.1
Apo-A1 (NMR)	Melanoma	18	47176917	47176917	C	T	rs4939888	0.042	-0.0299470763679521	0.0084	0.0178072374834552	5.204999999999999e-07	0.09262	5.204999999999999e-07	5.204999999999999e-07	False	True	18_47176917_C_T	1.0	105	0.1
Apo-A1 (NMR)	Melanoma	18	47183012	47183012	C	T	rs11662691	0.0878	-0.0117309228756986	0.0145	0.0550989776259018	1.49e-09	0.8314	1.49e-09	1.49e-09	False	True	18_47183012_C_T	1.0	756	0.1
Apo-A1 (NMR)	Melanoma	18	47196870	47196870	A	G	rs80175721	-0.1565	0.0753857269058896	0.0317	0.0865955334101287	7.661e-07	0.384	7.661e-07	7.661e-07	False	True	18_47196870_A_G	1.0	65	0.1
Apo-A1 (NMR)	Melanoma	18	47227334	47227334	A	G	rs12955308	-0.0416	0.0078689583786951	0.0083	0.0176929686719914	5.906e-07	0.6565	5.906e-07	5.906e-07	False	True	18_47227334_A_G	1.0	95	0.1
Apo-A1 (NMR)	Melanoma	19	11190652	11190652	A	G	rs142130958	-0.0671	-0.034787825485664	0.0133	0.0273868643727645	4.52e-07	0.204	4.52e-07	4.52e-07	False	True	19_11190652_A_G	1.0	126	0.1
Apo-A1 (NMR)	Melanoma	19	11348521	11348521	A	G	rs3745683	-0.079	-0.0435383020144834	0.0159	0.0336639520466638	6.577e-07	0.1959	6.577e-07	6.577e-07	False	True	19_11348521_A_G	1.0	81	0.1
Apo-A1 (NMR)	Melanoma	19	45408628	45408628	C	T	rs769446	-0.0927	-0.051358292275142	0.0189	0.0674942753961142	9.718000000000002e-07	0.4467	9.718000000000002e-07	9.718000000000002e-07	False	True	19_45408628_C_T	1.0	4	0.1
Apo-A1 (NMR)	Melanoma	19	45416831	45416831	G	T	rs390082	-0.0979	-0.017839918128331	0.0147	0.0285250174392246	3.048e-11	0.5317	3.048e-11	3.048e-11	False	True	19_45416831_G_T	1.0	1007	0.1
Apo-A1 (NMR)	Melanoma	2	136800195	136800195	C	T	rs72974159	-0.0528	0.0005998200719675	0.0108	0.0354492102728586	9.263e-07	0.9865	9.263e-07	9.263e-07	False	True	2_136800195_C_T	1.0	20	0.1
Apo-A1 (NMR)	Melanoma	2	213190035	213190035	C	T	2:213190035_C_T	0.0776	0.0449973659307358	0.0158	0.0357303179624134	9.5e-07	0.2079	9.5e-07	9.5e-07	False	True	2_213190035_C_T	1.0	12	0.1
Apo-A1 (NMR)	Melanoma	20	43042364	43042364	C	T	rs1800961	0.1372	0.0371994409891063	0.0221	0.0511424683163678	5.77e-10	0.467	5.77e-10	5.77e-10	False	True	20_43042364_C_T	1.0	889	0.1
Apo-A1 (NMR)	Melanoma	22	21984379	21984379	A	G	rs3747093	-0.0509	-0.0465018336514198	0.0103	0.0228899150621376	7.481e-07	0.0422	7.481e-07	7.481e-07	False	True	22_21984379_A_G	1.0	69	0.1
Apo-A1 (NMR)	Melanoma	4	69310287	69310287	C	T	rs150928241	0.0547	0.0069239150728241	0.0111	0.0371884412672998	8.645e-07	0.8523	8.645e-07	8.645e-07	False	True	4_69310287_C_T	1.0	37	0.1
Apo-A1 (NMR)	Melanoma	4	73406173	73406173	A	G	4:73406173_A_G	-0.2037	0.0148886124937505	0.035	0.0599927042483812	6.0929999999999995e-09	0.804	6.0929999999999995e-09	6.0929999999999995e-09	False	True	4_73406173_A_G	1.0	663	0.1
Apo-A1 (NMR)	Melanoma	4	103146888	103146888	A	C	rs35225200	0.1004	-0.0621946035931177	0.0201	0.0317006370490675	5.958e-07	0.04977	5.958e-07	5.958e-07	False	True	4_103146888_A_C	1.0	94	0.1
Apo-A1 (NMR)	Melanoma	7	1067403	1067403	A	G	rs74360401	0.061	-0.0147900854726353	0.0124	0.0280115762743583	9.771e-07	0.5975	9.771e-07	9.771e-07	False	True	7_1067403_A_G	1.0	2	0.1
Apo-A1 (NMR)	Melanoma	8	9231661	9231661	A	G	rs12546198	0.0659	0.0142973047008243	0.0131	0.0298711449384393	4.899000000000001e-07	0.6322	4.899000000000001e-07	4.899000000000001e-07	False	True	8_9231661_A_G	1.0	114	0.1
Apo-A1 (NMR)	Melanoma	8	19776981	19776981	A	C	rs4466415	-0.0624	0.0160701801774944	0.0122	0.0255209397369948	3.018e-07	0.5289	3.018e-07	3.018e-07	False	True	8_19776981_A_C	1.0	197	0.1
Apo-A1 (NMR)	Melanoma	8	19793581	19793581	C	T	rs190118115	0.1785	0.0498372348471715	0.0316	0.0669146750200647	1.628e-08	0.4564	1.628e-08	1.628e-08	False	True	8_19793581_C_T	1.0	612	0.1
Apo-A1 (NMR)	Melanoma	8	19875408	19875408	A	G	rs6586886	0.0484	-0.01518413532504	0.0085	0.0176936740108574	1.394e-08	0.3908	1.394e-08	1.394e-08	False	True	8_19875408_A_G	1.0	622	0.1
Apo-A1 (NMR)	Melanoma	8	19916120	19916120	A	G	rs66778572	0.046	0.0022024235552	0.009	0.0198379694681731	2.775e-07	0.9116	2.775e-07	2.775e-07	False	True	8_19916120_A_G	1.0	226	0.1
Apo-A1 (NMR)	Melanoma	8	19931087	19931087	C	T	rs117501405	-0.1248	0.0125212805536716	0.024	0.0476445503890639	1.9960000000000001e-07	0.7927	1.9960000000000001e-07	1.9960000000000001e-07	False	True	8_19931087_C_T	1.0	294	0.1
Apo-A1 (NMR)	Melanoma	9	15285670	15285670	A	G	rs535772	-0.0665	-0.0292228586769032	0.0133	0.028594924250391	6.045e-07	0.3068	6.045e-07	6.045e-07	False	True	9_15285670_A_G	1.0	90	0.1
Apo-A1 (NMR)	Melanoma	9	15301428	15301428	A	C	rs2849049	0.0451	0.0047110797301192	0.0086	0.0186716518455723	1.6170000000000005e-07	0.8008	1.6170000000000005e-07	1.6170000000000005e-07	False	True	9_15301428_A_C	1.0	343	0.1
Apo-A1 (NMR)	Melanoma	9	107629336	107629336	C	T	rs13301006	0.0777	0.0150856374180409	0.0136	0.0252686065014063	1.043e-08	0.5505	1.043e-08	1.043e-08	False	True	9_107629336_C_T	1.0	637	0.1
Apo-A1 (NMR)	Melanoma	9	107645080	107645080	C	T	rs2275542	0.0455	-0.0096463770518054	0.0093	0.0188905917671414	9.261e-07	0.6096	9.261e-07	9.261e-07	False	True	9_107645080_C_T	1.0	21	0.1
Apo-A1 (NMR)	PBL	1	63083289	63083289	A	C	rs2031373	-0.0427	0.0043092715880984	0.0083	0.0327104435189763	2.999e-07	0.8951899999999999	2.999e-07	2.999e-07	False	True	1_63083289_A_C	1.0	45	0.1
Apo-A1 (NMR)	PBL	1	220974545	220974545	C	T	rs10863565	0.053	-0.0306261935417607	0.0103	0.0395613099324141	2.714e-07	0.438845	2.714e-07	2.714e-07	False	True	1_220974545_C_T	1.0	58	0.1
Apo-A1 (NMR)	PBL	11	61616012	61616012	A	G	rs2851682	0.0646	-0.0292674976805681	0.0115	0.0587230529972086	1.81e-08	0.618203	1.81e-08	1.81e-08	False	True	11_61616012_A_G	1.0	129	0.1
Apo-A1 (NMR)	PBL	11	61624414	61624414	C	T	rs174602	-0.0524	0.0797349680188535	0.0106	0.049233643466254	7.273999999999999e-07	0.1053349999999999	7.273999999999999e-07	7.273999999999999e-07	False	True	11_61624414_C_T	1.0	9	0.1
Apo-A1 (NMR)	PBL	11	61657110	61657110	C	T	rs174460	-0.0455	0.011533235813673	0.0088	0.0357242476007342	2.1e-07	0.746816	2.1e-07	2.1e-07	False	True	11_61657110_C_T	1.0	76	0.1
Apo-A1 (NMR)	PBL	11	116752163	116752163	C	T	rs482371	-0.0401	0.035834453009216	0.0082	0.033497979800601	8.835e-07	0.284732	8.835e-07	8.835e-07	False	True	11_116752163_C_T	1.0	2	0.1
Apo-A1 (NMR)	PBL	12	125287216	125287216	A	C	rs989892	0.0407	0.0837077490734851	0.0082	0.0324488752231174	6.831000000000001e-07	0.00988916	6.831000000000001e-07	6.831000000000001e-07	False	True	12_125287216_A_C	1.0	10	0.1
Apo-A1 (NMR)	PBL	12	125380232	125380232	A	G	rs7298751	-0.0647	0.0194886765838624	0.0122	0.0533297406170681	1.092e-07	0.714785	1.092e-07	1.092e-07	False	True	12_125380232_A_G	1.0	104	0.1
Apo-A1 (NMR)	PBL	15	58520259	58520259	C	T	rs11631950	0.0462	-0.0218366946091744	0.009	0.0346411144019778	2.517e-07	0.528453	2.517e-07	2.517e-07	False	True	15_58520259_C_T	1.0	65	0.1
Apo-A1 (NMR)	PBL	15	58580525	58580525	A	G	rs12910051	-0.0662	-0.0274205955759922	0.0122	0.0514705190224923	6.514e-08	0.5942109999999999	6.514e-08	6.514e-08	False	True	15_58580525_A_G	1.0	118	0.1
Apo-A1 (NMR)	PBL	15	58624396	58624396	C	T	rs11637094	-0.0471	0.0043903483012928	0.0096	0.0350136131201327	8.776000000000001e-07	0.900215	8.776000000000001e-07	8.776000000000001e-07	False	True	15_58624396_C_T	1.0	3	0.1
Apo-A1 (NMR)	PBL	15	58684478	58684478	C	T	rs17821274	-0.0491	0.0102523764643513	0.0087	0.0342466933599733	1.51e-08	0.764659	1.51e-08	1.51e-08	False	True	15_58684478_C_T	1.0	134	0.1
Apo-A1 (NMR)	PBL	15	58724706	58724706	A	G	rs11632618	0.1751	0.0914846901221784	0.0192	0.0684832646132951	9.186000000000001e-20	0.181592	9.186000000000001e-20	9.186000000000001e-20	False	True	15_58724706_A_G	1.0	312	0.1
Apo-A1 (NMR)	PBL	15	58731455	58731455	C	T	rs12900622	-0.0588	-0.0099493308536681	0.0115	0.046187142762846	3.006e-07	0.8294450000000001	3.006e-07	3.006e-07	False	True	15_58731455_C_T	1.0	44	0.1
Apo-A1 (NMR)	PBL	15	58882792	58882792	C	T	rs16940571	-0.1217	0.0152151658064803	0.0231	0.0914630173030776	1.303e-07	0.8678790000000001	1.303e-07	1.303e-07	False	True	15_58882792_C_T	1.0	97	0.1
Apo-A1 (NMR)	PBL	16	56846804	56846804	C	T	rs16962399	0.07	-0.0428679002271758	0.0139	0.0552690368326601	4.838e-07	0.437972	4.838e-07	4.838e-07	False	True	16_56846804_C_T	1.0	20	0.1
Apo-A1 (NMR)	PBL	16	56995038	56995038	C	T	rs4783962	0.0491	-0.0066776547532404	0.0095	0.0402530420483738	2.532e-07	0.868242	2.532e-07	2.532e-07	False	True	16_56995038_C_T	1.0	62	0.1
Apo-A1 (NMR)	PBL	16	57017002	57017002	G	T	rs9923854	0.0689	-0.0366639843715914	0.013	0.0565567473774663	1.161e-07	0.516811	1.161e-07	1.161e-07	False	True	16_57017002_G_T	1.0	103	0.1
Apo-A1 (NMR)	PBL	18	47131781	47131781	A	G	rs9954848	0.0448	0.0101483310518151	0.0088	0.0331143552487078	3.734000000000001e-07	0.759252	3.734000000000001e-07	3.734000000000001e-07	False	True	18_47131781_A_G	1.0	24	0.1
Apo-A1 (NMR)	PBL	18	47142243	47142243	A	G	rs17726130	0.0834	-0.1870527311698561	0.0164	0.0890156238531177	3.851e-07	0.0356105	3.851e-07	3.851e-07	False	True	18_47142243_A_G	1.0	22	0.1
Apo-A1 (NMR)	PBL	18	47146125	47146125	A	G	rs11664342	0.0438	0.0498206949839559	0.0083	0.0322318842019805	1.491e-07	0.122178	1.491e-07	1.491e-07	False	True	18_47146125_A_G	1.0	92	0.1
Apo-A1 (NMR)	PBL	18	47176911	47176911	A	G	rs4939887	-0.042	0.000200020002667	0.0084	0.0329531059275359	5.104999999999999e-07	0.995157	5.104999999999999e-07	5.104999999999999e-07	False	True	18_47176911_A_G	1.0	17	0.1
Apo-A1 (NMR)	PBL	18	47243912	47243912	A	C	rs6507945	-0.0421	-0.0304592074847085	0.0083	0.0332587162487431	3.49e-07	0.359758	3.49e-07	3.49e-07	False	True	18_47243912_A_C	1.0	29	0.1
Apo-A1 (NMR)	PBL	19	11348521	11348521	A	G	rs3745683	-0.079	-0.0509775547648674	0.0159	0.0609406230694461	6.577e-07	0.402867	6.577e-07	6.577e-07	False	True	19_11348521_A_G	1.0	12	0.1
Apo-A1 (NMR)	PBL	19	45389596	45389596	A	G	rs7254892	-0.1588	-0.1816417878891974	0.0256	0.0934044198208426	5.915e-10	0.0518134	5.915e-10	5.915e-10	False	True	19_45389596_A_G	1.0	194	0.1
Apo-A1 (NMR)	PBL	2	136555659	136555659	C	T	rs2322659	-0.0492	-0.0572306334542716	0.0099	0.0386475867225037	6.752e-07	0.138651	6.752e-07	6.752e-07	False	True	2_136555659_C_T	1.0	11	0.1
Apo-A1 (NMR)	PBL	22	21966442	21966442	A	G	rs5998672	-0.0488	0.0666300822977629	0.0096	0.042230838062536	3.724e-07	0.114621	3.724e-07	3.724e-07	False	True	22_21966442_A_G	1.0	25	0.1
Apo-A1 (NMR)	PBL	7	1091625	1091625	A	G	rs2363286	-0.0582	0.0251127008150753	0.0119	0.0441445003111841	9.726e-07	0.569441	9.726e-07	9.726e-07	False	True	7_1091625_A_G	1.0	0	0.1
Apo-A1 (NMR)	PBL	8	9231661	9231661	A	G	rs12546198	0.0659	-0.1152019296886836	0.0131	0.0549635535105586	4.899000000000001e-07	0.0360849	4.899000000000001e-07	4.899000000000001e-07	False	True	8_9231661_A_G	1.0	19	0.1
Apo-A1 (NMR)	PBL	8	19776981	19776981	A	C	rs4466415	-0.0624	-0.0253753063312283	0.0122	0.0467861396726378	3.018e-07	0.587565	3.018e-07	3.018e-07	False	True	8_19776981_A_C	1.0	42	0.1
Apo-A1 (NMR)	PBL	8	19865843	19865843	A	G	rs894210	0.0431	0.0612373094711894	0.0082	0.0322765504807245	1.765e-07	0.0577924	1.765e-07	1.765e-07	False	True	8_19865843_A_G	1.0	85	0.1
Apo-A1 (NMR)	PBL	8	19870693	19870693	A	G	rs7005359	-0.0635	0.05519563546795	0.0121	0.0435634326290616	1.592e-07	0.205149	1.592e-07	1.592e-07	False	True	8_19870693_A_G	1.0	89	0.1
Apo-A1 (NMR)	PBL	8	19875100	19875100	C	T	rs2410630	-0.0518	0.0036064955941117	0.0084	0.0322573707996155	7.55e-10	0.910979	7.55e-10	7.55e-10	False	True	8_19875100_C_T	1.0	181	0.1
Apo-A1 (NMR)	PBL	9	15287389	15287389	A	G	rs3933785	0.068	0.0584769297589758	0.0133	0.0499549190328613	2.905e-07	0.241762	2.905e-07	2.905e-07	False	True	9_15287389_A_G	1.0	47	0.1
Apo-A1 (NMR)	PBL	9	15301428	15301428	A	C	rs2849049	0.0451	-0.0139975096438536	0.0086	0.0341972302976887	1.6170000000000005e-07	0.682307	1.6170000000000005e-07	1.6170000000000005e-07	False	True	9_15301428_A_C	1.0	88	0.1
Apo-A1 (NMR)	PBL	9	107645080	107645080	C	T	rs2275542	0.0455	0.0286052570103344	0.0093	0.0347145573425564	9.261e-07	0.409932	9.261e-07	9.261e-07	False	True	9_107645080_C_T	1.0	1	0.1
Apo-A1 (NMR)	Pancreatic cancer	1	63177539	63177539	G	T	rs60152331	-0.0431	0.0318861888623217	0.0086	0.0570472067633338	6.134e-07	0.5762	6.134e-07	6.134e-07	False	True	1_63177539_G_T	1.0	87	0.1
Apo-A1 (NMR)	Pancreatic cancer	1	220974545	220974545	C	T	rs10863565	0.053	0.0064205678029226	0.0103	0.0648226599736034	2.714e-07	0.9211	2.714e-07	2.714e-07	False	True	1_220974545_C_T	1.0	235	0.1
Apo-A1 (NMR)	Pancreatic cancer	1	226064353	226064353	T	TTTGG	1:226064353_T_TTTGG	0.0586	0.0875205975294952	0.0118	0.1113088705050134	7.543999999999999e-07	0.4317	7.543999999999999e-07	7.543999999999999e-07	False	True	1_226064353_T_TTTGG	1.0	67	0.1
Apo-A1 (NMR)	Pancreatic cancer	11	61618012	61618012	C	T	rs2727263	0.0629	-0.0721406777776823	0.0124	0.1018831250202415	4.315e-07	0.4789	4.315e-07	4.315e-07	False	True	11_61618012_C_T	1.0	133	0.1
Apo-A1 (NMR)	Pancreatic cancer	11	61637587	61637587	C	T	rs174628	-0.0491	0.0327298246229188	0.01	0.0774268336578545	8.362999999999999e-07	0.6725	8.362999999999999e-07	8.362999999999999e-07	False	True	11_61637587_C_T	1.0	46	0.1
Apo-A1 (NMR)	Pancreatic cancer	11	61803540	61803540	A	G	rs10897209	-0.1029	0.3229526865337002	0.0203	0.1437461479567547	3.842e-07	0.0246599999999999	3.842e-07	3.842e-07	False	True	11_61803540_A_G	1.0	147	0.1
Apo-A1 (NMR)	Pancreatic cancer	11	116752163	116752163	C	T	rs482371	-0.0401	0.0415514271582351	0.0082	0.057889728379423	8.835e-07	0.4729	8.835e-07	8.835e-07	False	True	11_116752163_C_T	1.0	30	0.1
Apo-A1 (NMR)	Pancreatic cancer	12	47223857	47223857	C	CAA	12:47223857_C_CAA	-0.0539	-0.0370067256290957	0.0104	0.0553041069712636	2.368e-07	0.5034	2.368e-07	2.368e-07	False	True	12_47223857_C_CAA	1.0	256	0.1
Apo-A1 (NMR)	Pancreatic cancer	12	109953417	109953417	A	G	rs2879107	-0.0423	-0.0218366946091744	0.0084	0.0554839159009109	4.544e-07	0.6939	4.544e-07	4.544e-07	False	True	12_109953417_A_G	1.0	125	0.1
Apo-A1 (NMR)	Pancreatic cancer	12	125286650	125286650	C	T	rs4765610	-0.0403	0.0180621428184085	0.0082	0.0551538653349969	9.169e-07	0.7433	9.169e-07	9.169e-07	False	True	12_125286650_C_T	1.0	23	0.1
Apo-A1 (NMR)	Pancreatic cancer	12	125317391	125317391	A	C	rs10773107	-0.0515	-0.0210763256019163	0.0103	0.1023180393111571	6.027000000000001e-07	0.8368	6.027000000000001e-07	6.027000000000001e-07	False	True	12_125317391_A_C	1.0	91	0.1
Apo-A1 (NMR)	Pancreatic cancer	12	125324798	125324798	A	C	rs61941676	-0.0633	-0.0706448395693319	0.0128	0.0902965044237239	7.77e-07	0.434	7.77e-07	7.77e-07	False	True	12_125324798_A_C	1.0	62	0.1
Apo-A1 (NMR)	Pancreatic cancer	12	125338336	125338336	C	T	rs78194510	0.0745	0.0458345363437993	0.0151	0.1011028894845249	8.048999999999999e-07	0.6503	8.048999999999999e-07	8.048999999999999e-07	False	True	12_125338336_C_T	1.0	53	0.1
Apo-A1 (NMR)	Pancreatic cancer	12	125351149	125351149	A	G	rs4435094	-0.0449	-0.0007996801705642	0.0086	0.0638035757017955	1.645e-07	0.99	1.645e-07	1.645e-07	False	True	12_125351149_A_G	1.0	340	0.1
Apo-A1 (NMR)	Pancreatic cancer	12	125363987	125363987	A	C	rs57276302	0.0665	0.0699933718205349	0.0124	0.0827427667093357	7.718999999999999e-08	0.3976	7.718999999999999e-08	7.718999999999999e-08	False	True	12_125363987_A_C	1.0	489	0.1
Apo-A1 (NMR)	Pancreatic cancer	13	66479744	66479744	A	G	rs9528999	0.0468	-0.041134543358555	0.0095	0.0554759653042724	7.945000000000001e-07	0.4584	7.945000000000001e-07	7.945000000000001e-07	False	True	13_66479744_A_G	1.0	56	0.1
Apo-A1 (NMR)	Pancreatic cancer	15	58520259	58520259	C	T	rs11631950	0.0462	0.0078305791151885	0.009	0.0591614736575799	2.517e-07	0.8947	2.517e-07	2.517e-07	False	True	15_58520259_C_T	1.0	249	0.1
Apo-A1 (NMR)	Pancreatic cancer	15	58582294	58582294	C	T	rs938509	-0.0483	-0.0429075010112765	0.0095	0.0627338716183916	3.64e-07	0.494	3.64e-07	3.64e-07	False	True	15_58582294_C_T	1.0	158	0.1
Apo-A1 (NMR)	Pancreatic cancer	15	58607320	58607320	A	G	rs500590	0.0468	-0.0149871298082482	0.0096	0.060107890227556	9.944e-07	0.8031	9.944e-07	9.944e-07	False	True	15_58607320_A_G	1.0	0	0.1
Apo-A1 (NMR)	Pancreatic cancer	15	58630019	58630019	G	T	rs12910827	-0.1221	0.1994244646936168	0.0242	0.1744971754559011	4.413e-07	0.2531	4.413e-07	4.413e-07	False	True	15_58630019_G_T	1.0	130	0.1
Apo-A1 (NMR)	Pancreatic cancer	15	58682690	58682690	A	G	rs34718390	0.0975	-0.0314017631395316	0.0186	0.1170576522731878	1.6760000000000004e-07	0.7885	1.6760000000000004e-07	1.6760000000000004e-07	False	True	15_58682690_A_G	1.0	337	0.1
Apo-A1 (NMR)	Pancreatic cancer	15	58691202	58691202	A	G	rs76898656	-0.1133	0.1466455803414847	0.0221	0.1468546616384868	2.923e-07	0.318	2.923e-07	2.923e-07	False	True	15_58691202_A_G	1.0	209	0.1
Apo-A1 (NMR)	Pancreatic cancer	15	58692007	58692007	A	G	rs440183	-0.0467	0.053189828514119	0.0092	0.0624671361000761	3.595e-07	0.3945	3.595e-07	3.595e-07	False	True	15_58692007_A_G	1.0	161	0.1
Apo-A1 (NMR)	Pancreatic cancer	15	58720262	58720262	C	T	rs117966452	0.2415	0.0279880365401687	0.0492	0.2619129804265192	9.439e-07	0.9149	9.439e-07	9.439e-07	False	True	15_58720262_C_T	1.0	14	0.1
Apo-A1 (NMR)	Pancreatic cancer	15	58724706	58724706	A	G	rs11632618	0.1751	-0.1135072407935949	0.0192	0.1190090089092053	9.186000000000001e-20	0.3402	9.186000000000001e-20	9.186000000000001e-20	False	True	15_58724706_A_G	1.0	1354	0.1
Apo-A1 (NMR)	Pancreatic cancer	15	58727687	58727687	C	T	rs62000939	-0.0582	-0.0250827803674632	0.0114	0.0783616151880788	3.3e-07	0.7489	3.3e-07	3.3e-07	False	True	15_58727687_C_T	1.0	176	0.1
Apo-A1 (NMR)	Pancreatic cancer	15	58931340	58931340	A	G	rs17269425	-0.1152	0.0431552703139276	0.0228	0.1637245298235771	4.328e-07	0.7921	4.328e-07	4.328e-07	False	True	15_58931340_A_G	1.0	132	0.1
Apo-A1 (NMR)	Pancreatic cancer	15	59531818	59531818	C	T	15:59531818_C_T	0.2504	-0.3291598518980899	0.05	0.2403823900560997	5.345e-07	0.1709	5.345e-07	5.345e-07	False	True	15_59531818_C_T	1.0	102	0.1
Apo-A1 (NMR)	Pancreatic cancer	15	59806496	59806496	G	T	15:59806496_G_T	-0.2556	0.0271286673882526	0.049	0.3265963607182687	1.819e-07	0.9338	1.819e-07	1.819e-07	False	True	15_59806496_G_T	1.0	313	0.1
Apo-A1 (NMR)	Pancreatic cancer	16	56759532	56759532	A	G	rs190368852	0.1217	0.1385726498639398	0.022	0.153225858305982	3.052e-08	0.3658	3.052e-08	3.052e-08	False	True	16_56759532_A_G	1.0	566	0.1
Apo-A1 (NMR)	Pancreatic cancer	16	56819919	56819919	C	T	rs16962014	0.0681	-0.0288110818541196	0.0139	0.0945170224313897	9.935e-07	0.7605	9.935e-07	9.935e-07	False	True	16_56819919_C_T	1.0	1	0.1
Apo-A1 (NMR)	Pancreatic cancer	16	56927296	56927296	C	T	rs55980617	0.0591	0.1201801602561048	0.0117	0.0879100676998426	4.771000000000001e-07	0.1716	4.771000000000001e-07	4.771000000000001e-07	False	True	16_56927296_C_T	1.0	118	0.1
Apo-A1 (NMR)	Pancreatic cancer	16	56938955	56938955	A	C	rs72786761	-0.1891	0.1026468369601427	0.0348	0.2076643857359959	5.639e-08	0.6211	5.639e-08	5.639e-08	False	True	16_56938955_A_C	1.0	519	0.1
Apo-A1 (NMR)	Pancreatic cancer	16	56984590	56984590	C	T	rs9938160	0.0712	-0.2726191947747351	0.01	0.1185044054490365	1.348e-12	0.0214199999999999	1.348e-12	1.348e-12	False	True	16_56984590_C_T	1.0	1074	0.1
Apo-A1 (NMR)	Pancreatic cancer	16	56988502	56988502	A	G	rs2399597	-0.0883	-0.0103462920541442	0.012	0.0777226683674421	1.705e-13	0.8941	1.705e-13	1.705e-13	False	True	16_56988502_A_G	1.0	1090	0.1
Apo-A1 (NMR)	Pancreatic cancer	16	56993901	56993901	A	C	rs36229786	0.1273	0.1822382199882061	0.0112	0.1441980443936169	6.0450000000000004e-30	0.2063	6.0450000000000004e-30	6.0450000000000004e-30	False	True	16_56993901_A_C	1.0	1394	0.1
Apo-A1 (NMR)	Pancreatic cancer	16	56995038	56995038	C	T	rs4783962	0.0491	-0.1116308161711854	0.0095	0.0641012288108356	2.532e-07	0.0816	2.532e-07	2.532e-07	False	True	16_56995038_C_T	1.0	247	0.1
Apo-A1 (NMR)	Pancreatic cancer	16	57008227	57008227	A	G	rs158480	-0.0831	0.0211214966221114	0.0123	0.0827356754172249	1.213e-11	0.7985	1.213e-11	1.213e-11	False	True	16_57008227_A_G	1.0	1027	0.1
Apo-A1 (NMR)	Pancreatic cancer	16	57017002	57017002	G	T	rs9923854	0.0689	0.0264466500149835	0.013	0.0924800409811351	1.161e-07	0.7749	1.161e-07	1.161e-07	False	True	16_57017002_G_T	1.0	423	0.1
Apo-A1 (NMR)	Pancreatic cancer	16	57017319	57017319	A	G	rs1800777	-0.1927	-0.1046302490780829	0.0244	0.1520252362846589	2.7190000000000002e-15	0.4913	2.7190000000000002e-15	2.7190000000000002e-15	False	True	16_57017319_A_G	1.0	1212	0.1
Apo-A1 (NMR)	Pancreatic cancer	16	57019392	57019392	C	T	rs12720917	0.0667	-0.3994470357826012	0.0125	0.1981008301404101	9.603e-08	0.04376	9.603e-08	9.603e-08	False	True	16_57019392_C_T	1.0	459	0.1
Apo-A1 (NMR)	Pancreatic cancer	16	68021125	68021125	A	C	rs78539049	0.1022	-0.0434295579273359	0.0196	0.1325078142757126	1.927e-07	0.7431	1.927e-07	1.927e-07	False	True	16_68021125_A_C	1.0	302	0.1
Apo-A1 (NMR)	Pancreatic cancer	16	68073644	68073644	C	CAAGG	16:68073644_C_CAAGG	-0.0691	-0.0068232253481255	0.0141	0.0820192028279788	9.595e-07	0.9337	9.595e-07	9.595e-07	False	True	16_68073644_C_CAAGG	1.0	6	0.1
Apo-A1 (NMR)	Pancreatic cancer	17	45542260	45542260	G	T	rs112238165	-0.0576	-0.0177567215892589	0.0117	0.0670033910372625	8.908e-07	0.7909999999999999	8.908e-07	8.908e-07	False	True	17_45542260_G_T	1.0	28	0.1
Apo-A1 (NMR)	Pancreatic cancer	18	46529282	46529282	G	T	18:46529282_G_T	-0.057	-0.1473405878987091	0.0116	0.1112077434680796	9.089e-07	0.1852	9.089e-07	9.089e-07	False	True	18_46529282_G_T	1.0	26	0.1
Apo-A1 (NMR)	Pancreatic cancer	18	46723931	46723931	C	CT	18:46723931_C_CT	0.1306	0.2895504835118084	0.0251	0.2380735220888061	1.9820000000000001e-07	0.2239	1.9820000000000001e-07	1.9820000000000001e-07	False	True	18_46723931_C_CT	1.0	296	0.1
Apo-A1 (NMR)	Pancreatic cancer	18	47126999	47126999	A	G	rs28512338	-0.0446	-0.0765571227221552	0.0088	0.0572311666532314	4.465e-07	0.181	4.465e-07	4.465e-07	False	True	18_47126999_A_G	1.0	128	0.1
Apo-A1 (NMR)	Pancreatic cancer	18	47143458	47143458	C	T	rs17799105	-0.083	0.0169554406494133	0.0164	0.1470431850195961	4.346e-07	0.9082	4.346e-07	4.346e-07	False	True	18_47143458_C_T	1.0	131	0.1
Apo-A1 (NMR)	Pancreatic cancer	18	47145202	47145202	A	G	rs12958839	0.0418	-0.0516432331518383	0.0083	0.0551316871105473	5.358e-07	0.3489	5.358e-07	5.358e-07	False	True	18_47145202_A_G	1.0	101	0.1
Apo-A1 (NMR)	Pancreatic cancer	18	47176917	47176917	C	T	rs4939888	0.042	0.0441608957857697	0.0084	0.0559207413200377	5.204999999999999e-07	0.4297	5.204999999999999e-07	5.204999999999999e-07	False	True	18_47176917_C_T	1.0	105	0.1
Apo-A1 (NMR)	Pancreatic cancer	18	47183012	47183012	C	T	rs11662691	0.0878	0.3662924730336923	0.0145	0.1719960514194378	1.49e-09	0.0332	1.49e-09	1.49e-09	False	True	18_47183012_C_T	1.0	757	0.1
Apo-A1 (NMR)	Pancreatic cancer	18	47196870	47196870	A	G	rs80175721	-0.1565	-0.2883489614394846	0.0317	0.2461376645012791	7.661e-07	0.2414	7.661e-07	7.661e-07	False	True	18_47196870_A_G	1.0	65	0.1
Apo-A1 (NMR)	Pancreatic cancer	18	47227334	47227334	A	G	rs12955308	-0.0416	-0.0581589141735321	0.0083	0.0557440677688224	5.906e-07	0.2968	5.906e-07	5.906e-07	False	True	18_47227334_A_G	1.0	95	0.1
Apo-A1 (NMR)	Pancreatic cancer	19	11190652	11190652	A	G	rs142130958	-0.0671	-0.0245950468553801	0.0133	0.0861625983613856	4.52e-07	0.7753	4.52e-07	4.52e-07	False	True	19_11190652_A_G	1.0	126	0.1
Apo-A1 (NMR)	Pancreatic cancer	19	11348521	11348521	A	G	rs3745683	-0.079	-0.1176052420742634	0.0159	0.1098614029183291	6.577e-07	0.2844	6.577e-07	6.577e-07	False	True	19_11348521_A_G	1.0	81	0.1
Apo-A1 (NMR)	Pancreatic cancer	19	45408628	45408628	C	T	rs769446	-0.0927	-0.7486764903524256	0.0189	0.3109116317880749	9.718000000000002e-07	0.01604	9.718000000000002e-07	9.718000000000002e-07	False	True	19_45408628_C_T	1.0	4	0.1
Apo-A1 (NMR)	Pancreatic cancer	19	45416831	45416831	G	T	rs390082	-0.0979	0.0745080521750615	0.0147	0.0875592041973948	3.048e-11	0.3948	3.048e-11	3.048e-11	False	True	19_45416831_G_T	1.0	1009	0.1
Apo-A1 (NMR)	Pancreatic cancer	2	136800195	136800195	C	T	rs72974159	-0.0528	-0.1013684943882888	0.0108	0.1152013035685728	9.263e-07	0.3789	9.263e-07	9.263e-07	False	True	2_136800195_C_T	1.0	20	0.1
Apo-A1 (NMR)	Pancreatic cancer	2	213190035	213190035	C	T	2:213190035_C_T	0.0776	0.1728069644253691	0.0158	0.1018509589420849	9.5e-07	0.08976	9.5e-07	9.5e-07	False	True	2_213190035_C_T	1.0	12	0.1
Apo-A1 (NMR)	Pancreatic cancer	20	43042364	43042364	C	T	rs1800961	0.1372	0.1040897085243808	0.0221	0.1671661590363075	5.77e-10	0.5335	5.77e-10	5.77e-10	False	True	20_43042364_C_T	1.0	890	0.1
Apo-A1 (NMR)	Pancreatic cancer	22	21984379	21984379	A	G	rs3747093	-0.0509	-0.0774238969648036	0.0103	0.0727172122074732	7.481e-07	0.287	7.481e-07	7.481e-07	False	True	22_21984379_A_G	1.0	69	0.1
Apo-A1 (NMR)	Pancreatic cancer	4	69310287	69310287	C	T	rs150928241	0.0547	0.0542450148523957	0.0111	0.1298802249206389	8.645e-07	0.6762	8.645e-07	8.645e-07	False	True	4_69310287_C_T	1.0	37	0.1
Apo-A1 (NMR)	Pancreatic cancer	4	73406173	73406173	A	G	4:73406173_A_G	-0.2037	-0.1022542340387563	0.035	0.1774722049652448	6.0929999999999995e-09	0.5645	6.0929999999999995e-09	6.0929999999999995e-09	False	True	4_73406173_A_G	1.0	664	0.1
Apo-A1 (NMR)	Pancreatic cancer	4	103146888	103146888	A	C	rs35225200	0.1004	0.0252778071842686	0.0201	0.102764901924063	5.958e-07	0.8057	5.958e-07	5.958e-07	False	True	4_103146888_A_C	1.0	94	0.1
Apo-A1 (NMR)	Pancreatic cancer	7	1067403	1067403	A	G	rs74360401	0.061	-0.0738079271447198	0.0124	0.0884834654052161	9.771e-07	0.4042	9.771e-07	9.771e-07	False	True	7_1067403_A_G	1.0	2	0.1
Apo-A1 (NMR)	Pancreatic cancer	8	9231661	9231661	A	G	rs12546198	0.0659	-0.0864297279983876	0.0131	0.0907504971674884	4.899000000000001e-07	0.3409	4.899000000000001e-07	4.899000000000001e-07	False	True	8_9231661_A_G	1.0	114	0.1
Apo-A1 (NMR)	Pancreatic cancer	8	19776981	19776981	A	C	rs4466415	-0.0624	-0.0586889963486796	0.0122	0.0780178153552423	3.018e-07	0.4519	3.018e-07	3.018e-07	False	True	8_19776981_A_C	1.0	197	0.1
Apo-A1 (NMR)	Pancreatic cancer	8	19793581	19793581	C	T	rs190118115	0.1785	-0.0321100539182335	0.0316	0.2051113461681777	1.628e-08	0.8756	1.628e-08	1.628e-08	False	True	8_19793581_C_T	1.0	613	0.1
Apo-A1 (NMR)	Pancreatic cancer	8	19875408	19875408	A	G	rs6586886	0.0484	0.0577350506512383	0.0085	0.0555673578053796	1.394e-08	0.2988	1.394e-08	1.394e-08	False	True	8_19875408_A_G	1.0	623	0.1
Apo-A1 (NMR)	Pancreatic cancer	8	19916120	19916120	A	G	rs66778572	0.046	-0.0198026272961797	0.009	0.0616371164957611	2.775e-07	0.748	2.775e-07	2.775e-07	False	True	8_19916120_A_G	1.0	226	0.1
Apo-A1 (NMR)	Pancreatic cancer	8	19931087	19931087	C	T	rs117501405	-0.1248	-0.0399890082163632	0.024	0.1475672650039331	1.9960000000000001e-07	0.7864	1.9960000000000001e-07	1.9960000000000001e-07	False	True	8_19931087_C_T	1.0	294	0.1
Apo-A1 (NMR)	Pancreatic cancer	9	15285670	15285670	A	G	rs535772	-0.0665	-0.0100503358535014	0.0133	0.089610613456812	6.045e-07	0.9107	6.045e-07	6.045e-07	False	True	9_15285670_A_G	1.0	90	0.1
Apo-A1 (NMR)	Pancreatic cancer	9	15301428	15301428	A	C	rs2849049	0.0451	0.0422813922566061	0.0086	0.0583254520370635	1.6170000000000005e-07	0.4685	1.6170000000000005e-07	1.6170000000000005e-07	False	True	9_15301428_A_C	1.0	343	0.1
Apo-A1 (NMR)	Pancreatic cancer	9	107629336	107629336	C	T	rs13301006	0.0777	-0.0343844268618308	0.0136	0.0781128162734083	1.043e-08	0.6598	1.043e-08	1.043e-08	False	True	9_107629336_C_T	1.0	638	0.1
Apo-A1 (NMR)	Pancreatic cancer	9	107645080	107645080	C	T	rs2275542	0.0455	-0.0692429027421607	0.0093	0.058705409150052	9.261e-07	0.2382	9.261e-07	9.261e-07	False	True	9_107645080_C_T	1.0	21	0.1
Apo-A1 (NMR)	Parkinson	1	63177539	63177539	G	T	rs60152331	-0.0431	0.0107	0.0086	0.0204	6.134e-07	0.5999	6.134e-07	6.134e-07	False	True	1_63177539_G_T	1.0	82	0.1
Apo-A1 (NMR)	Parkinson	1	220974545	220974545	C	T	rs10863565	0.053	-0.0139999999999999	0.0103	0.0204	2.714e-07	0.4923	2.714e-07	2.714e-07	False	True	1_220974545_C_T	1.0	227	0.1
Apo-A1 (NMR)	Parkinson	11	61618012	61618012	C	T	rs2727263	0.0629	0.0257	0.0124	0.0331	4.315e-07	0.4374	4.315e-07	4.315e-07	False	True	11_61618012_C_T	1.0	125	0.1
Apo-A1 (NMR)	Parkinson	11	61637587	61637587	C	T	rs174628	-0.0491	0.0119	0.01	0.021	8.362999999999999e-07	0.5719	8.362999999999999e-07	8.362999999999999e-07	False	True	11_61637587_C_T	1.0	44	0.1
Apo-A1 (NMR)	Parkinson	11	61803540	61803540	A	G	rs10897209	-0.1029	-0.0985	0.0203	0.0611	3.842e-07	0.107	3.842e-07	3.842e-07	False	True	11_61803540_A_G	1.0	137	0.1
Apo-A1 (NMR)	Parkinson	11	116752163	116752163	C	T	rs482371	-0.0401	-0.0501	0.0082	0.018	8.835e-07	0.005357	8.835e-07	8.835e-07	False	True	11_116752163_C_T	1.0	29	0.1
Apo-A1 (NMR)	Parkinson	12	79276836	79276836	A	G	.	-0.3476	-0.0749	0.0691	0.0861	4.879999999999999e-07	0.3842	4.879999999999999e-07	4.879999999999999e-07	False	True	12_79276836_A_G	1.0	106	0.1
Apo-A1 (NMR)	Parkinson	12	109953417	109953417	A	G	rs2879107	-0.0423	0.0305	0.0084	0.0168	4.544e-07	0.06912	4.544e-07	4.544e-07	False	True	12_109953417_A_G	1.0	117	0.1
Apo-A1 (NMR)	Parkinson	12	125265201	125265201	A	G	rs921919	-0.0425	-0.0102	0.0087	0.0205	9.266e-07	0.6175	9.266e-07	9.266e-07	False	True	12_125265201_A_G	1.0	20	0.1
Apo-A1 (NMR)	Parkinson	12	125286650	125286650	C	T	rs4765610	-0.0403	-0.0254	0.0082	0.0222	9.169e-07	0.2515	9.169e-07	9.169e-07	False	True	12_125286650_C_T	1.0	24	0.1
Apo-A1 (NMR)	Parkinson	12	125317391	125317391	A	C	rs10773107	-0.0515	-0.0245	0.0103	0.0281	6.027000000000001e-07	0.3822	6.027000000000001e-07	6.027000000000001e-07	False	True	12_125317391_A_C	1.0	84	0.1
Apo-A1 (NMR)	Parkinson	12	125324798	125324798	A	C	rs61941676	-0.0633	-0.01	0.0128	0.0306	7.77e-07	0.7453	7.77e-07	7.77e-07	False	True	12_125324798_A_C	1.0	59	0.1
Apo-A1 (NMR)	Parkinson	12	125338336	125338336	C	T	rs78194510	0.0745	0.0181	0.0151	0.0399	8.048999999999999e-07	0.6512	8.048999999999999e-07	8.048999999999999e-07	False	True	12_125338336_C_T	1.0	51	0.1
Apo-A1 (NMR)	Parkinson	12	125351149	125351149	A	G	rs4435094	-0.0449	-0.0148	0.0086	0.0223	1.645e-07	0.5057	1.645e-07	1.645e-07	False	True	12_125351149_A_G	1.0	330	0.1
Apo-A1 (NMR)	Parkinson	12	125363987	125363987	A	C	rs57276302	0.0665	0.0271	0.0124	0.0339	7.718999999999999e-08	0.4231	7.718999999999999e-08	7.718999999999999e-08	False	True	12_125363987_A_C	1.0	479	0.1
Apo-A1 (NMR)	Parkinson	13	66479744	66479744	A	G	rs9528999	0.0468	0.0202	0.0095	0.0195	7.945000000000001e-07	0.2997	7.945000000000001e-07	7.945000000000001e-07	False	True	13_66479744_A_G	1.0	54	0.1
Apo-A1 (NMR)	Parkinson	15	58520259	58520259	C	T	rs11631950	0.0462	0.0025	0.009	0.0216	2.517e-07	0.9068	2.517e-07	2.517e-07	False	True	15_58520259_C_T	1.0	243	0.1
Apo-A1 (NMR)	Parkinson	15	58582294	58582294	C	T	rs938509	-0.0483	0.0239	0.0095	0.0257	3.64e-07	0.3514	3.64e-07	3.64e-07	False	True	15_58582294_C_T	1.0	149	0.1
Apo-A1 (NMR)	Parkinson	15	58607320	58607320	A	G	rs500590	0.0468	-0.0048	0.0096	0.0263	9.944e-07	0.8544	9.944e-07	9.944e-07	False	True	15_58607320_A_G	1.0	0	0.1
Apo-A1 (NMR)	Parkinson	15	58630019	58630019	G	T	rs12910827	-0.1221	-0.0474	0.0242	0.0649	4.413e-07	0.4653	4.413e-07	4.413e-07	False	True	15_58630019_G_T	1.0	122	0.1
Apo-A1 (NMR)	Parkinson	15	58682690	58682690	A	G	rs34718390	0.0975	0.0235	0.0186	0.0415	1.6760000000000004e-07	0.5706	1.6760000000000004e-07	1.6760000000000004e-07	False	True	15_58682690_A_G	1.0	326	0.1
Apo-A1 (NMR)	Parkinson	15	58691202	58691202	A	G	rs76898656	-0.1133	0.0197	0.0221	0.0502	2.923e-07	0.695	2.923e-07	2.923e-07	False	True	15_58691202_A_G	1.0	201	0.1
Apo-A1 (NMR)	Parkinson	15	58692007	58692007	A	G	rs440183	-0.0467	0.0232	0.0092	0.0194	3.595e-07	0.2314	3.595e-07	3.595e-07	False	True	15_58692007_A_G	1.0	152	0.1
Apo-A1 (NMR)	Parkinson	15	58720262	58720262	C	T	rs117966452	0.2415	-0.0917	0.0492	0.1359	9.439e-07	0.4995	9.439e-07	9.439e-07	False	True	15_58720262_C_T	1.0	13	0.1
Apo-A1 (NMR)	Parkinson	15	58724706	58724706	A	G	rs11632618	0.1751	-0.0004	0.0192	0.0441	9.186000000000001e-20	0.9933	9.186000000000001e-20	9.186000000000001e-20	False	True	15_58724706_A_G	1.0	1305	0.1
Apo-A1 (NMR)	Parkinson	15	58727687	58727687	C	T	rs62000939	-0.0582	-0.0249	0.0114	0.0311	3.3e-07	0.4225	3.3e-07	3.3e-07	False	True	15_58727687_C_T	1.0	169	0.1
Apo-A1 (NMR)	Parkinson	15	58728067	58728067	A	G	rs72740877	0.2339	-0.0529	0.0348	0.0629	1.7239999999999997e-11	0.3998	1.7239999999999997e-11	1.7239999999999997e-11	False	True	15_58728067_A_G	1.0	974	0.1
Apo-A1 (NMR)	Parkinson	15	58931340	58931340	A	G	rs17269425	-0.1152	-0.0117	0.0228	0.0673	4.328e-07	0.8614	4.328e-07	4.328e-07	False	True	15_58931340_A_G	1.0	124	0.1
Apo-A1 (NMR)	Parkinson	15	59531818	59531818	C	T	.	0.2504	-0.0029	0.05	0.0969999999999999	5.345e-07	0.9761	5.345e-07	5.345e-07	False	True	15_59531818_C_T	1.0	95	0.1
Apo-A1 (NMR)	Parkinson	15	59806496	59806496	G	T	.	-0.2556	-0.1429	0.049	0.0806	1.819e-07	0.07615	1.819e-07	1.819e-07	False	True	15_59806496_G_T	1.0	304	0.1
Apo-A1 (NMR)	Parkinson	16	56759532	56759532	A	G	rs190368852	0.1217	0.0492	0.022	0.0684	3.052e-08	0.4721	3.052e-08	3.052e-08	False	True	16_56759532_A_G	1.0	554	0.1
Apo-A1 (NMR)	Parkinson	16	56819919	56819919	C	T	rs16962014	0.0681	-0.048	0.0139	0.039	9.935e-07	0.2181	9.935e-07	9.935e-07	False	True	16_56819919_C_T	1.0	1	0.1
Apo-A1 (NMR)	Parkinson	16	56927296	56927296	C	T	rs55980617	0.0591	-0.0149	0.0117	0.0288	4.771000000000001e-07	0.6057	4.771000000000001e-07	4.771000000000001e-07	False	True	16_56927296_C_T	1.0	110	0.1
Apo-A1 (NMR)	Parkinson	16	56938955	56938955	A	C	rs72786761	-0.1891	0.0126	0.0348	0.084	5.639e-08	0.8812	5.639e-08	5.639e-08	False	True	16_56938955_A_C	1.0	511	0.1
Apo-A1 (NMR)	Parkinson	16	56984590	56984590	C	T	rs9938160	0.0712	-0.0271	0.01	0.0241	1.348e-12	0.2607	1.348e-12	1.348e-12	False	True	16_56984590_C_T	1.0	1023	0.1
Apo-A1 (NMR)	Parkinson	16	56988502	56988502	A	G	rs2399597	-0.0883	-0.0184	0.012	0.0257	1.705e-13	0.4742	1.705e-13	1.705e-13	False	True	16_56988502_A_G	1.0	1039	0.1
Apo-A1 (NMR)	Parkinson	16	56995038	56995038	C	T	rs4783962	0.0491	-0.0034	0.0095	0.0209	2.532e-07	0.8717	2.532e-07	2.532e-07	False	True	16_56995038_C_T	1.0	240	0.1
Apo-A1 (NMR)	Parkinson	16	57008227	57008227	A	G	rs158480	-0.0831	0.0136	0.0123	0.0273	1.213e-11	0.6191	1.213e-11	1.213e-11	False	True	16_57008227_A_G	1.0	981	0.1
Apo-A1 (NMR)	Parkinson	16	57017002	57017002	G	T	rs9923854	0.0689	0.052	0.013	0.0309	1.161e-07	0.09323	1.161e-07	1.161e-07	False	True	16_57017002_G_T	1.0	415	0.1
Apo-A1 (NMR)	Parkinson	16	57019392	57019392	C	T	rs12720917	0.0667	-0.0493	0.0125	0.032	9.603e-08	0.1227	9.603e-08	9.603e-08	False	True	16_57019392_C_T	1.0	447	0.1
Apo-A1 (NMR)	Parkinson	16	68021125	68021125	A	C	rs78539049	0.1022	-0.0246	0.0196	0.0519	1.927e-07	0.6362	1.927e-07	1.927e-07	False	True	16_68021125_A_C	1.0	292	0.1
Apo-A1 (NMR)	Parkinson	17	45542260	45542260	G	T	rs112238165	-0.0576	0.0495	0.0117	0.024	8.908e-07	0.03926	8.908e-07	8.908e-07	False	True	17_45542260_G_T	1.0	27	0.1
Apo-A1 (NMR)	Parkinson	18	46529282	46529282	G	T	.	-0.057	0.0268	0.0116	0.0277	9.089e-07	0.3331	9.089e-07	9.089e-07	False	True	18_46529282_G_T	1.0	26	0.1
Apo-A1 (NMR)	Parkinson	18	47126999	47126999	A	G	rs28512338	-0.0446	0.002	0.0088	0.0201	4.465e-07	0.9194	4.465e-07	4.465e-07	False	True	18_47126999_A_G	1.0	120	0.1
Apo-A1 (NMR)	Parkinson	18	47143458	47143458	C	T	rs17799105	-0.083	0.026	0.0164	0.0592	4.346e-07	0.6605	4.346e-07	4.346e-07	False	True	18_47143458_C_T	1.0	123	0.1
Apo-A1 (NMR)	Parkinson	18	47145202	47145202	A	G	rs12958839	0.0418	0.0008	0.0083	0.0199	5.358e-07	0.9696	5.358e-07	5.358e-07	False	True	18_47145202_A_G	1.0	94	0.1
Apo-A1 (NMR)	Parkinson	18	47176917	47176917	C	T	rs4939888	0.042	0.0025	0.0084	0.0229	5.204999999999999e-07	0.9135	5.204999999999999e-07	5.204999999999999e-07	False	True	18_47176917_C_T	1.0	98	0.1
Apo-A1 (NMR)	Parkinson	18	47183012	47183012	C	T	rs11662691	0.0878	0.0101	0.0145	0.0478	1.49e-09	0.8332	1.49e-09	1.49e-09	False	True	18_47183012_C_T	1.0	729	0.1
Apo-A1 (NMR)	Parkinson	18	47196870	47196870	A	G	rs80175721	-0.1565	-0.2019	0.0317	0.0978	7.661e-07	0.0389399999999999	7.661e-07	7.661e-07	False	True	18_47196870_A_G	1.0	62	0.1
Apo-A1 (NMR)	Parkinson	18	47227334	47227334	A	G	rs12955308	-0.0416	-0.024	0.0083	0.0224	5.906e-07	0.2851	5.906e-07	5.906e-07	False	True	18_47227334_A_G	1.0	88	0.1
Apo-A1 (NMR)	Parkinson	19	11190652	11190652	A	G	rs142130958	-0.0671	0.018	0.0133	0.0254	4.52e-07	0.4786	4.52e-07	4.52e-07	False	True	19_11190652_A_G	1.0	118	0.1
Apo-A1 (NMR)	Parkinson	19	11348521	11348521	A	G	rs3745683	-0.079	0.0735	0.0159	0.0313	6.577e-07	0.01875	6.577e-07	6.577e-07	False	True	19_11348521_A_G	1.0	77	0.1
Apo-A1 (NMR)	Parkinson	19	45408628	45408628	C	T	rs769446	-0.0927	-0.0319	0.0189	0.0367	9.718000000000002e-07	0.385	9.718000000000002e-07	9.718000000000002e-07	False	True	19_45408628_C_T	1.0	4	0.1
Apo-A1 (NMR)	Parkinson	19	45416831	45416831	G	T	rs390082	-0.0979	0.0049	0.0147	0.0275	3.048e-11	0.8578	3.048e-11	3.048e-11	False	True	19_45416831_G_T	1.0	963	0.1
Apo-A1 (NMR)	Parkinson	2	136479302	136479302	C	T	rs3754692	0.0492	-0.0173	0.01	0.0214	9.385e-07	0.4196	9.385e-07	9.385e-07	False	True	2_136479302_C_T	1.0	16	0.1
Apo-A1 (NMR)	Parkinson	2	213190035	213190035	C	T	.	0.0776	-0.0193	0.0158	0.0388	9.5e-07	0.6197	9.5e-07	9.5e-07	False	True	2_213190035_C_T	1.0	11	0.1
Apo-A1 (NMR)	Parkinson	20	43042364	43042364	C	T	rs1800961	0.1372	-0.1154	0.0221	0.05	5.77e-10	0.0209099999999999	5.77e-10	5.77e-10	False	True	20_43042364_C_T	1.0	854	0.1
Apo-A1 (NMR)	Parkinson	22	21984379	21984379	A	G	rs3747093	-0.0509	0.0185	0.0103	0.0214	7.481e-07	0.3881	7.481e-07	7.481e-07	False	True	22_21984379_A_G	1.0	65	0.1
Apo-A1 (NMR)	Parkinson	4	69310287	69310287	C	T	rs150928241	0.0547	0.0392	0.0111	0.0255	8.645e-07	0.125	8.645e-07	8.645e-07	False	True	4_69310287_C_T	1.0	36	0.1
Apo-A1 (NMR)	Parkinson	4	73406173	73406173	A	G	.	-0.2037	-0.1151	0.035	0.0775	6.0929999999999995e-09	0.1374	6.0929999999999995e-09	6.0929999999999995e-09	False	True	4_73406173_A_G	1.0	640	0.1
Apo-A1 (NMR)	Parkinson	4	103146888	103146888	A	C	rs35225200	0.1004	0.0307	0.0201	0.0339	5.958e-07	0.3647	5.958e-07	5.958e-07	False	True	4_103146888_A_C	1.0	87	0.1
Apo-A1 (NMR)	Parkinson	7	1067403	1067403	A	G	rs74360401	0.061	0.0103	0.0124	0.0235	9.771e-07	0.6622	9.771e-07	9.771e-07	False	True	7_1067403_A_G	1.0	2	0.1
Apo-A1 (NMR)	Parkinson	8	9231661	9231661	A	G	rs12546198	0.0659	0.0211	0.0131	0.0318	4.899000000000001e-07	0.5063	4.899000000000001e-07	4.899000000000001e-07	False	True	8_9231661_A_G	1.0	105	0.1
Apo-A1 (NMR)	Parkinson	8	19776981	19776981	A	C	rs4466415	-0.0624	-0.0457	0.0122	0.025	3.018e-07	0.06735	3.018e-07	3.018e-07	False	True	8_19776981_A_C	1.0	190	0.1
Apo-A1 (NMR)	Parkinson	8	19813529	19813529	A	G	rs268	0.1917	0.0159	0.0315	0.0669	1.155e-09	0.8123	1.155e-09	1.155e-09	False	True	8_19813529_A_G	1.0	752	0.1
Apo-A1 (NMR)	Parkinson	8	19875408	19875408	A	G	rs6586886	0.0484	0.0011	0.0085	0.0189	1.394e-08	0.954	1.394e-08	1.394e-08	False	True	8_19875408_A_G	1.0	604	0.1
Apo-A1 (NMR)	Parkinson	8	19916120	19916120	A	G	rs66778572	0.046	0.018	0.009	0.0212	2.775e-07	0.3953	2.775e-07	2.775e-07	False	True	8_19916120_A_G	1.0	217	0.1
Apo-A1 (NMR)	Parkinson	8	19931087	19931087	C	T	rs117501405	-0.1248	0.0861	0.024	0.0543	1.9960000000000001e-07	0.1131	1.9960000000000001e-07	1.9960000000000001e-07	False	True	8_19931087_C_T	1.0	283	0.1
Apo-A1 (NMR)	Parkinson	9	15285448	15285448	G	T	rs7035801	0.0568	0.0262	0.0113	0.0231	4.657e-07	0.2558	4.657e-07	4.657e-07	False	True	9_15285448_G_T	1.0	112	0.1
Apo-A1 (NMR)	Parkinson	9	107629336	107629336	C	T	rs13301006	0.0777	0.0277	0.0136	0.0259	1.043e-08	0.2852	1.043e-08	1.043e-08	False	True	9_107629336_C_T	1.0	619	0.1
Apo-A1 (NMR)	Parkinson	9	107645080	107645080	C	T	rs2275542	0.0455	0.005	0.0093	0.0191	9.261e-07	0.7932	9.261e-07	9.261e-07	False	True	9_107645080_C_T	1.0	22	0.1
Apo-A1 (NMR)	Rectal cancer	1	63177539	63177539	G	T	rs60152331	-0.0431	0.0252778071842686	0.0086	0.0321902865421189	6.134e-07	0.4323	6.134e-07	6.134e-07	False	True	1_63177539_G_T	1.0	87	0.1
Apo-A1 (NMR)	Rectal cancer	1	220974545	220974545	C	T	rs10863565	0.053	-0.1048103643523451	0.0103	0.0358716834814456	2.714e-07	0.0034799999999999	2.714e-07	2.714e-07	False	True	1_220974545_C_T	1.0	235	0.1
Apo-A1 (NMR)	Rectal cancer	1	226064353	226064353	T	TTTGG	1:226064353_T_TTTGG	0.0586	0.01257878220686	0.0118	0.0905359257365674	7.543999999999999e-07	0.8895	7.543999999999999e-07	7.543999999999999e-07	False	True	1_226064353_T_TTTGG	1.0	67	0.1
Apo-A1 (NMR)	Rectal cancer	11	61618012	61618012	C	T	rs2727263	0.0629	0.1020149254067297	0.0124	0.0614263461358585	4.315e-07	0.09676	4.315e-07	4.315e-07	False	True	11_61618012_C_T	1.0	133	0.1
Apo-A1 (NMR)	Rectal cancer	11	61637587	61637587	C	T	rs174628	-0.0491	-0.0065783153601225	0.01	0.0402266028961703	8.362999999999999e-07	0.8701	8.362999999999999e-07	8.362999999999999e-07	False	True	11_61637587_C_T	1.0	46	0.1
Apo-A1 (NMR)	Rectal cancer	11	61803540	61803540	A	G	rs10897209	-0.1029	0.0096532570281383	0.0203	0.0928542638574654	3.842e-07	0.9172	3.842e-07	3.842e-07	False	True	11_61803540_A_G	1.0	147	0.1
Apo-A1 (NMR)	Rectal cancer	11	116752163	116752163	C	T	rs482371	-0.0401	0.0116678048676821	0.0082	0.0327820408176668	8.835e-07	0.7219	8.835e-07	8.835e-07	False	True	11_116752163_C_T	1.0	30	0.1
Apo-A1 (NMR)	Rectal cancer	12	47223857	47223857	C	CAA	12:47223857_C_CAA	-0.0539	0.0214279474136204	0.0104	0.0314018758541055	2.368e-07	0.495	2.368e-07	2.368e-07	False	True	12_47223857_C_CAA	1.0	256	0.1
Apo-A1 (NMR)	Rectal cancer	12	125286650	125286650	C	T	rs4765610	-0.0403	0.0359381068056291	0.0082	0.0311224529073055	9.169e-07	0.2482	9.169e-07	9.169e-07	False	True	12_125286650_C_T	1.0	23	0.1
Apo-A1 (NMR)	Rectal cancer	12	125317391	125317391	A	C	rs10773107	-0.0515	0.0161293819298835	0.0103	0.0844890362882216	6.027000000000001e-07	0.8486	6.027000000000001e-07	6.027000000000001e-07	False	True	12_125317391_A_C	1.0	91	0.1
Apo-A1 (NMR)	Rectal cancer	12	125324798	125324798	A	C	rs61941676	-0.0633	0.0638987258502317	0.0128	0.0472869248419991	7.77e-07	0.1766	7.77e-07	7.77e-07	False	True	12_125324798_A_C	1.0	62	0.1
Apo-A1 (NMR)	Rectal cancer	12	125338336	125338336	C	T	rs78194510	0.0745	-0.0510732701840006	0.0151	0.0579819218935226	8.048999999999999e-07	0.3784	8.048999999999999e-07	8.048999999999999e-07	False	True	12_125338336_C_T	1.0	53	0.1
Apo-A1 (NMR)	Rectal cancer	12	125351149	125351149	A	G	rs4435094	-0.0449	0.0429075010112765	0.0086	0.0335628118909626	1.645e-07	0.2011	1.645e-07	1.645e-07	False	True	12_125351149_A_G	1.0	340	0.1
Apo-A1 (NMR)	Rectal cancer	12	125363987	125363987	A	C	rs57276302	0.0665	0.0504515434960982	0.0124	0.0465066997528076	7.718999999999999e-08	0.278	7.718999999999999e-08	7.718999999999999e-08	False	True	12_125363987_A_C	1.0	489	0.1
Apo-A1 (NMR)	Rectal cancer	13	66479744	66479744	A	G	rs9528999	0.0468	0.0185273046138835	0.0095	0.0313158229724215	7.945000000000001e-07	0.5541	7.945000000000001e-07	7.945000000000001e-07	False	True	13_66479744_A_G	1.0	56	0.1
Apo-A1 (NMR)	Rectal cancer	15	58520259	58520259	C	T	rs11631950	0.0462	0.0336602014926352	0.009	0.0334514550286891	2.517e-07	0.3143	2.517e-07	2.517e-07	False	True	15_58520259_C_T	1.0	249	0.1
Apo-A1 (NMR)	Rectal cancer	15	58582294	58582294	C	T	rs938509	-0.0483	0.0283930745012178	0.0095	0.0361260551367227	3.64e-07	0.4319	3.64e-07	3.64e-07	False	True	15_58582294_C_T	1.0	158	0.1
Apo-A1 (NMR)	Rectal cancer	15	58607320	58607320	A	G	rs500590	0.0468	-0.0133110140596724	0.0096	0.0339850367985978	9.944e-07	0.6953	9.944e-07	9.944e-07	False	True	15_58607320_A_G	1.0	0	0.1
Apo-A1 (NMR)	Rectal cancer	15	58630019	58630019	G	T	rs12910827	-0.1221	0.0683126401820872	0.0242	0.09093152156346	4.413e-07	0.4525	4.413e-07	4.413e-07	False	True	15_58630019_G_T	1.0	130	0.1
Apo-A1 (NMR)	Rectal cancer	15	58682690	58682690	A	G	rs34718390	0.0975	0.0635789816428713	0.0186	0.0627552586409692	1.6760000000000004e-07	0.311	1.6760000000000004e-07	1.6760000000000004e-07	False	True	15_58682690_A_G	1.0	337	0.1
Apo-A1 (NMR)	Rectal cancer	15	58691202	58691202	A	G	rs76898656	-0.1133	-0.0978524001675046	0.0221	0.0930542266652772	2.923e-07	0.293	2.923e-07	2.923e-07	False	True	15_58691202_A_G	1.0	209	0.1
Apo-A1 (NMR)	Rectal cancer	15	58692007	58692007	A	G	rs440183	-0.0467	0.0608121393967574	0.0092	0.0353499642095933	3.595e-07	0.08538	3.595e-07	3.595e-07	False	True	15_58692007_A_G	1.0	161	0.1
Apo-A1 (NMR)	Rectal cancer	15	58720262	58720262	C	T	rs117966452	0.2415	0.1297670580590653	0.0492	0.137132244701673	9.439e-07	0.344	9.439e-07	9.439e-07	False	True	15_58720262_C_T	1.0	14	0.1
Apo-A1 (NMR)	Rectal cancer	15	58727687	58727687	C	T	rs62000939	-0.0582	0.0136933271320024	0.0114	0.0430992015497408	3.3e-07	0.7507	3.3e-07	3.3e-07	False	True	15_58727687_C_T	1.0	176	0.1
Apo-A1 (NMR)	Rectal cancer	15	58931340	58931340	A	G	rs17269425	-0.1152	-0.0807763100272877	0.0228	0.0904630956305386	4.328e-07	0.3719	4.328e-07	4.328e-07	False	True	15_58931340_A_G	1.0	132	0.1
Apo-A1 (NMR)	Rectal cancer	15	59531818	59531818	C	T	15:59531818_C_T	0.2504	-0.1312913856811757	0.05	0.1172456339968963	5.345e-07	0.2628	5.345e-07	5.345e-07	False	True	15_59531818_C_T	1.0	102	0.1
Apo-A1 (NMR)	Rectal cancer	15	59806496	59806496	G	T	15:59806496_G_T	-0.2556	-0.0989367478600235	0.049	0.1565883777580976	1.819e-07	0.5275	1.819e-07	1.819e-07	False	True	15_59806496_G_T	1.0	313	0.1
Apo-A1 (NMR)	Rectal cancer	16	56759532	56759532	A	G	rs190368852	0.1217	0.1759022049917712	0.022	0.0859880674924913	3.052e-08	0.04079	3.052e-08	3.052e-08	False	True	16_56759532_A_G	1.0	566	0.1
Apo-A1 (NMR)	Rectal cancer	16	56819919	56819919	C	T	rs16962014	0.0681	-0.0464628744103408	0.0139	0.0527036538905117	9.935e-07	0.3779999999999999	9.935e-07	9.935e-07	False	True	16_56819919_C_T	1.0	1	0.1
Apo-A1 (NMR)	Rectal cancer	16	56927296	56927296	C	T	rs55980617	0.0591	0.0421970486997882	0.0117	0.0485227218238371	4.771000000000001e-07	0.3845	4.771000000000001e-07	4.771000000000001e-07	False	True	16_56927296_C_T	1.0	118	0.1
Apo-A1 (NMR)	Rectal cancer	16	56938955	56938955	A	C	rs72786761	-0.1891	-0.0696716732493192	0.0348	0.1055248117587236	5.639e-08	0.5091	5.639e-08	5.639e-08	False	True	16_56938955_A_C	1.0	519	0.1
Apo-A1 (NMR)	Rectal cancer	16	56984590	56984590	C	T	rs9938160	0.0712	-0.1349678604104844	0.01	0.0944941852728826	1.348e-12	0.1532	1.348e-12	1.348e-12	False	True	16_56984590_C_T	1.0	1074	0.1
Apo-A1 (NMR)	Rectal cancer	16	56988502	56988502	A	G	rs2399597	-0.0883	-0.0572306334542716	0.012	0.0442014309502344	1.705e-13	0.1954	1.705e-13	1.705e-13	False	True	16_56988502_A_G	1.0	1090	0.1
Apo-A1 (NMR)	Rectal cancer	16	56993901	56993901	A	C	rs36229786	0.1273	-0.0433251247383736	0.0112	0.1118902191199825	6.0450000000000004e-30	0.6986	6.0450000000000004e-30	6.0450000000000004e-30	False	True	16_56993901_A_C	1.0	1394	0.1
Apo-A1 (NMR)	Rectal cancer	16	56995038	56995038	C	T	rs4783962	0.0491	0.0218366946091744	0.0095	0.0373516365202076	2.532e-07	0.5588	2.532e-07	2.532e-07	False	True	16_56995038_C_T	1.0	247	0.1
Apo-A1 (NMR)	Rectal cancer	16	57008227	57008227	A	G	rs158480	-0.0831	-0.0832375985700556	0.0123	0.0451089188088284	1.213e-11	0.065	1.213e-11	1.213e-11	False	True	16_57008227_A_G	1.0	1027	0.1
Apo-A1 (NMR)	Rectal cancer	16	57017002	57017002	G	T	rs9923854	0.0689	-0.0641947120419968	0.013	0.0543095869215882	1.161e-07	0.2372	1.161e-07	1.161e-07	False	True	16_57017002_G_T	1.0	423	0.1
Apo-A1 (NMR)	Rectal cancer	16	57017319	57017319	A	G	rs1800777	-0.1927	-0.0419094030772095	0.0244	0.0814786643608349	2.7190000000000002e-15	0.607	2.7190000000000002e-15	2.7190000000000002e-15	False	True	16_57017319_A_G	1.0	1212	0.1
Apo-A1 (NMR)	Rectal cancer	16	57019392	57019392	C	T	rs12720917	0.0667	0.0646451934935312	0.0125	0.1401016857140465	9.603e-08	0.6445	9.603e-08	9.603e-08	False	True	16_57019392_C_T	1.0	459	0.1
Apo-A1 (NMR)	Rectal cancer	16	68021125	68021125	A	C	rs78539049	0.1022	0.1410654402786028	0.0196	0.0798472649456834	1.927e-07	0.07728	1.927e-07	1.927e-07	False	True	16_68021125_A_C	1.0	302	0.1
Apo-A1 (NMR)	Rectal cancer	17	45542260	45542260	G	T	rs112238165	-0.0576	-0.0597500044057739	0.0117	0.0372386086802352	8.908e-07	0.1086	8.908e-07	8.908e-07	False	True	17_45542260_G_T	1.0	28	0.1
Apo-A1 (NMR)	Rectal cancer	18	46529282	46529282	G	T	18:46529282_G_T	-0.057	0.0641009254065236	0.0116	0.0935901349413787	9.089e-07	0.4934	9.089e-07	9.089e-07	False	True	18_46529282_G_T	1.0	26	0.1
Apo-A1 (NMR)	Rectal cancer	18	46723931	46723931	C	CT	18:46723931_C_CT	0.1306	-0.2719337154836417	0.0251	0.1692401459432626	1.9820000000000001e-07	0.1081	1.9820000000000001e-07	1.9820000000000001e-07	False	True	18_46723931_C_CT	1.0	296	0.1
Apo-A1 (NMR)	Rectal cancer	18	47126999	47126999	A	G	rs28512338	-0.0446	-0.0070246149369644	0.0088	0.0328160499518997	4.465e-07	0.8305	4.465e-07	4.465e-07	False	True	18_47126999_A_G	1.0	128	0.1
Apo-A1 (NMR)	Rectal cancer	18	47143458	47143458	C	T	rs17799105	-0.083	-0.0131865618041755	0.0164	0.0819730207895022	4.346e-07	0.8722	4.346e-07	4.346e-07	False	True	18_47143458_C_T	1.0	131	0.1
Apo-A1 (NMR)	Rectal cancer	18	47145202	47145202	A	G	rs12958839	0.0418	-0.0117309228756986	0.0083	0.0311305500995997	5.358e-07	0.7063	5.358e-07	5.358e-07	False	True	18_47145202_A_G	1.0	101	0.1
Apo-A1 (NMR)	Rectal cancer	18	47176917	47176917	C	T	rs4939888	0.042	-0.0013990209137074	0.0084	0.0328211544287284	5.204999999999999e-07	0.966	5.204999999999999e-07	5.204999999999999e-07	False	True	18_47176917_C_T	1.0	105	0.1
Apo-A1 (NMR)	Rectal cancer	18	47183012	47183012	C	T	rs11662691	0.0878	0.1127208700641187	0.0145	0.1528015203191937	1.49e-09	0.4607	1.49e-09	1.49e-09	False	True	18_47183012_C_T	1.0	757	0.1
Apo-A1 (NMR)	Rectal cancer	18	47196870	47196870	A	G	rs80175721	-0.1565	0.1410654402786028	0.0317	0.1595106926485121	7.661e-07	0.3765	7.661e-07	7.661e-07	False	True	18_47196870_A_G	1.0	65	0.1
Apo-A1 (NMR)	Rectal cancer	18	47227334	47227334	A	G	rs12955308	-0.0416	-0.0087380659432852	0.0083	0.0312397329969519	5.906e-07	0.7797	5.906e-07	5.906e-07	False	True	18_47227334_A_G	1.0	95	0.1
Apo-A1 (NMR)	Rectal cancer	19	11190652	11190652	A	G	rs142130958	-0.0671	-0.0239118200463128	0.0133	0.0485985574147679	4.52e-07	0.6227	4.52e-07	4.52e-07	False	True	19_11190652_A_G	1.0	126	0.1
Apo-A1 (NMR)	Rectal cancer	19	11348521	11348521	A	G	rs3745683	-0.079	0.0520304080943842	0.0159	0.0580753842883379	6.577e-07	0.3703	6.577e-07	6.577e-07	False	True	19_11348521_A_G	1.0	81	0.1
Apo-A1 (NMR)	Rectal cancer	19	45408628	45408628	C	T	rs769446	-0.0927	0.2123272588803606	0.0189	0.177000384352501	9.718000000000002e-07	0.2303	9.718000000000002e-07	9.718000000000002e-07	False	True	19_45408628_C_T	1.0	4	0.1
Apo-A1 (NMR)	Rectal cancer	19	45416831	45416831	G	T	rs390082	-0.0979	0.0159261505502592	0.0147	0.0499404081612719	3.048e-11	0.7498	3.048e-11	3.048e-11	False	True	19_45416831_G_T	1.0	1009	0.1
Apo-A1 (NMR)	Rectal cancer	2	136800195	136800195	C	T	rs72974159	-0.0528	-0.1098148660072066	0.0108	0.0990980871284326	9.263e-07	0.2678	9.263e-07	9.263e-07	False	True	2_136800195_C_T	1.0	20	0.1
Apo-A1 (NMR)	Rectal cancer	2	213190035	213190035	C	T	2:213190035_C_T	0.0776	0.0461486560259802	0.0158	0.05474006165218	9.5e-07	0.3992	9.5e-07	9.5e-07	False	True	2_213190035_C_T	1.0	12	0.1
Apo-A1 (NMR)	Rectal cancer	20	43042364	43042364	C	T	rs1800961	0.1372	0.1684761499719015	0.0221	0.0966004094526531	5.77e-10	0.08115	5.77e-10	5.77e-10	False	True	20_43042364_C_T	1.0	890	0.1
Apo-A1 (NMR)	Rectal cancer	22	21984379	21984379	A	G	rs3747093	-0.0509	-0.0465972853767822	0.0103	0.0406012281185916	7.481e-07	0.2511	7.481e-07	7.481e-07	False	True	22_21984379_A_G	1.0	69	0.1
Apo-A1 (NMR)	Rectal cancer	4	69310287	69310287	C	T	rs150928241	0.0547	-0.0012991557316201	0.0111	0.1079740926823627	8.645e-07	0.9904	8.645e-07	8.645e-07	False	True	4_69310287_C_T	1.0	37	0.1
Apo-A1 (NMR)	Rectal cancer	4	73406173	73406173	A	G	4:73406173_A_G	-0.2037	0.0545828777702917	0.035	0.1068304201350589	6.0929999999999995e-09	0.6094	6.0929999999999995e-09	6.0929999999999995e-09	False	True	4_73406173_A_G	1.0	664	0.1
Apo-A1 (NMR)	Rectal cancer	4	103146888	103146888	A	C	rs35225200	0.1004	-0.0887219300608045	0.0201	0.0557478166048516	5.958e-07	0.1115	5.958e-07	5.958e-07	False	True	4_103146888_A_C	1.0	94	0.1
Apo-A1 (NMR)	Rectal cancer	7	1067403	1067403	A	G	rs74360401	0.061	0.0993784439802788	0.0124	0.0445620840398663	9.771e-07	0.02574	9.771e-07	9.771e-07	False	True	7_1067403_A_G	1.0	2	0.1
Apo-A1 (NMR)	Rectal cancer	8	9231661	9231661	A	G	rs12546198	0.0659	-0.0524518600024242	0.0131	0.0515161185549594	4.899000000000001e-07	0.3086	4.899000000000001e-07	4.899000000000001e-07	False	True	8_9231661_A_G	1.0	114	0.1
Apo-A1 (NMR)	Rectal cancer	8	19776981	19776981	A	C	rs4466415	-0.0624	0.0323703800304506	0.0122	0.0456642273554196	3.018e-07	0.4784	3.018e-07	3.018e-07	False	True	8_19776981_A_C	1.0	197	0.1
Apo-A1 (NMR)	Rectal cancer	8	19793581	19793581	C	T	rs190118115	0.1785	-0.0230639395985516	0.0316	0.1157038938940633	1.628e-08	0.8420000000000001	1.628e-08	1.628e-08	False	True	8_19793581_C_T	1.0	613	0.1
Apo-A1 (NMR)	Rectal cancer	8	19875408	19875408	A	G	rs6586886	0.0484	-0.0039920212695374	0.0085	0.0318000600513952	1.394e-08	0.9001	1.394e-08	1.394e-08	False	True	8_19875408_A_G	1.0	623	0.1
Apo-A1 (NMR)	Rectal cancer	8	19916120	19916120	A	G	rs66778572	0.046	-0.0435383020144834	0.009	0.034845933374187	2.775e-07	0.2115	2.775e-07	2.775e-07	False	True	8_19916120_A_G	1.0	226	0.1
Apo-A1 (NMR)	Rectal cancer	8	19931087	19931087	C	T	rs117501405	-0.1248	0.1603315389023393	0.024	0.0921237451183557	1.9960000000000001e-07	0.08179	1.9960000000000001e-07	1.9960000000000001e-07	False	True	8_19931087_C_T	1.0	294	0.1
Apo-A1 (NMR)	Rectal cancer	9	15285670	15285670	A	G	rs535772	-0.0665	-0.0476158539416632	0.0133	0.0518239386963997	6.045e-07	0.3582	6.045e-07	6.045e-07	False	True	9_15285670_A_G	1.0	90	0.1
Apo-A1 (NMR)	Rectal cancer	9	15301428	15301428	A	C	rs2849049	0.0451	0.0656057570979938	0.0086	0.0327769966284069	1.6170000000000005e-07	0.04533	1.6170000000000005e-07	1.6170000000000005e-07	False	True	9_15301428_A_C	1.0	343	0.1
Apo-A1 (NMR)	Rectal cancer	9	107629336	107629336	C	T	rs13301006	0.0777	-0.0035061393292875	0.0136	0.0439391277247421	1.043e-08	0.9364	1.043e-08	1.043e-08	False	True	9_107629336_C_T	1.0	638	0.1
Apo-A1 (NMR)	Rectal cancer	9	107645080	107645080	C	T	rs2275542	0.0455	-0.0319035490130082	0.0093	0.0332703581622533	9.261e-07	0.3376	9.261e-07	9.261e-07	False	True	9_107645080_C_T	1.0	21	0.1
Apo-A1 (NMR)	SBP	1	63177539	63177539	G	T	rs60152331	-0.0431	-0.0273	0.0086	0.0318	6.134e-07	0.3897	6.134e-07	6.134e-07	False	True	1_63177539_G_T	1.0	78	0.1
Apo-A1 (NMR)	SBP	1	220974545	220974545	C	T	rs10863565	0.053	0.0753	0.0103	0.0361	2.714e-07	0.03709	2.714e-07	2.714e-07	False	True	1_220974545_C_T	1.0	220	0.1
Apo-A1 (NMR)	SBP	11	61618012	61618012	C	T	rs2727263	0.0629	-0.0293	0.0124	0.057	4.315e-07	0.6072	4.315e-07	4.315e-07	False	True	11_61618012_C_T	1.0	120	0.1
Apo-A1 (NMR)	SBP	11	61637587	61637587	C	T	rs174628	-0.0491	-0.0565	0.01	0.0368	8.362999999999999e-07	0.1246	8.362999999999999e-07	8.362999999999999e-07	False	True	11_61637587_C_T	1.0	41	0.1
Apo-A1 (NMR)	SBP	11	61803540	61803540	A	G	rs10897209	-0.1029	-0.0231	0.0203	0.0908	3.842e-07	0.7993	3.842e-07	3.842e-07	False	True	11_61803540_A_G	1.0	132	0.1
Apo-A1 (NMR)	SBP	12	109953417	109953417	A	G	rs2879107	-0.0423	0.0225	0.0084	0.0301	4.544e-07	0.4536	4.544e-07	4.544e-07	False	True	12_109953417_A_G	1.0	112	0.1
Apo-A1 (NMR)	SBP	12	125265201	125265201	A	G	rs921919	-0.0425	-0.0677	0.0087	0.033	9.266e-07	0.04052	9.266e-07	9.266e-07	False	True	12_125265201_A_G	1.0	20	0.1
Apo-A1 (NMR)	SBP	12	125286650	125286650	C	T	rs4765610	-0.0403	-0.0364	0.0082	0.03	9.169e-07	0.2248	9.169e-07	9.169e-07	False	True	12_125286650_C_T	1.0	24	0.1
Apo-A1 (NMR)	SBP	12	125317391	125317391	A	C	rs10773107	-0.0515	0.0666	0.0103	0.0329	6.027000000000001e-07	0.04278	6.027000000000001e-07	6.027000000000001e-07	False	True	12_125317391_A_C	1.0	80	0.1
Apo-A1 (NMR)	SBP	12	125324798	125324798	A	C	rs61941676	-0.0633	0.1024	0.0128	0.0463	7.77e-07	0.02706	7.77e-07	7.77e-07	False	True	12_125324798_A_C	1.0	55	0.1
Apo-A1 (NMR)	SBP	12	125338336	125338336	C	T	rs78194510	0.0745	-0.0398	0.0151	0.0556	8.048999999999999e-07	0.4741	8.048999999999999e-07	8.048999999999999e-07	False	True	12_125338336_C_T	1.0	47	0.1
Apo-A1 (NMR)	SBP	12	125351149	125351149	A	G	rs4435094	-0.0449	-0.0168	0.0086	0.0306	1.645e-07	0.5837	1.645e-07	1.645e-07	False	True	12_125351149_A_G	1.0	315	0.1
Apo-A1 (NMR)	SBP	12	125363987	125363987	A	C	rs57276302	0.0665	0.0021	0.0124	0.0459	7.718999999999999e-08	0.9637	7.718999999999999e-08	7.718999999999999e-08	False	True	12_125363987_A_C	1.0	458	0.1
Apo-A1 (NMR)	SBP	13	66479744	66479744	A	G	rs9528999	0.0468	0.0582	0.0095	0.0302	7.945000000000001e-07	0.05384	7.945000000000001e-07	7.945000000000001e-07	False	True	13_66479744_A_G	1.0	50	0.1
Apo-A1 (NMR)	SBP	15	58520259	58520259	C	T	rs11631950	0.0462	0.0246	0.009	0.0324	2.517e-07	0.4479999999999999	2.517e-07	2.517e-07	False	True	15_58520259_C_T	1.0	236	0.1
Apo-A1 (NMR)	SBP	15	58582294	58582294	C	T	rs938509	-0.0483	-0.0232	0.0095	0.0346	3.64e-07	0.5032	3.64e-07	3.64e-07	False	True	15_58582294_C_T	1.0	144	0.1
Apo-A1 (NMR)	SBP	15	58607320	58607320	A	G	rs500590	0.0468	0.0593	0.0096	0.0329	9.944e-07	0.0715799999999999	9.944e-07	9.944e-07	False	True	15_58607320_A_G	1.0	0	0.1
Apo-A1 (NMR)	SBP	15	58630019	58630019	G	T	rs12910827	-0.1221	-0.054	0.0242	0.0887	4.413e-07	0.5427	4.413e-07	4.413e-07	False	True	15_58630019_G_T	1.0	117	0.1
Apo-A1 (NMR)	SBP	15	58682690	58682690	A	G	rs34718390	0.0975	-0.0976	0.0186	0.0649	1.6760000000000004e-07	0.1324	1.6760000000000004e-07	1.6760000000000004e-07	False	True	15_58682690_A_G	1.0	312	0.1
Apo-A1 (NMR)	SBP	15	58691202	58691202	A	G	rs76898656	-0.1133	-0.0378	0.0221	0.0864	2.923e-07	0.662	2.923e-07	2.923e-07	False	True	15_58691202_A_G	1.0	194	0.1
Apo-A1 (NMR)	SBP	15	58692007	58692007	A	G	rs440183	-0.0467	0.0511	0.0092	0.0338	3.595e-07	0.1301	3.595e-07	3.595e-07	False	True	15_58692007_A_G	1.0	147	0.1
Apo-A1 (NMR)	SBP	15	58720262	58720262	C	T	rs117966452	0.2415	0.1668	0.0492	0.1558	9.439e-07	0.2844	9.439e-07	9.439e-07	False	True	15_58720262_C_T	1.0	13	0.1
Apo-A1 (NMR)	SBP	15	58724706	58724706	A	G	rs11632618	0.1751	-0.0193	0.0192	0.0614	9.186000000000001e-20	0.7535	9.186000000000001e-20	9.186000000000001e-20	False	True	15_58724706_A_G	1.0	1278	0.1
Apo-A1 (NMR)	SBP	15	58727687	58727687	C	T	rs62000939	-0.0582	-0.0025	0.0114	0.0418	3.3e-07	0.9514	3.3e-07	3.3e-07	False	True	15_58727687_C_T	1.0	163	0.1
Apo-A1 (NMR)	SBP	15	58931340	58931340	A	G	rs17269425	-0.1152	-0.0139999999999999	0.0228	0.0905	4.328e-07	0.8773	4.328e-07	4.328e-07	False	True	15_58931340_A_G	1.0	119	0.1
Apo-A1 (NMR)	SBP	16	56759532	56759532	A	G	rs190368852	0.1217	-0.1275	0.022	0.0883	3.052e-08	0.1488	3.052e-08	3.052e-08	False	True	16_56759532_A_G	1.0	532	0.1
Apo-A1 (NMR)	SBP	16	56819919	56819919	C	T	rs16962014	0.0681	-0.0296	0.0139	0.0519	9.935e-07	0.5688	9.935e-07	9.935e-07	False	True	16_56819919_C_T	1.0	1	0.1
Apo-A1 (NMR)	SBP	16	56927296	56927296	C	T	rs55980617	0.0591	-0.1343	0.0117	0.0449	4.771000000000001e-07	0.002767	4.771000000000001e-07	4.771000000000001e-07	False	True	16_56927296_C_T	1.0	105	0.1
Apo-A1 (NMR)	SBP	16	56938955	56938955	A	C	rs72786761	-0.1891	-0.0304	0.0348	0.1117	5.639e-08	0.7852	5.639e-08	5.639e-08	False	True	16_56938955_A_C	1.0	490	0.1
Apo-A1 (NMR)	SBP	16	56985555	56985555	A	G	rs12448528	-0.1191	0.0429	0.0104	0.0376	3.318e-30	0.2545	3.318e-30	3.318e-30	False	True	16_56985555_A_G	1.0	1317	0.1
Apo-A1 (NMR)	SBP	16	56988502	56988502	A	G	rs2399597	-0.0883	0.0898	0.012	0.0421	1.705e-13	0.033	1.705e-13	1.705e-13	False	True	16_56988502_A_G	1.0	1014	0.1
Apo-A1 (NMR)	SBP	16	56995038	56995038	C	T	rs4783962	0.0491	-0.0582	0.0095	0.0358	2.532e-07	0.1035	2.532e-07	2.532e-07	False	True	16_56995038_C_T	1.0	233	0.1
Apo-A1 (NMR)	SBP	16	57008227	57008227	A	G	rs158480	-0.0831	0.0496	0.0123	0.0455	1.213e-11	0.2761	1.213e-11	1.213e-11	False	True	16_57008227_A_G	1.0	958	0.1
Apo-A1 (NMR)	SBP	16	57017002	57017002	G	T	rs9923854	0.0689	0.0167	0.013	0.0518	1.161e-07	0.747	1.161e-07	1.161e-07	False	True	16_57017002_G_T	1.0	397	0.1
Apo-A1 (NMR)	SBP	16	57019392	57019392	C	T	rs12720917	0.0667	0.0002	0.0125	0.0463	9.603e-08	0.997	9.603e-08	9.603e-08	False	True	16_57019392_C_T	1.0	427	0.1
Apo-A1 (NMR)	SBP	16	68021125	68021125	A	C	rs78539049	0.1022	0.0116	0.0196	0.0759	1.927e-07	0.878	1.927e-07	1.927e-07	False	True	16_68021125_A_C	1.0	284	0.1
Apo-A1 (NMR)	SBP	17	45542260	45542260	G	T	rs112238165	-0.0576	-0.1196	0.0117	0.0391	8.908e-07	0.002198	8.908e-07	8.908e-07	False	True	17_45542260_G_T	1.0	27	0.1
Apo-A1 (NMR)	SBP	18	46529282	46529282	G	T	.	-0.057	-0.0065	0.0116	0.0321	9.089e-07	0.8397	9.089e-07	9.089e-07	False	True	18_46529282_G_T	1.0	26	0.1
Apo-A1 (NMR)	SBP	18	47126999	47126999	A	G	rs28512338	-0.0446	0.0479	0.0088	0.0315	4.465e-07	0.1284	4.465e-07	4.465e-07	False	True	18_47126999_A_G	1.0	115	0.1
Apo-A1 (NMR)	SBP	18	47143458	47143458	C	T	rs17799105	-0.083	-0.0082	0.0164	0.0773	4.346e-07	0.9159	4.346e-07	4.346e-07	False	True	18_47143458_C_T	1.0	118	0.1
Apo-A1 (NMR)	SBP	18	47145202	47145202	A	G	rs12958839	0.0418	-0.0761	0.0083	0.0303	5.358e-07	0.01194	5.358e-07	5.358e-07	False	True	18_47145202_A_G	1.0	90	0.1
Apo-A1 (NMR)	SBP	18	47176917	47176917	C	T	rs4939888	0.042	-0.0277	0.0084	0.0305	5.204999999999999e-07	0.364	5.204999999999999e-07	5.204999999999999e-07	False	True	18_47176917_C_T	1.0	93	0.1
Apo-A1 (NMR)	SBP	18	47183012	47183012	C	T	rs11662691	0.0878	-0.0059	0.0145	0.0542	1.49e-09	0.9139	1.49e-09	1.49e-09	False	True	18_47183012_C_T	1.0	707	0.1
Apo-A1 (NMR)	SBP	18	47196870	47196870	A	G	rs80175721	-0.1565	-0.0523	0.0317	0.1412	7.661e-07	0.7113	7.661e-07	7.661e-07	False	True	18_47196870_A_G	1.0	58	0.1
Apo-A1 (NMR)	SBP	18	47227334	47227334	A	G	rs12955308	-0.0416	-0.0181	0.0083	0.0302	5.906e-07	0.5494	5.906e-07	5.906e-07	False	True	18_47227334_A_G	1.0	84	0.1
Apo-A1 (NMR)	SBP	19	11348521	11348521	A	G	rs3745683	-0.079	0.1373	0.0159	0.0563	6.577e-07	0.01473	6.577e-07	6.577e-07	False	True	19_11348521_A_G	1.0	73	0.1
Apo-A1 (NMR)	SBP	19	45408628	45408628	C	T	rs769446	-0.0927	-0.1547	0.0189	0.0578	9.718000000000002e-07	0.0074379999999999	9.718000000000002e-07	9.718000000000002e-07	False	True	19_45408628_C_T	1.0	4	0.1
Apo-A1 (NMR)	SBP	2	136479302	136479302	C	T	rs3754692	0.0492	-0.0051	0.01	0.0381	9.385e-07	0.8941	9.385e-07	9.385e-07	False	True	2_136479302_C_T	1.0	16	0.1
Apo-A1 (NMR)	SBP	2	213190035	213190035	C	T	.	0.0776	0.0802	0.0158	0.0509	9.5e-07	0.1149	9.5e-07	9.5e-07	False	True	2_213190035_C_T	1.0	11	0.1
Apo-A1 (NMR)	SBP	20	43042364	43042364	C	T	rs1800961	0.1372	0.1531	0.0221	0.0871	5.77e-10	0.07869	5.77e-10	5.77e-10	False	True	20_43042364_C_T	1.0	832	0.1
Apo-A1 (NMR)	SBP	22	21984379	21984379	A	G	rs3747093	-0.0509	-0.1115	0.0103	0.0388	7.481e-07	0.0040149999999999	7.481e-07	7.481e-07	False	True	22_21984379_A_G	1.0	61	0.1
Apo-A1 (NMR)	SBP	4	73406173	73406173	A	G	.	-0.2037	-0.0357	0.035	0.1061	6.0929999999999995e-09	0.7368	6.0929999999999995e-09	6.0929999999999995e-09	False	True	4_73406173_A_G	1.0	618	0.1
Apo-A1 (NMR)	SBP	8	19776981	19776981	A	C	rs4466415	-0.0624	0.0303	0.0122	0.0437	3.018e-07	0.4892	3.018e-07	3.018e-07	False	True	8_19776981_A_C	1.0	183	0.1
Apo-A1 (NMR)	SBP	8	19813529	19813529	A	G	rs268	0.1917	-0.0469	0.0315	0.1147	1.155e-09	0.6825	1.155e-09	1.155e-09	False	True	8_19813529_A_G	1.0	730	0.1
Apo-A1 (NMR)	SBP	8	19875408	19875408	A	G	rs6586886	0.0484	-0.0711	0.0085	0.0306	1.394e-08	0.0200699999999999	1.394e-08	1.394e-08	False	True	8_19875408_A_G	1.0	582	0.1
Apo-A1 (NMR)	SBP	8	19916120	19916120	A	G	rs66778572	0.046	-0.0583	0.009	0.0335	2.775e-07	0.08211	2.775e-07	2.775e-07	False	True	8_19916120_A_G	1.0	210	0.1
Apo-A1 (NMR)	SBP	8	19931087	19931087	C	T	rs117501405	-0.1248	0.324	0.024	0.0863	1.9960000000000001e-07	0.0001728	1.9960000000000001e-07	1.9960000000000001e-07	False	True	8_19931087_C_T	1.0	275	0.1
Apo-A1 (NMR)	SBP	9	15285448	15285448	G	T	rs7035801	0.0568	-0.0186	0.0113	0.0388	4.657e-07	0.6307	4.657e-07	4.657e-07	False	True	9_15285448_G_T	1.0	107	0.1
Apo-A1 (NMR)	SBP	9	107629336	107629336	C	T	rs13301006	0.0777	-0.0379	0.0136	0.0437	1.043e-08	0.3863	1.043e-08	1.043e-08	False	True	9_107629336_C_T	1.0	597	0.1
Apo-A1 (NMR)	SBP	9	107645080	107645080	C	T	rs2275542	0.0455	0.0167	0.0093	0.0324	9.261e-07	0.607	9.261e-07	9.261e-07	False	True	9_107645080_C_T	1.0	22	0.1
Apo-A1 (NMR)	Small vessel stroke	1	63177539	63177539	G	T	rs60152331	-0.0431	-0.0229	0.0086	0.0242	6.134e-07	0.3437	6.134e-07	6.134e-07	False	True	1_63177539_G_T	1.0	90	0.1
Apo-A1 (NMR)	Small vessel stroke	1	220974545	220974545	C	T	rs10863565	0.053	-0.0347	0.0103	0.0273	2.714e-07	0.2037	2.714e-07	2.714e-07	False	True	1_220974545_C_T	1.0	264	0.1
Apo-A1 (NMR)	Small vessel stroke	11	61618012	61618012	C	T	rs2727263	0.0629	0.0035	0.0124	0.0428	4.315e-07	0.9343	4.315e-07	4.315e-07	False	True	11_61618012_C_T	1.0	146	0.1
Apo-A1 (NMR)	Small vessel stroke	11	61637587	61637587	C	T	rs174628	-0.0491	0.0405	0.01	0.0289	8.362999999999999e-07	0.1603	8.362999999999999e-07	8.362999999999999e-07	False	True	11_61637587_C_T	1.0	47	0.1
Apo-A1 (NMR)	Small vessel stroke	11	61803540	61803540	A	G	rs10897209	-0.1029	-0.0804	0.0203	0.0783	3.842e-07	0.304	3.842e-07	3.842e-07	False	True	11_61803540_A_G	1.0	160	0.1
Apo-A1 (NMR)	Small vessel stroke	11	116752163	116752163	C	T	rs482371	-0.0401	0.0125	0.0082	0.0239	8.835e-07	0.6007	8.835e-07	8.835e-07	False	True	11_116752163_C_T	1.0	32	0.1
Apo-A1 (NMR)	Small vessel stroke	12	109953417	109953417	A	G	rs2879107	-0.0423	-0.0001	0.0084	0.0226	4.544e-07	0.9973	4.544e-07	4.544e-07	False	True	12_109953417_A_G	1.0	136	0.1
Apo-A1 (NMR)	Small vessel stroke	12	125265201	125265201	A	G	rs921919	-0.0425	-0.0081	0.0087	0.0254	9.266e-07	0.7490000000000001	9.266e-07	9.266e-07	False	True	12_125265201_A_G	1.0	23	0.1
Apo-A1 (NMR)	Small vessel stroke	12	125286650	125286650	C	T	rs4765610	-0.0403	-0.0115	0.0082	0.0252	9.169e-07	0.6489	9.169e-07	9.169e-07	False	True	12_125286650_C_T	1.0	27	0.1
Apo-A1 (NMR)	Small vessel stroke	12	125317391	125317391	A	C	rs10773107	-0.0515	-0.0461	0.0103	0.0274	6.027000000000001e-07	0.09277	6.027000000000001e-07	6.027000000000001e-07	False	True	12_125317391_A_C	1.0	93	0.1
Apo-A1 (NMR)	Small vessel stroke	12	125324798	125324798	A	C	rs61941676	-0.0633	0.0611	0.0128	0.036	7.77e-07	0.09	7.77e-07	7.77e-07	False	True	12_125324798_A_C	1.0	62	0.1
Apo-A1 (NMR)	Small vessel stroke	12	125338336	125338336	C	T	rs78194510	0.0745	0.0171	0.0151	0.0451	8.048999999999999e-07	0.7040000000000001	8.048999999999999e-07	8.048999999999999e-07	False	True	12_125338336_C_T	1.0	54	0.1
Apo-A1 (NMR)	Small vessel stroke	12	125351149	125351149	A	G	rs4435094	-0.0449	0.0242	0.0086	0.0237	1.645e-07	0.3066	1.645e-07	1.645e-07	False	True	12_125351149_A_G	1.0	397	0.1
Apo-A1 (NMR)	Small vessel stroke	12	125363987	125363987	A	C	rs57276302	0.0665	-0.0017	0.0124	0.035	7.718999999999999e-08	0.9618	7.718999999999999e-08	7.718999999999999e-08	False	True	12_125363987_A_C	1.0	582	0.1
Apo-A1 (NMR)	Small vessel stroke	13	66479744	66479744	A	G	rs9528999	0.0468	0.0087	0.0095	0.0231	7.945000000000001e-07	0.706	7.945000000000001e-07	7.945000000000001e-07	False	True	13_66479744_A_G	1.0	57	0.1
Apo-A1 (NMR)	Small vessel stroke	15	58520259	58520259	C	T	rs11631950	0.0462	-0.0093	0.009	0.0245	2.517e-07	0.7045	2.517e-07	2.517e-07	False	True	15_58520259_C_T	1.0	286	0.1
Apo-A1 (NMR)	Small vessel stroke	15	58582294	58582294	C	T	rs938509	-0.0483	0.009	0.0095	0.0272	3.64e-07	0.7408	3.64e-07	3.64e-07	False	True	15_58582294_C_T	1.0	172	0.1
Apo-A1 (NMR)	Small vessel stroke	15	58607320	58607320	A	G	rs500590	0.0468	0.0379	0.0096	0.0258	9.944e-07	0.1428	9.944e-07	9.944e-07	False	True	15_58607320_A_G	1.0	0	0.1
Apo-A1 (NMR)	Small vessel stroke	15	58630019	58630019	G	T	rs12910827	-0.1221	-0.0943	0.0242	0.0725	4.413e-07	0.1936	4.413e-07	4.413e-07	False	True	15_58630019_G_T	1.0	143	0.1
Apo-A1 (NMR)	Small vessel stroke	15	58682690	58682690	A	G	rs34718390	0.0975	0.004	0.0186	0.056	1.6760000000000004e-07	0.9429	1.6760000000000004e-07	1.6760000000000004e-07	False	True	15_58682690_A_G	1.0	393	0.1
Apo-A1 (NMR)	Small vessel stroke	15	58691202	58691202	A	G	rs76898656	-0.1133	0.0125	0.0221	0.0754	2.923e-07	0.8684	2.923e-07	2.923e-07	False	True	15_58691202_A_G	1.0	236	0.1
Apo-A1 (NMR)	Small vessel stroke	15	58692007	58692007	A	G	rs440183	-0.0467	-0.0245	0.0092	0.0264	3.595e-07	0.3548	3.595e-07	3.595e-07	False	True	15_58692007_A_G	1.0	177	0.1
Apo-A1 (NMR)	Small vessel stroke	15	58724706	58724706	A	G	rs11632618	0.1751	-0.019	0.0192	0.0523	9.186000000000001e-20	0.7156	9.186000000000001e-20	9.186000000000001e-20	False	True	15_58724706_A_G	1.0	1437	0.1
Apo-A1 (NMR)	Small vessel stroke	15	58727687	58727687	C	T	rs62000939	-0.0582	-0.0336	0.0114	0.0324	3.3e-07	0.2994	3.3e-07	3.3e-07	False	True	15_58727687_C_T	1.0	198	0.1
Apo-A1 (NMR)	Small vessel stroke	15	58931340	58931340	A	G	rs17269425	-0.1152	0.025	0.0228	0.0734	4.328e-07	0.7329	4.328e-07	4.328e-07	False	True	15_58931340_A_G	1.0	145	0.1
Apo-A1 (NMR)	Small vessel stroke	15	59531818	59531818	C	T	rs111543310	0.2504	-0.0122	0.05	0.139	5.345e-07	0.93	5.345e-07	5.345e-07	False	True	15_59531818_C_T	1.0	108	0.1
Apo-A1 (NMR)	Small vessel stroke	15	59806496	59806496	G	T	rs111778770	-0.2556	0.3412	0.049	0.2046	1.819e-07	0.09531	1.819e-07	1.819e-07	False	True	15_59806496_G_T	1.0	368	0.1
Apo-A1 (NMR)	Small vessel stroke	16	56759532	56759532	A	G	rs190368852	0.1217	0.0588	0.022	0.0675	3.052e-08	0.3843	3.052e-08	3.052e-08	False	True	16_56759532_A_G	1.0	659	0.1
Apo-A1 (NMR)	Small vessel stroke	16	56819919	56819919	C	T	rs16962014	0.0681	0.0099	0.0139	0.0411	9.935e-07	0.809	9.935e-07	9.935e-07	False	True	16_56819919_C_T	1.0	1	0.1
Apo-A1 (NMR)	Small vessel stroke	16	56927296	56927296	C	T	rs55980617	0.0591	-0.0143	0.0117	0.0335	4.771000000000001e-07	0.6697	4.771000000000001e-07	4.771000000000001e-07	False	True	16_56927296_C_T	1.0	127	0.1
Apo-A1 (NMR)	Small vessel stroke	16	56938955	56938955	A	C	rs72786761	-0.1891	0.0942	0.0348	0.1063	5.639e-08	0.3758	5.639e-08	5.639e-08	False	True	16_56938955_A_C	1.0	615	0.1
Apo-A1 (NMR)	Small vessel stroke	16	56984590	56984590	C	T	rs9938160	0.0712	0.0263	0.01	0.0278	1.348e-12	0.3448	1.348e-12	1.348e-12	False	True	16_56984590_C_T	1.0	1153	0.1
Apo-A1 (NMR)	Small vessel stroke	16	56988502	56988502	A	G	rs2399597	-0.0883	-0.0154	0.012	0.032	1.705e-13	0.6302	1.705e-13	1.705e-13	False	True	16_56988502_A_G	1.0	1169	0.1
Apo-A1 (NMR)	Small vessel stroke	16	56995038	56995038	C	T	rs4783962	0.0491	-0.0143	0.0095	0.0276	2.532e-07	0.6055	2.532e-07	2.532e-07	False	True	16_56995038_C_T	1.0	283	0.1
Apo-A1 (NMR)	Small vessel stroke	16	57008227	57008227	A	G	rs158480	-0.0831	-0.0433	0.0123	0.0366	1.213e-11	0.2363	1.213e-11	1.213e-11	False	True	16_57008227_A_G	1.0	1109	0.1
Apo-A1 (NMR)	Small vessel stroke	16	57017002	57017002	G	T	rs9923854	0.0689	-0.0371	0.013	0.0388	1.161e-07	0.3392	1.161e-07	1.161e-07	False	True	16_57017002_G_T	1.0	507	0.1
Apo-A1 (NMR)	Small vessel stroke	16	57017319	57017319	A	G	rs1800777	-0.1927	0.0106	0.0244	0.0662	2.7190000000000002e-15	0.8728	2.7190000000000002e-15	2.7190000000000002e-15	False	True	16_57017319_A_G	1.0	1294	0.1
Apo-A1 (NMR)	Small vessel stroke	16	57019392	57019392	C	T	rs12720917	0.0667	-0.0282	0.0125	0.0351	9.603e-08	0.4211	9.603e-08	9.603e-08	False	True	16_57019392_C_T	1.0	545	0.1
Apo-A1 (NMR)	Small vessel stroke	16	68021125	68021125	A	C	rs78539049	0.1022	-0.1296	0.0196	0.0585	1.927e-07	0.02667	1.927e-07	1.927e-07	False	True	16_68021125_A_C	1.0	353	0.1
Apo-A1 (NMR)	Small vessel stroke	17	45542260	45542260	G	T	rs112238165	-0.0576	-0.0431	0.0117	0.03	8.908e-07	0.1504	8.908e-07	8.908e-07	False	True	17_45542260_G_T	1.0	30	0.1
Apo-A1 (NMR)	Small vessel stroke	18	46529282	46529282	G	T	rs12959033	-0.057	-0.0256	0.0116	0.0252	9.089e-07	0.3091	9.089e-07	9.089e-07	False	True	18_46529282_G_T	1.0	29	0.1
Apo-A1 (NMR)	Small vessel stroke	18	47126999	47126999	A	G	rs28512338	-0.0446	0.033	0.0088	0.0242	4.465e-07	0.173	4.465e-07	4.465e-07	False	True	18_47126999_A_G	1.0	141	0.1
Apo-A1 (NMR)	Small vessel stroke	18	47143458	47143458	C	T	rs17799105	-0.083	0.0101	0.0164	0.0605	4.346e-07	0.8676	4.346e-07	4.346e-07	False	True	18_47143458_C_T	1.0	144	0.1
Apo-A1 (NMR)	Small vessel stroke	18	47145202	47145202	A	G	rs12958839	0.0418	-0.0049	0.0083	0.0229	5.358e-07	0.8322	5.358e-07	5.358e-07	False	True	18_47145202_A_G	1.0	107	0.1
Apo-A1 (NMR)	Small vessel stroke	18	47176917	47176917	C	T	rs4939888	0.042	-0.0536	0.0084	0.0237	5.204999999999999e-07	0.02396	5.204999999999999e-07	5.204999999999999e-07	False	True	18_47176917_C_T	1.0	111	0.1
Apo-A1 (NMR)	Small vessel stroke	18	47183012	47183012	C	T	rs11662691	0.0878	0.0239	0.0145	0.0421	1.49e-09	0.5701	1.49e-09	1.49e-09	False	True	18_47183012_C_T	1.0	845	0.1
Apo-A1 (NMR)	Small vessel stroke	18	47196870	47196870	A	G	rs80175721	-0.1565	-0.1548	0.0317	0.1125	7.661e-07	0.1689	7.661e-07	7.661e-07	False	True	18_47196870_A_G	1.0	65	0.1
Apo-A1 (NMR)	Small vessel stroke	19	11190652	11190652	A	G	rs142130958	-0.0671	0.024	0.0133	0.0362	4.52e-07	0.5063	4.52e-07	4.52e-07	False	True	19_11190652_A_G	1.0	137	0.1
Apo-A1 (NMR)	Small vessel stroke	19	11348521	11348521	A	G	rs3745683	-0.079	-0.062	0.0159	0.0433	6.577e-07	0.1522	6.577e-07	6.577e-07	False	True	19_11348521_A_G	1.0	83	0.1
Apo-A1 (NMR)	Small vessel stroke	19	45408628	45408628	C	T	rs769446	-0.0927	-0.0964	0.0189	0.0515	9.718000000000002e-07	0.06113	9.718000000000002e-07	9.718000000000002e-07	False	True	19_45408628_C_T	1.0	5	0.1
Apo-A1 (NMR)	Small vessel stroke	19	45416831	45416831	G	T	rs390082	-0.0979	-0.0288	0.0147	0.0404	3.048e-11	0.4758	3.048e-11	3.048e-11	False	True	19_45416831_G_T	1.0	1090	0.1
Apo-A1 (NMR)	Small vessel stroke	2	136479302	136479302	C	T	rs3754692	0.0492	0.0131	0.01	0.0283	9.385e-07	0.6433	9.385e-07	9.385e-07	False	True	2_136479302_C_T	1.0	18	0.1
Apo-A1 (NMR)	Small vessel stroke	2	213190035	213190035	C	T	rs17347152	0.0776	-0.0414	0.0158	0.0404	9.5e-07	0.3058	9.5e-07	9.5e-07	False	True	2_213190035_C_T	1.0	14	0.1
Apo-A1 (NMR)	Small vessel stroke	20	43042364	43042364	C	T	rs1800961	0.1372	-0.01	0.0221	0.0704	5.77e-10	0.8867	5.77e-10	5.77e-10	False	True	20_43042364_C_T	1.0	977	0.1
Apo-A1 (NMR)	Small vessel stroke	22	21984379	21984379	A	G	rs3747093	-0.0509	0.0448	0.0103	0.0286	7.481e-07	0.1168	7.481e-07	7.481e-07	False	True	22_21984379_A_G	1.0	68	0.1
Apo-A1 (NMR)	Small vessel stroke	4	69433714	69433714	C	T	rs34664906	-0.0624	0.0401	0.0127	0.0329	9.915e-07	0.2221	9.915e-07	9.915e-07	False	True	4_69433714_C_T	1.0	2	0.1
Apo-A1 (NMR)	Small vessel stroke	4	73406173	73406173	A	G	rs144064722	-0.2037	0.0849	0.035	0.0931	6.0929999999999995e-09	0.3617	6.0929999999999995e-09	6.0929999999999995e-09	False	True	4_73406173_A_G	1.0	754	0.1
Apo-A1 (NMR)	Small vessel stroke	4	103146888	103146888	A	C	rs35225200	0.1004	-0.0142	0.0201	0.0461	5.958e-07	0.7579	5.958e-07	5.958e-07	False	True	4_103146888_A_C	1.0	96	0.1
Apo-A1 (NMR)	Small vessel stroke	7	1067403	1067403	A	G	rs74360401	0.061	-0.0404	0.0124	0.032	9.771e-07	0.2061	9.771e-07	9.771e-07	False	True	7_1067403_A_G	1.0	3	0.1
Apo-A1 (NMR)	Small vessel stroke	8	9231661	9231661	A	G	rs12546198	0.0659	-0.0006	0.0131	0.0391	4.899000000000001e-07	0.9882	4.899000000000001e-07	4.899000000000001e-07	False	True	8_9231661_A_G	1.0	122	0.1
Apo-A1 (NMR)	Small vessel stroke	8	19776981	19776981	A	C	rs4466415	-0.0624	0.0307	0.0122	0.0324	3.018e-07	0.3431	3.018e-07	3.018e-07	False	True	8_19776981_A_C	1.0	223	0.1
Apo-A1 (NMR)	Small vessel stroke	8	19793581	19793581	C	T	rs190118115	0.1785	-0.1152	0.0316	0.097	1.628e-08	0.2349	1.628e-08	1.628e-08	False	True	8_19793581_C_T	1.0	704	0.1
Apo-A1 (NMR)	Small vessel stroke	8	19875408	19875408	A	G	rs6586886	0.0484	-0.0147	0.0085	0.0232	1.394e-08	0.5263	1.394e-08	1.394e-08	False	True	8_19875408_A_G	1.0	715	0.1
Apo-A1 (NMR)	Small vessel stroke	8	19916120	19916120	A	G	rs66778572	0.046	-0.0076	0.009	0.0257	2.775e-07	0.7674	2.775e-07	2.775e-07	False	True	8_19916120_A_G	1.0	254	0.1
Apo-A1 (NMR)	Small vessel stroke	8	19931087	19931087	C	T	rs117501405	-0.1248	0.0063	0.024	0.0671	1.9960000000000001e-07	0.9256	1.9960000000000001e-07	1.9960000000000001e-07	False	True	8_19931087_C_T	1.0	341	0.1
Apo-A1 (NMR)	Small vessel stroke	9	15285670	15285670	A	G	rs535772	-0.0665	-0.0548	0.0133	0.0366	6.045e-07	0.1342	6.045e-07	6.045e-07	False	True	9_15285670_A_G	1.0	92	0.1
Apo-A1 (NMR)	Small vessel stroke	9	15301428	15301428	A	C	rs2849049	0.0451	0.0379	0.0086	0.0246	1.6170000000000005e-07	0.1236	1.6170000000000005e-07	1.6170000000000005e-07	False	True	9_15301428_A_C	1.0	401	0.1
Apo-A1 (NMR)	Small vessel stroke	9	107629336	107629336	C	T	rs13301006	0.0777	0.0158	0.0136	0.0341	1.043e-08	0.6434	1.043e-08	1.043e-08	False	True	9_107629336_C_T	1.0	730	0.1
Apo-A1 (NMR)	Small vessel stroke	9	107645080	107645080	C	T	rs2275542	0.0455	-0.0626	0.0093	0.025	9.261e-07	0.01225	9.261e-07	9.261e-07	False	True	9_107645080_C_T	1.0	25	0.1
Apo-A1 (NMR)	T2DM	1	63177539	63177539	G	T	rs60152331	-0.0431	0.0069	0.0086	0.0069999999999999	6.134e-07	0.33	6.134e-07	6.134e-07	False	True	1_63177539_G_T	1.0	82	0.1
Apo-A1 (NMR)	T2DM	1	220974545	220974545	C	T	rs10863565	0.053	0.0008	0.0103	0.0075	2.714e-07	0.92	2.714e-07	2.714e-07	False	True	1_220974545_C_T	1.0	227	0.1
Apo-A1 (NMR)	T2DM	11	61618012	61618012	C	T	rs2727263	0.0629	0.019	0.0124	0.012	4.315e-07	0.1	4.315e-07	4.315e-07	False	True	11_61618012_C_T	1.0	125	0.1
Apo-A1 (NMR)	T2DM	11	61637587	61637587	C	T	rs174628	-0.0491	-0.015	0.01	0.0077	8.362999999999999e-07	0.06	8.362999999999999e-07	8.362999999999999e-07	False	True	11_61637587_C_T	1.0	44	0.1
Apo-A1 (NMR)	T2DM	11	61803540	61803540	A	G	rs10897209	-0.1029	-0.0002	0.0203	0.019	3.842e-07	0.99	3.842e-07	3.842e-07	False	True	11_61803540_A_G	1.0	137	0.1
Apo-A1 (NMR)	T2DM	11	116752163	116752163	C	T	rs482371	-0.0401	-0.015	0.0082	0.0066	8.835e-07	0.021	8.835e-07	8.835e-07	False	True	11_116752163_C_T	1.0	29	0.1
Apo-A1 (NMR)	T2DM	12	109953417	109953417	A	G	rs2879107	-0.0423	-0.002	0.0084	0.0064	4.544e-07	0.76	4.544e-07	4.544e-07	False	True	12_109953417_A_G	1.0	117	0.1
Apo-A1 (NMR)	T2DM	12	125265201	125265201	A	G	rs921919	-0.0425	0.0076	0.0087	0.0069	9.266e-07	0.27	9.266e-07	9.266e-07	False	True	12_125265201_A_G	1.0	20	0.1
Apo-A1 (NMR)	T2DM	12	125286650	125286650	C	T	rs4765610	-0.0403	0.0069	0.0082	0.0063	9.169e-07	0.28	9.169e-07	9.169e-07	False	True	12_125286650_C_T	1.0	24	0.1
Apo-A1 (NMR)	T2DM	12	125317391	125317391	A	C	rs10773107	-0.0515	0.0041	0.0103	0.0066	6.027000000000001e-07	0.54	6.027000000000001e-07	6.027000000000001e-07	False	True	12_125317391_A_C	1.0	84	0.1
Apo-A1 (NMR)	T2DM	12	125324798	125324798	A	C	rs61941676	-0.0633	-0.0042	0.0128	0.0096	7.77e-07	0.66	7.77e-07	7.77e-07	False	True	12_125324798_A_C	1.0	59	0.1
Apo-A1 (NMR)	T2DM	12	125338336	125338336	C	T	rs78194510	0.0745	-0.0056	0.0151	0.011	8.048999999999999e-07	0.63	8.048999999999999e-07	8.048999999999999e-07	False	True	12_125338336_C_T	1.0	51	0.1
Apo-A1 (NMR)	T2DM	12	125351149	125351149	A	G	rs4435094	-0.0449	-0.0044	0.0086	0.0064	1.645e-07	0.49	1.645e-07	1.645e-07	False	True	12_125351149_A_G	1.0	330	0.1
Apo-A1 (NMR)	T2DM	12	125363987	125363987	A	C	rs57276302	0.0665	-0.0076	0.0124	0.0094	7.718999999999999e-08	0.42	7.718999999999999e-08	7.718999999999999e-08	False	True	12_125363987_A_C	1.0	479	0.1
Apo-A1 (NMR)	T2DM	13	66479744	66479744	A	G	rs9528999	0.0468	0.0037	0.0095	0.0063	7.945000000000001e-07	0.56	7.945000000000001e-07	7.945000000000001e-07	False	True	13_66479744_A_G	1.0	54	0.1
Apo-A1 (NMR)	T2DM	15	58520259	58520259	C	T	rs11631950	0.0462	-0.005	0.009	0.0068	2.517e-07	0.47	2.517e-07	2.517e-07	False	True	15_58520259_C_T	1.0	243	0.1
Apo-A1 (NMR)	T2DM	15	58582294	58582294	C	T	rs938509	-0.0483	0.0013	0.0095	0.0073	3.64e-07	0.86	3.64e-07	3.64e-07	False	True	15_58582294_C_T	1.0	149	0.1
Apo-A1 (NMR)	T2DM	15	58607320	58607320	A	G	rs500590	0.0468	-0.0139999999999999	0.0096	0.0069999999999999	9.944e-07	0.042	9.944e-07	9.944e-07	False	True	15_58607320_A_G	1.0	0	0.1
Apo-A1 (NMR)	T2DM	15	58630019	58630019	G	T	rs12910827	-0.1221	0.018	0.0242	0.018	4.413e-07	0.32	4.413e-07	4.413e-07	False	True	15_58630019_G_T	1.0	122	0.1
Apo-A1 (NMR)	T2DM	15	58682690	58682690	A	G	rs34718390	0.0975	-0.021	0.0186	0.0139999999999999	1.6760000000000004e-07	0.12	1.6760000000000004e-07	1.6760000000000004e-07	False	True	15_58682690_A_G	1.0	327	0.1
Apo-A1 (NMR)	T2DM	15	58691202	58691202	A	G	rs76898656	-0.1133	0.027	0.0221	0.018	2.923e-07	0.15	2.923e-07	2.923e-07	False	True	15_58691202_A_G	1.0	201	0.1
Apo-A1 (NMR)	T2DM	15	58692007	58692007	A	G	rs440183	-0.0467	0.012	0.0092	0.0071	3.595e-07	0.1	3.595e-07	3.595e-07	False	True	15_58692007_A_G	1.0	152	0.1
Apo-A1 (NMR)	T2DM	15	58720262	58720262	C	T	rs117966452	0.2415	0.0059	0.0492	0.034	9.439e-07	0.86	9.439e-07	9.439e-07	False	True	15_58720262_C_T	1.0	13	0.1
Apo-A1 (NMR)	T2DM	15	58727687	58727687	C	T	rs62000939	-0.0582	-0.0099	0.0114	0.0095	3.3e-07	0.3	3.3e-07	3.3e-07	False	True	15_58727687_C_T	1.0	169	0.1
Apo-A1 (NMR)	T2DM	15	58728067	58728067	A	G	rs72740877	0.2339	0.012	0.0348	0.017	1.7239999999999997e-11	0.47	1.7239999999999997e-11	1.7239999999999997e-11	False	True	15_58728067_A_G	1.0	974	0.1
Apo-A1 (NMR)	T2DM	15	58931340	58931340	A	G	rs17269425	-0.1152	0.0055	0.0228	0.02	4.328e-07	0.78	4.328e-07	4.328e-07	False	True	15_58931340_A_G	1.0	124	0.1
Apo-A1 (NMR)	T2DM	15	59531818	59531818	C	T	.	0.2504	0.018	0.05	0.025	5.345e-07	0.48	5.345e-07	5.345e-07	False	True	15_59531818_C_T	1.0	95	0.1
Apo-A1 (NMR)	T2DM	15	59806496	59806496	G	T	.	-0.2556	-0.0091	0.049	0.031	1.819e-07	0.77	1.819e-07	1.819e-07	False	True	15_59806496_G_T	1.0	304	0.1
Apo-A1 (NMR)	T2DM	16	56759532	56759532	A	G	rs190368852	0.1217	0.0139999999999999	0.022	0.018	3.052e-08	0.44	3.052e-08	3.052e-08	False	True	16_56759532_A_G	1.0	554	0.1
Apo-A1 (NMR)	T2DM	16	56819919	56819919	C	T	rs16962014	0.0681	-0.0021	0.0139	0.011	9.935e-07	0.85	9.935e-07	9.935e-07	False	True	16_56819919_C_T	1.0	1	0.1
Apo-A1 (NMR)	T2DM	16	56927296	56927296	C	T	rs55980617	0.0591	-0.0039	0.0117	0.0094	4.771000000000001e-07	0.68	4.771000000000001e-07	4.771000000000001e-07	False	True	16_56927296_C_T	1.0	110	0.1
Apo-A1 (NMR)	T2DM	16	56938955	56938955	A	C	rs72786761	-0.1891	0.011	0.0348	0.022	5.639e-08	0.62	5.639e-08	5.639e-08	False	True	16_56938955_A_C	1.0	511	0.1
Apo-A1 (NMR)	T2DM	16	56984590	56984590	C	T	rs9938160	0.0712	0.0025	0.01	0.0071	1.348e-12	0.73	1.348e-12	1.348e-12	False	True	16_56984590_C_T	1.0	1023	0.1
Apo-A1 (NMR)	T2DM	16	56988502	56988502	A	G	rs2399597	-0.0883	0.0054	0.012	0.0089	1.705e-13	0.54	1.705e-13	1.705e-13	False	True	16_56988502_A_G	1.0	1039	0.1
Apo-A1 (NMR)	T2DM	16	56995038	56995038	C	T	rs4783962	0.0491	-0.0066	0.0095	0.0075	2.532e-07	0.38	2.532e-07	2.532e-07	False	True	16_56995038_C_T	1.0	240	0.1
Apo-A1 (NMR)	T2DM	16	57008227	57008227	A	G	rs158480	-0.0831	0.0053	0.0123	0.0099	1.213e-11	0.59	1.213e-11	1.213e-11	False	True	16_57008227_A_G	1.0	981	0.1
Apo-A1 (NMR)	T2DM	16	57017002	57017002	G	T	rs9923854	0.0689	-0.0059	0.013	0.011	1.161e-07	0.58	1.161e-07	1.161e-07	False	True	16_57017002_G_T	1.0	415	0.1
Apo-A1 (NMR)	T2DM	16	57019392	57019392	C	T	rs12720917	0.0667	-0.0063	0.0125	0.0093	9.603e-08	0.5	9.603e-08	9.603e-08	False	True	16_57019392_C_T	1.0	447	0.1
Apo-A1 (NMR)	T2DM	16	68021125	68021125	A	C	rs78539049	0.1022	-0.0289999999999999	0.0196	0.017	1.927e-07	0.092	1.927e-07	1.927e-07	False	True	16_68021125_A_C	1.0	292	0.1
Apo-A1 (NMR)	T2DM	17	45542260	45542260	G	T	rs112238165	-0.0576	-0.0139999999999999	0.0117	0.0083	8.908e-07	0.083	8.908e-07	8.908e-07	False	True	17_45542260_G_T	1.0	27	0.1
Apo-A1 (NMR)	T2DM	18	46529282	46529282	G	T	.	-0.057	0.0065	0.0116	0.0066	9.089e-07	0.33	9.089e-07	9.089e-07	False	True	18_46529282_G_T	1.0	26	0.1
Apo-A1 (NMR)	T2DM	18	47126999	47126999	A	G	rs28512338	-0.0446	-0.0036	0.0088	0.0067	4.465e-07	0.59	4.465e-07	4.465e-07	False	True	18_47126999_A_G	1.0	120	0.1
Apo-A1 (NMR)	T2DM	18	47143458	47143458	C	T	rs17799105	-0.083	-0.035	0.0164	0.015	4.346e-07	0.025	4.346e-07	4.346e-07	False	True	18_47143458_C_T	1.0	123	0.1
Apo-A1 (NMR)	T2DM	18	47145202	47145202	A	G	rs12958839	0.0418	0.011	0.0083	0.0063	5.358e-07	0.083	5.358e-07	5.358e-07	False	True	18_47145202_A_G	1.0	94	0.1
Apo-A1 (NMR)	T2DM	18	47183012	47183012	C	T	rs11662691	0.0878	0.0087	0.0145	0.011	1.49e-09	0.44	1.49e-09	1.49e-09	False	True	18_47183012_C_T	1.0	729	0.1
Apo-A1 (NMR)	T2DM	18	47196870	47196870	A	G	rs80175721	-0.1565	-0.02	0.0317	0.032	7.661e-07	0.52	7.661e-07	7.661e-07	False	True	18_47196870_A_G	1.0	62	0.1
Apo-A1 (NMR)	T2DM	18	47227334	47227334	A	G	rs12955308	-0.0416	-0.0005	0.0083	0.0064	5.906e-07	0.94	5.906e-07	5.906e-07	False	True	18_47227334_A_G	1.0	88	0.1
Apo-A1 (NMR)	T2DM	19	11190652	11190652	A	G	rs142130958	-0.0671	0.025	0.0133	0.01	4.52e-07	0.012	4.52e-07	4.52e-07	False	True	19_11190652_A_G	1.0	118	0.1
Apo-A1 (NMR)	T2DM	19	11348521	11348521	A	G	rs3745683	-0.079	0.0139999999999999	0.0159	0.012	6.577e-07	0.25	6.577e-07	6.577e-07	False	True	19_11348521_A_G	1.0	77	0.1
Apo-A1 (NMR)	T2DM	19	45408628	45408628	C	T	rs769446	-0.0927	0.0093	0.0189	0.012	9.718000000000002e-07	0.43	9.718000000000002e-07	9.718000000000002e-07	False	True	19_45408628_C_T	1.0	4	0.1
Apo-A1 (NMR)	T2DM	19	45416831	45416831	G	T	rs390082	-0.0979	-0.018	0.0147	0.011	3.048e-11	0.085	3.048e-11	3.048e-11	False	True	19_45416831_G_T	1.0	962	0.1
Apo-A1 (NMR)	T2DM	2	136479302	136479302	C	T	rs3754692	0.0492	0.0069	0.01	0.0082	9.385e-07	0.4	9.385e-07	9.385e-07	False	True	2_136479302_C_T	1.0	16	0.1
Apo-A1 (NMR)	T2DM	2	213190035	213190035	C	T	.	0.0776	-0.016	0.0158	0.011	9.5e-07	0.12	9.5e-07	9.5e-07	False	True	2_213190035_C_T	1.0	11	0.1
Apo-A1 (NMR)	T2DM	22	21984379	21984379	A	G	rs3747093	-0.0509	0.017	0.0103	0.0081	7.481e-07	0.031	7.481e-07	7.481e-07	False	True	22_21984379_A_G	1.0	65	0.1
Apo-A1 (NMR)	T2DM	4	69310287	69310287	C	T	rs150928241	0.0547	-0.0061	0.0111	0.0073	8.645e-07	0.41	8.645e-07	8.645e-07	False	True	4_69310287_C_T	1.0	36	0.1
Apo-A1 (NMR)	T2DM	4	73406173	73406173	A	G	.	-0.2037	0.015	0.035	0.021	6.0929999999999995e-09	0.47	6.0929999999999995e-09	6.0929999999999995e-09	False	True	4_73406173_A_G	1.0	640	0.1
Apo-A1 (NMR)	T2DM	4	103146888	103146888	A	C	rs35225200	0.1004	-0.046	0.0201	0.013	5.958e-07	0.00036	5.958e-07	5.958e-07	False	True	4_103146888_A_C	1.0	87	0.1
Apo-A1 (NMR)	T2DM	7	1067403	1067403	A	G	rs74360401	0.061	-0.0139999999999999	0.0124	0.0092	9.771e-07	0.13	9.771e-07	9.771e-07	False	True	7_1067403_A_G	1.0	2	0.1
Apo-A1 (NMR)	T2DM	8	19813529	19813529	A	G	rs268	0.1917	-0.031	0.0315	0.024	1.155e-09	0.2	1.155e-09	1.155e-09	False	True	8_19813529_A_G	1.0	752	0.1
Apo-A1 (NMR)	T2DM	8	19875408	19875408	A	G	rs6586886	0.0484	-0.02	0.0085	0.0064	1.394e-08	0.0021	1.394e-08	1.394e-08	False	True	8_19875408_A_G	1.0	604	0.1
Apo-A1 (NMR)	T2DM	9	15285448	15285448	G	T	rs7035801	0.0568	-0.027	0.0113	0.0083	4.657e-07	0.00094	4.657e-07	4.657e-07	False	True	9_15285448_G_T	1.0	112	0.1
Apo-A1 (NMR)	T2DM	9	107629336	107629336	C	T	rs13301006	0.0777	-0.0084	0.0136	0.009	1.043e-08	0.35	1.043e-08	1.043e-08	False	True	9_107629336_C_T	1.0	619	0.1
Apo-A1 (NMR)	T2DM	9	107645080	107645080	C	T	rs2275542	0.0455	0.0075	0.0093	0.0069	9.261e-07	0.28	9.261e-07	9.261e-07	False	True	9_107645080_C_T	1.0	22	0.1
Apo-A1 (NMR)	UC	1	63177539	63177539	G	T	rs60152331	-0.0431	0.0025031302181184	0.0086	0.0224	6.134e-07	0.913	6.134e-07	6.134e-07	False	True	1_63177539_G_T	1.0	91	0.1
Apo-A1 (NMR)	UC	1	220974545	220974545	C	T	rs10863565	0.053	0.0238010101859523	0.0103	0.026	2.714e-07	0.3598	2.714e-07	2.714e-07	False	True	1_220974545_C_T	1.0	265	0.1
Apo-A1 (NMR)	UC	11	61618012	61618012	C	T	rs2727263	0.0629	-0.0758956590032571	0.0124	0.0395	4.315e-07	0.05476	4.315e-07	4.315e-07	False	True	11_61618012_C_T	1.0	147	0.1
Apo-A1 (NMR)	UC	11	61637587	61637587	C	T	rs174628	-0.0491	-0.0056042667198319	0.01	0.0267	8.362999999999999e-07	0.8331	8.362999999999999e-07	8.362999999999999e-07	False	True	11_61637587_C_T	1.0	48	0.1
Apo-A1 (NMR)	UC	11	61803540	61803540	A	G	rs10897209	-0.1029	-0.027802944662089	0.0203	0.0631	3.842e-07	0.6598	3.842e-07	3.842e-07	False	True	11_61803540_A_G	1.0	161	0.1
Apo-A1 (NMR)	UC	11	116752163	116752163	C	T	rs482371	-0.0401	0.0302015087331214	0.0082	0.0217	8.835e-07	0.1638	8.835e-07	8.835e-07	False	True	11_116752163_C_T	1.0	33	0.1
Apo-A1 (NMR)	UC	12	109953417	109953417	A	G	rs2879107	-0.0423	0.0077995046323817	0.0084	0.0214	4.544e-07	0.716	4.544e-07	4.544e-07	False	True	12_109953417_A_G	1.0	137	0.1
Apo-A1 (NMR)	UC	12	125265201	125265201	A	G	rs921919	-0.0425	0.0308007491527122	0.0087	0.0234	9.266e-07	0.1873	9.266e-07	9.266e-07	False	True	12_125265201_A_G	1.0	24	0.1
Apo-A1 (NMR)	UC	12	125286650	125286650	C	T	rs4765610	-0.0403	0.0158956694053851	0.0082	0.0212	9.169e-07	0.455	9.169e-07	9.169e-07	False	True	12_125286650_C_T	1.0	28	0.1
Apo-A1 (NMR)	UC	12	125317391	125317391	A	C	rs10773107	-0.0515	-0.05519563546795	0.0103	0.0245	6.027000000000001e-07	0.0241	6.027000000000001e-07	6.027000000000001e-07	False	True	12_125317391_A_C	1.0	94	0.1
Apo-A1 (NMR)	UC	12	125324798	125324798	A	C	rs61941676	-0.0633	0.0483043318863238	0.0128	0.0334	7.77e-07	0.1473	7.77e-07	7.77e-07	False	True	12_125324798_A_C	1.0	63	0.1
Apo-A1 (NMR)	UC	12	125338336	125338336	C	T	rs78194510	0.0745	-0.0152038337422727	0.0151	0.0406	8.048999999999999e-07	0.7090000000000001	8.048999999999999e-07	8.048999999999999e-07	False	True	12_125338336_C_T	1.0	55	0.1
Apo-A1 (NMR)	UC	12	125351149	125351149	A	G	rs4435094	-0.0449	-0.0418016408837633	0.0086	0.0219	1.645e-07	0.05634	1.645e-07	1.645e-07	False	True	12_125351149_A_G	1.0	398	0.1
Apo-A1 (NMR)	UC	12	125363987	125363987	A	C	rs57276302	0.0665	0.0213015034199154	0.0124	0.0325	7.718999999999999e-08	0.5125	7.718999999999999e-08	7.718999999999999e-08	False	True	12_125363987_A_C	1.0	583	0.1
Apo-A1 (NMR)	UC	13	66479744	66479744	A	G	rs9528999	0.0468	0.0582028682075392	0.0095	0.0213	7.945000000000001e-07	0.006209	7.945000000000001e-07	7.945000000000001e-07	False	True	13_66479744_A_G	1.0	58	0.1
Apo-A1 (NMR)	UC	15	58520259	58520259	C	T	rs11631950	0.0462	0.039395928502594	0.009	0.0226	2.517e-07	0.08065	2.517e-07	2.517e-07	False	True	15_58520259_C_T	1.0	287	0.1
Apo-A1 (NMR)	UC	15	58582294	58582294	C	T	rs938509	-0.0483	0.0123965203365514	0.0095	0.0244	3.64e-07	0.6114	3.64e-07	3.64e-07	False	True	15_58582294_C_T	1.0	173	0.1
Apo-A1 (NMR)	UC	15	58607320	58607320	A	G	rs500590	0.0468	-0.0235962138551867	0.0096	0.0233	9.944e-07	0.3101	9.944e-07	9.944e-07	False	True	15_58607320_A_G	1.0	0	0.1
Apo-A1 (NMR)	UC	15	58630019	58630019	G	T	rs12910827	-0.1221	-0.0463013553668424	0.0242	0.0632	4.413e-07	0.4634	4.413e-07	4.413e-07	False	True	15_58630019_G_T	1.0	144	0.1
Apo-A1 (NMR)	UC	15	58682690	58682690	A	G	rs34718390	0.0975	-0.0017014466397575	0.0186	0.0508	1.6760000000000004e-07	0.9736	1.6760000000000004e-07	1.6760000000000004e-07	False	True	15_58682690_A_G	1.0	393	0.1
Apo-A1 (NMR)	UC	15	58691202	58691202	A	G	rs76898656	-0.1133	0.0619977962278186	0.0221	0.063	2.923e-07	0.3249	2.923e-07	2.923e-07	False	True	15_58691202_A_G	1.0	237	0.1
Apo-A1 (NMR)	UC	15	58692007	58692007	A	G	rs440183	-0.0467	-0.0299026613543134	0.0092	0.0237	3.595e-07	0.2065	3.595e-07	3.595e-07	False	True	15_58692007_A_G	1.0	178	0.1
Apo-A1 (NMR)	UC	15	58720262	58720262	C	T	rs117966452	0.2415	-0.110700233953311	0.0492	0.1263	9.439e-07	0.3806	9.439e-07	9.439e-07	False	True	15_58720262_C_T	1.0	16	0.1
Apo-A1 (NMR)	UC	15	58727687	58727687	C	T	rs62000939	-0.0582	0.0152963956259917	0.0114	0.0296	3.3e-07	0.6063	3.3e-07	3.3e-07	False	True	15_58727687_C_T	1.0	199	0.1
Apo-A1 (NMR)	UC	15	58728067	58728067	A	G	rs72740877	0.2339	0.1139981040534117	0.0348	0.0727	1.7239999999999997e-11	0.1169	1.7239999999999997e-11	1.7239999999999997e-11	False	True	15_58728067_A_G	1.0	1105	0.1
Apo-A1 (NMR)	UC	15	58931340	58931340	A	G	rs17269425	-0.1152	-0.0462952789853036	0.0228	0.0609	4.328e-07	0.4477	4.328e-07	4.328e-07	False	True	15_58931340_A_G	1.0	146	0.1
Apo-A1 (NMR)	UC	15	59531818	59531818	C	T	.	0.2504	0.2199985021701369	0.05	0.1114	5.345e-07	0.04821	5.345e-07	5.345e-07	False	True	15_59531818_C_T	1.0	109	0.1
Apo-A1 (NMR)	UC	15	59806496	59806496	G	T	.	-0.2556	0.085503423613941	0.049	0.1456	1.819e-07	0.5569	1.819e-07	1.819e-07	False	True	15_59806496_G_T	1.0	369	0.1
Apo-A1 (NMR)	UC	16	56759532	56759532	A	G	rs190368852	0.1217	-0.0213972981080802	0.022	0.0622	3.052e-08	0.7308	3.052e-08	3.052e-08	False	True	16_56759532_A_G	1.0	662	0.1
Apo-A1 (NMR)	UC	16	56819919	56819919	C	T	rs16962014	0.0681	0.0212032076511028	0.0139	0.0374	9.935e-07	0.5707	9.935e-07	9.935e-07	False	True	16_56819919_C_T	1.0	1	0.1
Apo-A1 (NMR)	UC	16	56927296	56927296	C	T	rs55980617	0.0591	-0.0209000641077416	0.0117	0.0314	4.771000000000001e-07	0.5049	4.771000000000001e-07	4.771000000000001e-07	False	True	16_56927296_C_T	1.0	128	0.1
Apo-A1 (NMR)	UC	16	56938955	56938955	A	C	rs72786761	-0.1891	0.0254045542217262	0.0348	0.0878	5.639e-08	0.7726	5.639e-08	5.639e-08	False	True	16_56938955_A_C	1.0	617	0.1
Apo-A1 (NMR)	UC	16	56984590	56984590	C	T	rs9938160	0.0712	-0.039797469874066	0.01	0.0273	1.348e-12	0.144	1.348e-12	1.348e-12	False	True	16_56984590_C_T	1.0	1157	0.1
Apo-A1 (NMR)	UC	16	56988502	56988502	A	G	rs2399597	-0.0883	0.0062007356416037	0.012	0.0307	1.705e-13	0.8404	1.705e-13	1.705e-13	False	True	16_56988502_A_G	1.0	1173	0.1
Apo-A1 (NMR)	UC	16	56993901	56993901	A	C	rs36229786	0.1273	-0.0262002485024742	0.0112	0.0304	6.0450000000000004e-30	0.3891	6.0450000000000004e-30	6.0450000000000004e-30	False	True	16_56993901_A_C	1.0	1479	0.1
Apo-A1 (NMR)	UC	16	56995038	56995038	C	T	rs4783962	0.0491	0.0492007484476219	0.0095	0.0254	2.532e-07	0.05305	2.532e-07	2.532e-07	False	True	16_56995038_C_T	1.0	284	0.1
Apo-A1 (NMR)	UC	16	57008227	57008227	A	G	rs158480	-0.0831	-0.0385017716536664	0.0123	0.0322	1.213e-11	0.2323	1.213e-11	1.213e-11	False	True	16_57008227_A_G	1.0	1112	0.1
Apo-A1 (NMR)	UC	16	57017002	57017002	G	T	rs9923854	0.0689	0.0382004338153035	0.013	0.0369	1.161e-07	0.3002	1.161e-07	1.161e-07	False	True	16_57017002_G_T	1.0	508	0.1
Apo-A1 (NMR)	UC	16	57019392	57019392	C	T	rs12720917	0.0667	0.0894981026943195	0.0125	0.034	9.603e-08	0.008588	9.603e-08	9.603e-08	False	True	16_57019392_C_T	1.0	546	0.1
Apo-A1 (NMR)	UC	16	68021125	68021125	A	C	rs78539049	0.1022	0.0110981866660334	0.0196	0.0539	1.927e-07	0.8368	1.927e-07	1.927e-07	False	True	16_68021125_A_C	1.0	354	0.1
Apo-A1 (NMR)	UC	17	45542260	45542260	G	T	rs112238165	-0.0576	0.009797842480111	0.0117	0.0293	8.908e-07	0.7379	8.908e-07	8.908e-07	False	True	17_45542260_G_T	1.0	31	0.1
Apo-A1 (NMR)	UC	18	46529282	46529282	G	T	.	-0.057	-0.0077995046323817	0.0116	0.0235	9.089e-07	0.741	9.089e-07	9.089e-07	False	True	18_46529282_G_T	1.0	30	0.1
Apo-A1 (NMR)	UC	18	47126999	47126999	A	G	rs28512338	-0.0446	0.0546964969190279	0.0088	0.022	4.465e-07	0.01292	4.465e-07	4.465e-07	False	True	18_47126999_A_G	1.0	142	0.1
Apo-A1 (NMR)	UC	18	47143458	47143458	C	T	rs17799105	-0.083	0.0451961304529691	0.0164	0.0556	4.346e-07	0.4165	4.346e-07	4.346e-07	False	True	18_47143458_C_T	1.0	145	0.1
Apo-A1 (NMR)	UC	18	47145202	47145202	A	G	rs12958839	0.0418	0.0174960476167509	0.0083	0.0213	5.358e-07	0.413	5.358e-07	5.358e-07	False	True	18_47145202_A_G	1.0	108	0.1
Apo-A1 (NMR)	UC	18	47176917	47176917	C	T	rs4939888	0.042	-0.0572023017657483	0.0084	0.0215	5.204999999999999e-07	0.0077709999999999	5.204999999999999e-07	5.204999999999999e-07	False	True	18_47176917_C_T	1.0	112	0.1
Apo-A1 (NMR)	UC	18	47183012	47183012	C	T	rs11662691	0.0878	-0.0775997260223963	0.0145	0.0401	1.49e-09	0.05312	1.49e-09	1.49e-09	False	True	18_47183012_C_T	1.0	848	0.1
Apo-A1 (NMR)	UC	18	47196870	47196870	A	G	rs80175721	-0.1565	0.1680028651977654	0.0317	0.0916	7.661e-07	0.06659	7.661e-07	7.661e-07	False	True	18_47196870_A_G	1.0	66	0.1
Apo-A1 (NMR)	UC	18	47227334	47227334	A	G	rs12955308	-0.0416	0.0210959082947329	0.0083	0.0213	5.906e-07	0.3211	5.906e-07	5.906e-07	False	True	18_47227334_A_G	1.0	98	0.1
Apo-A1 (NMR)	UC	19	11190652	11190652	A	G	rs142130958	-0.0671	-0.016800338678346	0.0133	0.0353	4.52e-07	0.6338	4.52e-07	4.52e-07	False	True	19_11190652_A_G	1.0	138	0.1
Apo-A1 (NMR)	UC	19	11348521	11348521	A	G	rs3745683	-0.079	0.0630029677787336	0.0159	0.0406	6.577e-07	0.1207	6.577e-07	6.577e-07	False	True	19_11348521_A_G	1.0	84	0.1
Apo-A1 (NMR)	UC	19	45408628	45408628	C	T	rs769446	-0.0927	-0.0017983819413793	0.0189	0.0498	9.718000000000002e-07	0.9712	9.718000000000002e-07	9.718000000000002e-07	False	True	19_45408628_C_T	1.0	5	0.1
Apo-A1 (NMR)	UC	19	45416831	45416831	G	T	rs390082	-0.0979	-0.0884961075648239	0.0147	0.0393	3.048e-11	0.02443	3.048e-11	3.048e-11	False	True	19_45416831_G_T	1.0	1093	0.1
Apo-A1 (NMR)	UC	2	136479302	136479302	C	T	rs3754692	0.0492	0.0019018072895963	0.01	0.0257	9.385e-07	0.9411	9.385e-07	9.385e-07	False	True	2_136479302_C_T	1.0	19	0.1
Apo-A1 (NMR)	UC	2	213190035	213190035	C	T	.	0.0776	0.0282965991551137	0.0158	0.0372	9.5e-07	0.4466	9.5e-07	9.5e-07	False	True	2_213190035_C_T	1.0	14	0.1
Apo-A1 (NMR)	UC	20	43042364	43042364	C	T	rs1800961	0.1372	0.1453957826922851	0.0221	0.0671	5.77e-10	0.03021	5.77e-10	5.77e-10	False	True	20_43042364_C_T	1.0	980	0.1
Apo-A1 (NMR)	UC	4	69433714	69433714	C	T	.	-0.0624	0.0316970867432545	0.0127	0.0328	9.915e-07	0.3339	9.915e-07	9.915e-07	False	True	4_69433714_C_T	1.0	2	0.1
Apo-A1 (NMR)	UC	4	73406173	73406173	A	G	.	-0.2037	0.0349037160078804	0.035	0.0716	6.0929999999999995e-09	0.6265	6.0929999999999995e-09	6.0929999999999995e-09	False	True	4_73406173_A_G	1.0	757	0.1
Apo-A1 (NMR)	UC	4	103146888	103146888	A	C	rs35225200	0.1004	-0.0067024110596753	0.0201	0.0386	5.958e-07	0.8625	5.958e-07	5.958e-07	False	True	4_103146888_A_C	1.0	97	0.1
Apo-A1 (NMR)	UC	7	1067403	1067403	A	G	rs74360401	0.061	-0.0297996312385195	0.0124	0.0294	9.771e-07	0.3101	9.771e-07	9.771e-07	False	True	7_1067403_A_G	1.0	3	0.1
Apo-A1 (NMR)	UC	8	9231661	9231661	A	G	rs12546198	0.0659	0.0332026408277182	0.0131	0.0366	4.899000000000001e-07	0.3631	4.899000000000001e-07	4.899000000000001e-07	False	True	8_9231661_A_G	1.0	123	0.1
Apo-A1 (NMR)	UC	8	19776981	19776981	A	C	rs4466415	-0.0624	-0.013004189135254	0.0122	0.031	3.018e-07	0.6761	3.018e-07	3.018e-07	False	True	8_19776981_A_C	1.0	224	0.1
Apo-A1 (NMR)	UC	8	19793581	19793581	C	T	rs190118115	0.1785	0.0406032684425477	0.0316	0.08	1.628e-08	0.612	1.628e-08	1.628e-08	False	True	8_19793581_C_T	1.0	707	0.1
Apo-A1 (NMR)	UC	8	19875408	19875408	A	G	rs6586886	0.0484	-0.0361972883118878	0.0085	0.0215	1.394e-08	0.09182	1.394e-08	1.394e-08	False	True	8_19875408_A_G	1.0	718	0.1
Apo-A1 (NMR)	UC	8	19916120	19916120	A	G	rs66778572	0.046	0.0035038543266771	0.009	0.0235	2.775e-07	0.8815	2.775e-07	2.775e-07	False	True	8_19916120_A_G	1.0	254	0.1
Apo-A1 (NMR)	UC	8	19931087	19931087	C	T	rs117501405	-0.1248	0.0217038334437866	0.024	0.0586	1.9960000000000001e-07	0.7105	1.9960000000000001e-07	1.9960000000000001e-07	False	True	8_19931087_C_T	1.0	342	0.1
Apo-A1 (NMR)	UC	9	15285670	15285670	A	G	rs535772	-0.0665	0.0448012667045392	0.0133	0.0323	6.045e-07	0.1652	6.045e-07	6.045e-07	False	True	9_15285670_A_G	1.0	93	0.1
[truncated: 41,044 more rows]
