# Supplementary material for: Biomedical consequences of elevated cholesterol-containing lipoproteins and apolipoproteins on cardiovascular and non-cardiovascular outcomes
Source: Commun Med (Lond). 2023 Jan 20;3:9. doi: 10.1038/s43856-022-00234-0 (PMC9859819; doi:10.1038/s43856-022-00234-0)
Supplement: Supplementary file 17 — Supplementary Data 15 [file 43856_2022_234_MOESM17_ESM.gz]

Archive with 1 entries (1 files):
- MVMR_instruments.tsv
