# Supplementary material for: Biomedical consequences of elevated cholesterol-containing lipoproteins and apolipoproteins on cardiovascular and non-cardiovascular outcomes
Source: Commun Med (Lond). 2023 Jan 20;3:9. doi: 10.1038/s43856-022-00234-0 (PMC9859819; doi:10.1038/s43856-022-00234-0)
Supplement: Supplementary file 17 — Supplementary Data 15 [file 43856_2022_234_MOESM17_ESM.gz › MVMR_instruments.tsv]

exposure	outcome	chr_name	start_pos	end_pos	effect_allele	other_allele	var_id	effect_size_exposure1	effect_size_exposure2	effect_size_exposure3	effect_size_exposure4	standard_error_exposure1	standard_error_exposure2	standard_error_exposure3	standard_error_exposure4	pvalue_exposure1	pvalue_exposure2	pvalue_exposure3	pvalue_exposure4	effect_size_outcome	standard_error_outcome	pvalue_outcome	clump_orphan	clump_index	ld_variant	rsquare	order	ld
Apo-A1, Apo-B	AF	1	3738018	3738018	C	T	rs77454585	-0.1554	-0.4149			0.0843	0.0844			0.06547	8.849e-07			-0.0225	0.0391	0.5649	False	True	1_3738018_C_T	1.0	50	0.1
Apo-A1, Apo-B	AF	1	27284913	27284913	C	T	rs79598313	-0.0116	-0.1314			0.0238	0.0236			0.6266	2.503e-08			-0.0289	0.0237	0.2229	False	True	1_27284913_C_T	1.0	1214	0.1
Apo-A1, Apo-B	AF	1	54715326	54715326	A	C	rs116396088	-0.0235	-0.1133			0.0232	0.0231			0.3112	9.918e-07			0.0061	0.0167	0.7151	False	True	1_54715326_A_C	1.0	3	0.1
Apo-A1, Apo-B	AF	1	54834840	54834840	C	T	rs17110517	0.0402	0.1702			0.0252	0.0252			0.1105	1.363e-11			0.0165	0.0155	0.2889	False	True	1_54834840_C_T	1.0	2219	0.1
Apo-A1, Apo-B	AF	1	54880705	54880705	C	T	rs72895829	0.0215	0.1374			0.0235	0.0235			0.3607	4.859e-09			-0.0164	0.0212	0.4404	False	True	1_54880705_C_T	1.0	1447	0.1
Apo-A1, Apo-B	AF	1	54935900	54935900	A	G	rs143345849	-0.0363	-0.1269			0.0259	0.0259			0.1609	9.303e-07			0.0167	0.0249	0.5017	False	True	1_54935900_A_G	1.0	32	0.1
Apo-A1, Apo-B	AF	1	55083647	55083647	A	G	rs12073646	-0.0033	-0.0546			0.0112	0.0109			0.7716	6.083e-07			0.001	0.0082	0.9053	False	True	1_55083647_A_G	1.0	179	0.1
Apo-A1, Apo-B	AF	1	55160482	55160482	G	T	rs74604756	0.0613	0.1422			0.0203	0.0198			0.0025559999999999	7.967e-13			0.0133	0.0201	0.5092	False	True	1_55160482_G_T	1.0	2417	0.1
Apo-A1, Apo-B	AF	1	55334001	55334001	A	G	rs190934192	-0.1084	-0.3197			0.0409	0.0408			0.008067	4.998e-15			0.0096	0.0475	0.8398	False	True	1_55334001_A_G	1.0	2880	0.1
Apo-A1, Apo-B	AF	1	55378724	55378724	A	G	rs114739858	-0.0173	-0.1431			0.0243	0.0243			0.4771	3.8390000000000005e-09			0.0022	0.0215	0.9183	False	True	1_55378724_A_G	1.0	1470	0.1
Apo-A1, Apo-B	AF	1	55411580	55411580	A	G	rs11580527	-0.0917	-0.3072			0.0306	0.0305			0.002734	7.393e-24			0.0038	0.0398	0.9234	False	True	1_55411580_A_G	1.0	3481	0.1
Apo-A1, Apo-B	AF	1	55431933	55431933	C	T	rs12043403	-0.0382	-0.1142			0.0185	0.0185			0.03878	5.993e-10			-0.002	0.0119	0.8696	False	True	1_55431933_C_T	1.0	1725	0.1
Apo-A1, Apo-B	AF	1	55496039	55496039	C	T	rs11206510	-0.0069	-0.0723			0.0115	0.0113			0.5494	1.444e-10			-0.0099	0.0087	0.2564	False	True	1_55496039_C_T	1.0	1998	0.1
Apo-A1, Apo-B	AF	1	55503448	55503448	A	G	rs17111503	-0.0358	-0.0497			0.0101	0.0099			0.0003786	4.648e-07			-0.0157	0.0077	0.04257	False	True	1_55503448_A_G	1.0	290	0.1
Apo-A1, Apo-B	AF	1	55519015	55519015	G	T	rs639750	-0.0018	-0.043			0.0089	0.0087			0.841	8.148e-07			-0.0035	0.0072	0.6307	False	True	1_55519015_G_T	1.0	80	0.1
Apo-A1, Apo-B	AF	1	55636240	55636240	C	T	rs72660594	-0.0653	-0.3388			0.0268	0.0267			0.01494	8.581e-37			-0.0141	0.0314	0.6522	False	True	1_55636240_C_T	1.0	3647	0.1
Apo-A1, Apo-B	AF	1	55719011	55719011	A	G	rs2802867	0.011	0.0464			0.0097	0.0095			0.2569	9.928e-07			-0.0052	0.0083	0.5308	False	True	1_55719011_A_G	1.0	2	0.1
Apo-A1, Apo-B	AF	1	55732596	55732596	A	ATTGT	rs148032328;rs377147907	-0.0477	-0.0766			0.015	0.0145			0.001495	1.363e-07			0.0065	0.0244	0.7904	False	True	1_55732596_A_ATTGT	1.0	807	0.1
Apo-A1, Apo-B	AF	1	55746330	55746330	A	G	rs61773921	-0.0286	-0.0545			0.0113	0.0111			0.0116	8.345e-07			-0.0129	0.009	0.1532	False	True	1_55746330_A_G	1.0	72	0.1
Apo-A1, Apo-B	AF	1	56034852	56034852	A	G	rs111304886	-0.0817	-0.1041			0.021	0.0207			0.0001004999999999	4.7060000000000004e-07			-0.0029	0.0273	0.9147	False	True	1_56034852_A_G	1.0	285	0.1
Apo-A1, Apo-B	AF	1	56549124	56549124	C	T	rs144361424	0.0	0.1143			0.0235	0.0231			0.9992	7.511e-07			0.0229	0.0207	0.2673	False	True	1_56549124_C_T	1.0	108	0.1
Apo-A1, Apo-B	AF	1	62944947	62944947	C	CA	rs35913674;rs397768077	0.0489	0.057			0.0116	0.0116			2.499e-05	9.293e-07			-0.0241	0.0175	0.1692	False	True	1_62944947_C_CA	1.0	34	0.1
Apo-A1, Apo-B	AF	1	109820884	109820884	A	G	rs11577931	0.0185	0.0842			0.0167	0.0161			0.2672	1.691e-07			0.0212	0.0118	0.07356	False	True	1_109820884_A_G	1.0	705	0.1
Apo-A1, Apo-B	AF	1	220974545	220974545	C	T	rs10863565	0.053	0.0236			0.0103	0.01			2.714e-07	0.01839			-0.0009	0.0081	0.9119	False	True	1_220974545_C_T	1.0	525	0.1
Apo-A1, Apo-B	AF	1	226064353	226064353	T	TTTGG	rs68147684;rs67337974	0.0586	0.0075			0.0118	0.0119			7.543999999999999e-07	0.5245			0.0514	0.0179	0.003982	False	True	1_226064353_T_TTTGG	1.0	107	0.1
Apo-A1, Apo-B	AF	11	61618012	61618012	C	T	rs2727263	0.0629	0.0235			0.0124	0.0124			4.315e-07	0.05885			0.0014	0.012	0.9062	False	True	11_61618012_C_T	1.0	323	0.1
Apo-A1, Apo-B	AF	11	61637587	61637587	C	T	rs174628	-0.0491	-0.0097			0.01	0.01			8.362999999999999e-07	0.3279			-0.0157	0.0081	0.0528	False	True	11_61637587_C_T	1.0	70	0.1
Apo-A1, Apo-B	AF	11	61803540	61803540	A	G	rs10897209	-0.1029	-0.0392			0.0203	0.0203			3.842e-07	0.05313			0.001	0.0192	0.9569	False	True	11_61803540_A_G	1.0	363	0.1
Apo-A1, Apo-B	AF	11	116519655	116519655	C	T	rs516226	-0.0116	-0.0473			0.0094	0.0094			0.2181	5.313e-07			0.0076	0.0084	0.366	False	True	11_116519655_C_T	1.0	232	0.1
Apo-A1, Apo-B	AF	11	116529313	116529313	A	G	rs61906078	-0.0124	0.0865			0.0168	0.0168			0.4589	2.465e-07			-0.0114	0.0158	0.4727	False	True	11_116529313_A_G	1.0	564	0.1
Apo-A1, Apo-B	AF	11	116588629	116588629	C	T	rs4938305	-0.0106	-0.0498			0.0101	0.0101			0.2968	8.390999999999999e-07			-0.0126	0.0083	0.1281	False	True	11_116588629_C_T	1.0	68	0.1
Apo-A1, Apo-B	AF	11	116598988	116598988	A	G	rs180360	-0.0211	0.0483			0.0087	0.0087			0.01571	2.91e-08			0.0106	0.0075	0.1573	False	True	11_116598988_A_G	1.0	1186	0.1
Apo-A1, Apo-B	AF	11	116981335	116981335	A	G	rs6589595	0.0529	0.0338			0.0107	0.0107			8.443000000000001e-07	0.001634			0.0085	0.0097	0.3815	False	True	11_116981335_A_G	1.0	65	0.1
Apo-A1, Apo-B	AF	11	116981580	116981580	A	G	rs2127907	0.0139999999999999	0.06			0.0122	0.0122			0.254	9.474e-07			-0.0104	0.0104	0.3134	False	True	11_116981580_A_G	1.0	21	0.1
Apo-A1, Apo-B	AF	12	47223857	47223857	C	CAA	rs57477526;rs398055544	-0.0539	-0.0283			0.0104	0.0104			2.368e-07	0.006679			0.0283	0.0214	0.1867	False	True	12_47223857_C_CAA	1.0	572	0.1
Apo-A1, Apo-B	AF	12	109953417	109953417	A	G	rs2879107	-0.0423	0.0017			0.0084	0.0081			4.544e-07	0.8318			0.0018	0.0067	0.7862	False	True	12_109953417_A_G	1.0	300	0.1
Apo-A1, Apo-B	AF	12	125265201	125265201	A	G	rs921919	-0.0425	0.0019			0.0087	0.0085			9.266e-07	0.8215			-0.0032	0.0072	0.6595	False	True	12_125265201_A_G	1.0	36	0.1
Apo-A1, Apo-B	AF	12	125286650	125286650	C	T	rs4765610	-0.0403	0.0112			0.0082	0.008			9.169e-07	0.1611			-0.0001	0.0066	0.9877	False	True	12_125286650_C_T	1.0	42	0.1
Apo-A1, Apo-B	AF	12	125317391	125317391	A	C	rs10773107	-0.0515	-0.0033			0.0103	0.0103			6.027000000000001e-07	0.7484			0.0015	0.0071	0.8331	False	True	12_125317391_A_C	1.0	184	0.1
Apo-A1, Apo-B	AF	12	125324798	125324798	A	C	rs61941676	-0.0633	0.021			0.0128	0.0126			7.77e-07	0.09691			0.0018	0.0101	0.8551	False	True	12_125324798_A_C	1.0	100	0.1
Apo-A1, Apo-B	AF	12	125338336	125338336	C	T	rs78194510	0.0745	-0.012			0.0151	0.0151			8.048999999999999e-07	0.4281			-0.0049	0.0121	0.685	False	True	12_125338336_C_T	1.0	86	0.1
Apo-A1, Apo-B	AF	12	125351149	125351149	A	G	rs4435094	-0.0449	0.0054			0.0086	0.0084			1.645e-07	0.5233			-0.012	0.0068	0.07668	False	True	12_125351149_A_G	1.0	719	0.1
Apo-A1, Apo-B	AF	12	125363987	125363987	A	C	rs57276302	0.0665	-0.0279999999999999			0.0124	0.0122			7.718999999999999e-08	0.02157			0.0125	0.0096	0.1943	False	True	12_125363987_A_C	1.0	977	0.1
Apo-A1, Apo-B	AF	13	66479744	66479744	A	G	rs9528999	0.0468	0.0262			0.0095	0.0091			7.945000000000001e-07	0.004141			0.0145	0.0066	0.02888	False	True	13_66479744_A_G	1.0	89	0.1
Apo-A1, Apo-B	AF	15	58520259	58520259	C	T	rs11631950	0.0462	0.0204			0.009	0.0087			2.517e-07	0.01928			0.0069999999999999	0.0071	0.3265	False	True	15_58520259_C_T	1.0	556	0.1
Apo-A1, Apo-B	AF	15	58582294	58582294	C	T	rs938509	-0.0483	-0.013			0.0095	0.0092			3.64e-07	0.16			-0.0119	0.0077	0.1213	False	True	15_58582294_C_T	1.0	386	0.1
Apo-A1, Apo-B	AF	15	58607320	58607320	A	G	rs500590	0.0468	0.0045			0.0096	0.0092			9.944e-07	0.6268			0.0012	0.0073	0.8738	False	True	15_58607320_A_G	1.0	0	0.1
Apo-A1, Apo-B	AF	15	58630019	58630019	G	T	rs12910827	-0.1221	-0.0182			0.0242	0.024			4.413e-07	0.4486			-0.01	0.0194	0.6083	False	True	15_58630019_G_T	1.0	315	0.1
Apo-A1, Apo-B	AF	15	58682690	58682690	A	G	rs34718390	0.0975	0.0275			0.0186	0.0179			1.6760000000000004e-07	0.126			0.0142	0.0151	0.3479	False	True	15_58682690_A_G	1.0	712	0.1
Apo-A1, Apo-B	AF	15	58691202	58691202	A	G	rs76898656	-0.1133	-0.0434			0.0221	0.0217			2.923e-07	0.0457			0.0212	0.019	0.265	False	True	15_58691202_A_G	1.0	486	0.1
Apo-A1, Apo-B	AF	15	58692007	58692007	A	G	rs440183	-0.0467	-0.0108			0.0092	0.009			3.595e-07	0.228			-0.0032	0.0074	0.6615	False	True	15_58692007_A_G	1.0	393	0.1
Apo-A1, Apo-B	AF	15	58720262	58720262	C	T	rs117966452	0.2415	0.0927			0.0492	0.0492			9.439e-07	0.05961			0.0565	0.042	0.1788	False	True	15_58720262_C_T	1.0	23	0.1
Apo-A1, Apo-B	AF	15	58727687	58727687	C	T	rs62000939	-0.0582	-0.011			0.0114	0.0111			3.3e-07	0.3225			0.0106	0.0102	0.2974	False	True	15_58727687_C_T	1.0	429	0.1
Apo-A1, Apo-B	AF	15	58728067	58728067	A	G	rs72740877	0.2339	0.0727			0.0348	0.0348			1.7239999999999997e-11	0.03687			0.0092	0.0196	0.6389	False	True	15_58728067_A_G	1.0	2206	0.1
Apo-A1, Apo-B	AF	15	58931340	58931340	A	G	rs17269425	-0.1152	-0.0436			0.0228	0.0223			4.328e-07	0.05067			0.0045	0.0219	0.8367	False	True	15_58931340_A_G	1.0	322	0.1
Apo-A1, Apo-B	AF	15	59531818	59531818	C	T	rs111543310	0.2504	0.0665			0.05	0.05			5.345e-07	0.1837			0.0348	0.0297	0.241	False	True	15_59531818_C_T	1.0	227	0.1
Apo-A1, Apo-B	AF	15	59806496	59806496	G	T	rs111778770	-0.2556	-0.0317			0.049	0.049			1.819e-07	0.5175			0.0161	0.0372	0.6653	False	True	15_59806496_G_T	1.0	675	0.1
Apo-A1, Apo-B	AF	16	56759532	56759532	A	G	rs190368852	0.1217	-0.0206			0.022	0.022			3.052e-08	0.3484			-0.0546	0.0199	0.006134	False	True	16_56759532_A_G	1.0	1172	0.1
Apo-A1, Apo-B	AF	16	56819919	56819919	C	T	rs16962014	0.0681	-0.0027			0.0139	0.0136			9.935e-07	0.8427			0.005	0.012	0.6759999999999999	False	True	16_56819919_C_T	1.0	1	0.1
Apo-A1, Apo-B	AF	16	56927296	56927296	C	T	rs55980617	0.0591	-0.0198			0.0117	0.0114			4.771000000000001e-07	0.0828			0.0028	0.0098	0.7732	False	True	16_56927296_C_T	1.0	276	0.1
Apo-A1, Apo-B	AF	16	56938955	56938955	A	C	rs72786761	-0.1891	0.0345			0.0348	0.0348			5.639e-08	0.3214			-0.0007	0.0254	0.9766	False	True	16_56938955_A_C	1.0	1048	0.1
Apo-A1, Apo-B	AF	16	56988502	56988502	A	G	rs2399597	-0.0883	0.0221			0.012	0.0118			1.705e-13	0.0607299999999999			-0.0099	0.0094	0.288	False	True	16_56988502_A_G	1.0	2539	0.1
Apo-A1, Apo-B	AF	16	56993901	56993901	A	C	rs36229786	0.1273	-0.0506			0.0112	0.011			6.0450000000000004e-30	4.148e-06			-0.0104	0.0151	0.4929	False	True	16_56993901_A_C	1.0	3595	0.1
Apo-A1, Apo-B	AF	16	56995038	56995038	C	T	rs4783962	0.0491	0.0049			0.0095	0.0093			2.532e-07	0.594			-0.0083	0.008	0.2959	False	True	16_56995038_C_T	1.0	552	0.1
Apo-A1, Apo-B	AF	16	57008227	57008227	A	G	rs158480	-0.0831	0.0339			0.0123	0.0117			1.213e-11	0.00394			-0.005	0.01	0.6149	False	True	16_57008227_A_G	1.0	2228	0.1
Apo-A1, Apo-B	AF	16	57017002	57017002	G	T	rs9923854	0.0689	-0.0013			0.013	0.0129			1.161e-07	0.9208			-0.0023	0.0111	0.8355	False	True	16_57017002_G_T	1.0	862	0.1
Apo-A1, Apo-B	AF	16	57019392	57019392	C	T	rs12720917	0.0667	-0.0016			0.0125	0.0125			9.603e-08	0.8962			0.0049	0.0098	0.6182	False	True	16_57019392_C_T	1.0	915	0.1
Apo-A1, Apo-B	AF	16	68021125	68021125	A	C	rs78539049	0.1022	0.0471			0.0196	0.019			1.927e-07	0.01323			-0.0084	0.0177	0.6374	False	True	16_68021125_A_C	1.0	655	0.1
Apo-A1, Apo-B	AF	16	68127222	68127222	T	TAG	rs148275331;rs3042965	0.0697	0.0044			0.0142	0.0136			9.055e-07	0.7467			0.0113	0.0196	0.5633	False	True	16_68127222_T_TAG	1.0	46	0.1
Apo-A1, Apo-B	AF	16	72052348	72052348	A	G	rs11648003	-0.0162	-0.0478			0.0099	0.0096			0.1039	6.647e-07			0.0117	0.008	0.144	False	True	16_72052348_A_G	1.0	144	0.1
Apo-A1, Apo-B	AF	17	45542260	45542260	G	T	rs112238165	-0.0576	-0.0346			0.0117	0.0115			8.908e-07	0.0026			-0.0153	0.0085	0.0711	False	True	17_45542260_G_T	1.0	48	0.1
Apo-A1, Apo-B	AF	18	3353012	3353012	A	G	rs11081037	-0.0013	-0.0527			0.0111	0.0105			0.9039	4.652e-07			0.0069999999999999	0.0069999999999999	0.3182	False	True	18_3353012_A_G	1.0	289	0.1
Apo-A1, Apo-B	AF	18	46723931	46723931	C	CT	rs200515494	0.1306	0.0509			0.0251	0.0249			1.9820000000000001e-07	0.04068			0.1196	0.0574	0.03714	False	True	18_46723931_C_CT	1.0	638	0.1
Apo-A1, Apo-B	AF	18	47126999	47126999	A	G	rs28512338	-0.0446	-0.0056			0.0088	0.0086			4.465e-07	0.515			0.0155	0.0071	0.02796	False	True	18_47126999_A_G	1.0	311	0.1
Apo-A1, Apo-B	AF	18	47143458	47143458	C	T	rs17799105	-0.083	-0.0215			0.0164	0.0162			4.346e-07	0.1855			0.0034	0.0161	0.8307	False	True	18_47143458_C_T	1.0	319	0.1
Apo-A1, Apo-B	AF	18	47145202	47145202	A	G	rs12958839	0.0418	0.0166			0.0083	0.0081			5.358e-07	0.0391899999999999			0.0029	0.0066	0.6575	False	True	18_47145202_A_G	1.0	226	0.1
Apo-A1, Apo-B	AF	18	47176917	47176917	C	T	rs4939888	0.042	0.0096			0.0084	0.0081			5.204999999999999e-07	0.2341			0.0026	0.0067	0.7035	False	True	18_47176917_C_T	1.0	240	0.1
Apo-A1, Apo-B	AF	18	47183012	47183012	C	T	rs11662691	0.0878	0.0075			0.0145	0.0142			1.49e-09	0.5977			0.0012	0.0115	0.9189	False	True	18_47183012_C_T	1.0	1563	0.1
Apo-A1, Apo-B	AF	18	47196870	47196870	A	G	rs80175721	-0.1565	-0.0097			0.0317	0.0312			7.661e-07	0.7556			0.0386	0.0364	0.2894	False	True	18_47196870_A_G	1.0	104	0.1
Apo-A1, Apo-B	AF	18	47227334	47227334	A	G	rs12955308	-0.0416	-0.001			0.0083	0.0081			5.906e-07	0.9016			-0.0025	0.0067	0.7047	False	True	18_47227334_A_G	1.0	196	0.1
Apo-A1, Apo-B	AF	19	10641608	10641608	A	G	rs10419193	0.0229	0.0468			0.0099	0.0096			0.0204199999999999	9.544e-07			0.0017	0.0096	0.8552	False	True	19_10641608_A_G	1.0	13	0.1
Apo-A1, Apo-B	AF	19	10643471	10643471	A	G	rs73007332	-0.0564	-0.1393			0.0275	0.027			0.04059	2.442000000000001e-07			-0.0023	0.0218	0.9145	False	True	19_10643471_A_G	1.0	566	0.1
Apo-A1, Apo-B	AF	19	10926952	10926952	C	T	rs117159625	0.0495	0.0922			0.0186	0.0182			0.007654	4.008e-07			-0.008	0.0149	0.5908	False	True	19_10926952_C_T	1.0	345	0.1
Apo-A1, Apo-B	AF	19	11174229	11174229	C	CT	rs34778635	-0.0129	-0.0575			0.0124	0.0117			0.2997	9.395e-07			0.0038	0.0149	0.8009999999999999	False	True	19_11174229_C_CT	1.0	26	0.1
Apo-A1, Apo-B	AF	19	11207516	11207516	A	G	rs73015030	-0.0841	-0.1421			0.025	0.0246			0.0007485	7.249e-09			-0.0095	0.0204	0.6398	False	True	19_11207516_A_G	1.0	1408	0.1
Apo-A1, Apo-B	AF	19	11236180	11236180	A	C	rs4804144	-0.0004	0.0405			0.0084	0.0081			0.9635	6.23e-07			-0.001	0.0095	0.9162	False	True	19_11236180_A_C	1.0	170	0.1
Apo-A1, Apo-B	AF	19	11243445	11243445	A	G	rs5742911	0.0213	0.0456			0.0091	0.0088			0.01911	2.314e-07			0.0048	0.0073	0.5091	False	True	19_11243445_A_G	1.0	577	0.1
Apo-A1, Apo-B	AF	19	11250396	11250396	C	T	rs7250183	-0.009	0.063			0.0129	0.0128			0.4872	7.681e-07			0.0003	0.0106	0.9743	False	True	19_11250396_C_T	1.0	103	0.1
Apo-A1, Apo-B	AF	19	11348521	11348521	A	G	rs3745683	-0.079	-0.021			0.0159	0.0156			6.577e-07	0.1802			0.0218	0.0118	0.06418	False	True	19_11348521_A_G	1.0	149	0.1
Apo-A1, Apo-B	AF	19	19130096	19130096	C	T	rs145717049	0.0833	0.1645			0.0286	0.0286			0.003588	8.529e-09			0.0232	0.0428	0.5875	False	True	19_19130096_C_T	1.0	1382	0.1
Apo-A1, Apo-B	AF	19	19325963	19325963	G	T	rs3761077	0.0172	0.0701			0.0143	0.0141			0.2298	6.612999999999999e-07			-0.0073	0.0108	0.5034	False	True	19_19325963_G_T	1.0	146	0.1
Apo-A1, Apo-B	AF	19	19479497	19479497	C	T	rs144024112	0.0906	0.1314			0.0245	0.0244			0.0002133	7.621e-08			0.0411	0.0282	0.1451	False	True	19_19479497_C_T	1.0	981	0.1
Apo-A1, Apo-B	AF	19	19624481	19624481	A	G	rs189741280	0.0952	0.1433			0.0275	0.0275			0.0005479	1.8920000000000005e-07			0.0623	0.0315	0.04776	False	True	19_19624481_A_G	1.0	660	0.1
Apo-A1, Apo-B	AF	19	19919422	19919422	A	G	rs141110858	-0.0983	-0.1418			0.026	0.026			0.0001606	5.045e-08			-0.0429	0.0323	0.1845	False	True	19_19919422_A_G	1.0	1071	0.1
Apo-A1, Apo-B	AF	19	20100542	20100542	A	G	rs117706432	-0.0177	-0.0707			0.0144	0.0143			0.2175	8.285e-07			0.0154	0.0109	0.1581	False	True	19_20100542_A_G	1.0	76	0.1
Apo-A1, Apo-B	AF	19	20217169	20217169	C	T	rs4608457	0.0734	0.1569			0.0278	0.0278			0.008311	1.62e-08			-0.0189	0.0308	0.5385	False	True	19_20217169_C_T	1.0	1295	0.1
Apo-A1, Apo-B	AF	19	45135841	45135841	C	T	rs62119270	0.0063	0.1063			0.0224	0.0214			0.777	6.524e-07			-0.0114	0.0165	0.4893	False	True	19_45135841_C_T	1.0	154	0.1
Apo-A1, Apo-B	AF	19	45234124	45234124	A	G	rs8108110	-0.004	-0.0435			0.0091	0.0088			0.6626	8.159e-07			-0.0124	0.0074	0.09378	False	True	19_45234124_A_G	1.0	79	0.1
Apo-A1, Apo-B	AF	19	45253542	45253542	C	CTTTG	rs10629382;rs3065421	0.0262	0.059			0.0113	0.0113			0.02069	1.93e-07			-0.0348	0.0171	0.04136	False	True	19_45253542_C_CTTTG	1.0	652	0.1
Apo-A1, Apo-B	AF	19	45276590	45276590	G	GTTA	rs200323909	-0.0502	-0.2395			0.0472	0.0471			0.2875	3.69e-07			0.0462	0.0359	0.1989999999999999	False	True	19_45276590_G_GTTA	1.0	380	0.1
Apo-A1, Apo-B	AF	19	45302951	45302951	A	G	rs2967668	0.0267	0.1031			0.0137	0.0137			0.05201	5.352e-14			0.0066	0.0107	0.5379	False	True	19_45302951_A_G	1.0	2595	0.1
Apo-A1, Apo-B	AF	19	45324138	45324138	A	G	rs28399637	0.0158	0.0571			0.0106	0.0106			0.1334	6.412999999999999e-08			0.0129	0.0077	0.09323	False	True	19_45324138_A_G	1.0	1020	0.1
Apo-A1, Apo-B	AF	19	45337918	45337918	A	G	rs147711004	0.0185	0.1204			0.0233	0.0227			0.4266	1.144e-07			-0.0124	0.0187	0.5057	False	True	19_45337918_A_G	1.0	874	0.1
Apo-A1, Apo-B	AF	19	45351937	45351937	C	T	rs1871046	-0.0113	-0.0439			0.0089	0.0087			0.2068	4.378e-07			-0.0074	0.0069999999999999	0.2937	False	True	19_45351937_C_T	1.0	318	0.1
Apo-A1, Apo-B	AF	19	45358026	45358026	C	T	rs143459034	-0.0316	-0.2213			0.0447	0.0447			0.4795	7.31e-07			-0.0435	0.0359	0.2259	False	True	19_45358026_C_T	1.0	115	0.1
Apo-A1, Apo-B	AF	19	45358353	45358353	C	T	rs10410835	0.0133	0.0437			0.0089	0.0088			0.1364	6.437000000000001e-07			0.0081	0.0069999999999999	0.2458	False	True	19_45358353_C_T	1.0	158	0.1
Apo-A1, Apo-B	AF	19	45382034	45382034	A	G	rs6859	0.0086	0.0601			0.0083	0.008			0.3012	7.133e-14			0.0016	0.0068	0.8104	False	True	19_45382034_A_G	1.0	2579	0.1
Apo-A1, Apo-B	AF	19	45429543	45429543	C	T	rs71352239	-0.0219	-0.0506			0.0099	0.0099			0.02653	3.056e-07			-0.0083	0.0079	0.2957	False	True	19_45429543_C_T	1.0	465	0.1
Apo-A1, Apo-B	AF	19	45436657	45436657	A	G	rs28795074	-0.0411	-0.0926			0.018	0.018			0.02245	2.75e-07			-0.0036	0.0139	0.7972	False	True	19_45436657_A_G	1.0	516	0.1
Apo-A1, Apo-B	AF	19	45441608	45441608	C	T	rs8106814	-0.0285	-0.0636			0.0113	0.0113			0.01157	1.711e-08			-0.0139	0.0197	0.4804	False	True	19_45441608_C_T	1.0	1282	0.1
Apo-A1, Apo-B	AF	19	45478352	45478352	A	G	rs146390218	0.0907	0.1936			0.039	0.039			0.02004	6.959000000000001e-07			-0.047	0.0243	0.05265	False	True	19_45478352_A_G	1.0	134	0.1
Apo-A1, Apo-B	AF	19	45723379	45723379	C	T	rs11878174	0.0223	0.0604			0.0119	0.0119			0.06122	4.15e-07			0.0033	0.0075	0.6576	False	True	19_45723379_C_T	1.0	334	0.1
Apo-A1, Apo-B	AF	19	45880690	45880690	C	T	rs181765708	0.0271	0.1675			0.033	0.033			0.4118	3.857e-07			-0.0011	0.0267	0.9673	False	True	19_45880690_C_T	1.0	359	0.1
Apo-A1, Apo-B	AF	2	20918951	20918951	T	TA	rs34323149;rs397692788	0.0008	0.0531			0.0112	0.0108			0.9442	8.313e-07			-0.0161	0.019	0.3975	False	True	2_20918951_T_TA	1.0	73	0.1
Apo-A1, Apo-B	AF	2	20967410	20967410	A	G	rs62124021	-0.0379	-0.1078			0.0219	0.0218			0.0829299999999999	7.545e-07			0.0019	0.0258	0.9405	False	True	2_20967410_A_G	1.0	106	0.1
Apo-A1, Apo-B	AF	2	21050729	21050729	G	GA	rs142689511	0.0353	0.0845			0.0153	0.0149			0.02122	1.397e-08			0.0407	0.0273	0.1364	False	True	2_21050729_G_GA	1.0	1319	0.1
Apo-A1, Apo-B	AF	2	21087323	21087323	T	TCTC	rs150848534;rs77243577	-0.0409999999999999	-0.0749			0.0156	0.0152			0.008393	8.131e-07			0.0045	0.0215	0.8346	False	True	2_21087323_T_TCTC	1.0	81	0.1
Apo-A1, Apo-B	AF	2	21108159	21108159	A	G	rs147826086	0.0263	0.0426			0.0086	0.0083			0.002264	3.242e-07			0.0124	0.0069999999999999	0.07627	False	True	2_21108159_A_G	1.0	441	0.1
Apo-A1, Apo-B	AF	2	21148274	21148274	A	C	rs3923037	-0.0124	0.0634			0.0085	0.0082			0.1448	1.166e-14			-0.006	0.0069	0.3866	False	True	2_21148274_A_C	1.0	2770	0.1
Apo-A1, Apo-B	AF	2	21149424	21149424	A	G	rs139919599	-0.0035	-0.0662			0.0139999999999999	0.0135			0.8009999999999999	9.24e-07			0.0038	0.0106	0.7221	False	True	2_21149424_A_G	1.0	40	0.1
Apo-A1, Apo-B	AF	2	21217490	21217490	C	T	rs13392272	-0.003	-0.0904			0.0084	0.0081			0.7176	5.260000000000001e-29			0.0037	0.0067	0.5837	False	True	2_21217490_C_T	1.0	3577	0.1
Apo-A1, Apo-B	AF	2	21239661	21239661	C	T	rs12720820	-0.0388	-0.0681			0.0143	0.0139			0.0066409999999999	9.658e-07			-0.0085	0.0122	0.485	False	True	2_21239661_C_T	1.0	10	0.1
Apo-A1, Apo-B	AF	2	21364562	21364562	C	T	rs113588790	-0.0064	-0.1199			0.0241	0.0237			0.7892	4.23e-07			-0.0067	0.019	0.7237	False	True	2_21364562_C_T	1.0	330	0.1
Apo-A1, Apo-B	AF	2	21438738	21438738	A	G	rs76611756	0.0076	0.0873			0.0165	0.0161			0.6455	6.143e-08			0.0097	0.0165	0.5566	False	True	2_21438738_A_G	1.0	1030	0.1
Apo-A1, Apo-B	AF	2	21451687	21451687	A	G	rs35239705	-0.0124	-0.0515			0.0105	0.0103			0.238	6.041e-07			0.0021	0.0087	0.8106	False	True	2_21451687_A_G	1.0	182	0.1
Apo-A1, Apo-B	AF	2	21530659	21530659	A	G	rs60960031	-0.0152	-0.0447			0.0085	0.0082			0.07472	5.6960000000000015e-08			-0.0022	0.0068	0.7498	False	True	2_21530659_A_G	1.0	1046	0.1
Apo-A1, Apo-B	AF	2	27678471	27678471	A	G	rs780105	0.0173	0.04			0.0083	0.008			0.03582	5.967e-07			-0.0086	0.0067	0.1983	False	True	2_27678471_A_G	1.0	190	0.1
Apo-A1, Apo-B	AF	2	27988821	27988821	A	G	rs13013484	0.0228	0.044			0.009	0.0088			0.01122	5.143e-07			0.0037	0.0073	0.6107	False	True	2_27988821_A_G	1.0	246	0.1
Apo-A1, Apo-B	AF	2	44088041	44088041	A	C	rs58762754	-0.0145	-0.1081			0.0217	0.0212			0.5043	3.581e-07			-0.0026	0.0254	0.9179	False	True	2_44088041_A_C	1.0	397	0.1
Apo-A1, Apo-B	AF	2	44092066	44092066	C	T	rs4603816	0.0168	0.048			0.0097	0.0094			0.084	3.389e-07			-0.012	0.0149	0.4206	False	True	2_44092066_C_T	1.0	415	0.1
Apo-A1, Apo-B	AF	2	136479302	136479302	C	T	rs3754692	0.0492	0.0107			0.01	0.0097			9.385e-07	0.2707			-0.0169	0.0085	0.04661	False	True	2_136479302_C_T	1.0	28	0.1
Apo-A1, Apo-B	AF	20	39142516	39142516	A	G	rs2207132	0.006	0.1144			0.0226	0.0225			0.7888	3.927e-07			-0.0159	0.0203	0.4327	False	True	20_39142516_A_G	1.0	354	0.1
Apo-A1, Apo-B	AF	20	39183949	39183949	C	T	rs6102032	0.0166	0.0404			0.0085	0.0083			0.05272	9.84e-07			-0.0042	0.0069	0.5397	False	True	20_39183949_C_T	1.0	5	0.1
Apo-A1, Apo-B	AF	20	43042364	43042364	C	T	rs1800961	0.1372	0.0014			0.0221	0.022			5.77e-10	0.9488			0.0139999999999999	0.0186	0.4519	False	True	20_43042364_C_T	1.0	1731	0.1
Apo-A1, Apo-B	AF	22	21984379	21984379	A	G	rs3747093	-0.0509	-0.0092			0.0103	0.0101			7.481e-07	0.3618			0.0285	0.0084	0.0006727	False	True	22_21984379_A_G	1.0	109	0.1
Apo-A1, Apo-B	AF	4	63875850	63875850	C	T	rs28434073	0.0244	0.1237			0.0245	0.0245			0.3187	4.218e-07			0.0052	0.015	0.726	False	True	4_63875850_C_T	1.0	331	0.1
Apo-A1, Apo-B	AF	4	69433714	69433714	C	T	rs34664906	-0.0624	0.0006			0.0127	0.0127			9.915e-07	0.9623			-0.0073	0.0124	0.5576	False	True	4_69433714_C_T	1.0	4	0.1
Apo-A1, Apo-B	AF	4	73499882	73499882	C	T	rs181066897	0.3045	0.4305			0.0811	0.0813			0.0001747	1.166e-07			-0.0135	0.0718	0.8513	False	True	4_73499882_C_T	1.0	860	0.1
Apo-A1, Apo-B	AF	4	103146888	103146888	A	C	rs35225200	0.1004	-0.0018			0.0201	0.0196			5.958e-07	0.9273			-0.023	0.0138	0.09532	False	True	4_103146888_A_C	1.0	192	0.1
Apo-A1, Apo-B	AF	5	74343769	74343769	A	G	rs7710706	0.0143	0.0428			0.0086	0.0084			0.09613	3.331000000000001e-07			0.0034	0.0069	0.628	False	True	5_74343769_A_G	1.0	421	0.1
Apo-A1, Apo-B	AF	5	74967386	74967386	C	T	rs40060	0.0154	0.0406			0.0085	0.0082			0.06905	8.373999999999999e-07			-0.0167	0.0069999999999999	0.0171	False	True	5_74967386_C_T	1.0	69	0.1
Apo-A1, Apo-B	AF	5	156367092	156367092	C	T	rs10062458	0.0251	0.0425			0.0087	0.0085			0.004078	6.246e-07			-0.0027	0.0097	0.7809	False	True	5_156367092_C_T	1.0	169	0.1
Apo-A1, Apo-B	AF	7	21597631	21597631	G	T	rs59432272	0.0019	0.0415			0.0087	0.0084			0.8239	8.937999999999999e-07			-0.0001	0.0067	0.9862	False	True	7_21597631_G_T	1.0	47	0.1
Apo-A1, Apo-B	AF	7	21631827	21631827	A	G	rs73070437	-0.0395	-0.1016			0.0184	0.0178			0.0316	1.197e-08			0.0202	0.0143	0.1585	False	True	7_21631827_A_G	1.0	1348	0.1
Apo-A1, Apo-B	AF	7	21712184	21712184	C	T	rs4719671	0.0161	0.0419			0.0086	0.0084			0.06135	5.972e-07			-0.0014	0.0068	0.8393	False	True	7_21712184_C_T	1.0	188	0.1
Apo-A1, Apo-B	AF	7	73029437	73029437	C	T	rs33951980	-0.0016	0.0592			0.0124	0.0121			0.8972	9.674e-07			-0.0083	0.0101	0.4119	False	True	7_73029437_C_T	1.0	8	0.1
Apo-A1, Apo-B	AF	8	9231661	9231661	A	G	rs12546198	0.0659	0.0308			0.0131	0.0127			4.899000000000001e-07	0.01553			0.015	0.0112	0.1814	False	True	8_9231661_A_G	1.0	265	0.1
Apo-A1, Apo-B	AF	8	19774890	19774890	A	C	rs28834434	0.0571	-0.0253			0.0104	0.0102			3.779e-08	0.01294			-0.02	0.0081	0.0134	False	True	8_19774890_A_C	1.0	1129	0.1
Apo-A1, Apo-B	AF	8	19793581	19793581	C	T	rs190118115	0.1785	-0.1211			0.0316	0.0316			1.628e-08	0.0001262999999999			-0.0724	0.0386	0.06086	False	True	8_19793581_C_T	1.0	1293	0.1
Apo-A1, Apo-B	AF	8	19865843	19865843	A	G	rs894210	0.0431	-0.0361			0.0082	0.008			1.765e-07	6.361000000000001e-06			-0.0143	0.0067	0.0321	False	True	8_19865843_A_G	1.0	691	0.1
Apo-A1, Apo-B	AF	8	19874932	19874932	A	AAGAC	rs141287949;rs373716322	0.0853	-0.0913			0.019	0.0182			7.442e-06	5.036e-07			-0.0377	0.0295	0.2019	False	True	8_19874932_A_AAGAC	1.0	256	0.1
Apo-A1, Apo-B	AF	8	19875408	19875408	A	G	rs6586886	0.0484	-0.0342			0.0085	0.0082			1.394e-08	3.401e-05			-0.0069	0.0068	0.3049	False	True	8_19875408_A_G	1.0	1320	0.1
Apo-A1, Apo-B	AF	8	59395980	59395980	C	CA	rs59447727	-0.0004	-0.0581			0.0122	0.0116			0.9752	5.73e-07			0.0147	0.0188	0.434	False	True	8_59395980_C_CA	1.0	208	0.1
Apo-A1, Apo-B	AF	8	126491304	126491304	C	T	rs2954030	-0.0078	-0.0459			0.0087	0.0085			0.369	5.715e-08			-0.0037	0.0069	0.5894	False	True	8_126491304_C_T	1.0	1043	0.1
Apo-A1, Apo-B	AF	8	145028505	145028505	C	CG	rs112078789;rs57133948	-0.0258	-0.0533			0.0113	0.0108			0.02193	7.93e-07			0.0439	0.0171	0.0102099999999999	False	True	8_145028505_C_CG	1.0	90	0.1
Apo-A1, Apo-B	AF	9	15285670	15285670	A	G	rs535772	-0.0665	0.0034			0.0133	0.013			6.045e-07	0.7938			0.0142	0.0145	0.3273	False	True	9_15285670_A_G	1.0	181	0.1
Apo-A1, Apo-B	AF	9	15301428	15301428	A	C	rs2849049	0.0451	0.0065			0.0086	0.0083			1.6170000000000005e-07	0.4379999999999999			0.0059	0.0069999999999999	0.4018	False	True	9_15301428_A_C	1.0	723	0.1
Apo-A1, Apo-B	AF	9	107629336	107629336	C	T	rs13301006	0.0777	0.0105			0.0136	0.0136			1.043e-08	0.4384			0.0004	0.0095	0.9649	False	True	9_107629336_C_T	1.0	1362	0.1
Apo-A1, Apo-B	AF	9	107645080	107645080	C	T	rs2275542	0.0455	0.0103			0.0093	0.009			9.261e-07	0.252			-0.0076	0.0072	0.2886	False	True	9_107645080_C_T	1.0	39	0.1
Apo-A1, Apo-B	AF	9	136184782	136184782	A	G	rs9411395	-0.0161	-0.0492			0.0102	0.01			0.1144	9.433e-07			-0.0101	0.0104	0.3302	False	True	9_136184782_A_G	1.0	24	0.1
Apo-A1, Apo-B	ALS	1	3738018	3738018	C	T	.	-0.1554	-0.4149			0.0843	0.0844			0.06547	8.849e-07			0.0157	0.0945	0.8676	False	True	1_3738018_C_T	1.0	51	0.1
Apo-A1, Apo-B	ALS	1	27284913	27284913	C	T	rs79598313	-0.0116	-0.1314			0.0238	0.0236			0.6266	2.503e-08			0.0509	0.0593	0.3906	False	True	1_27284913_C_T	1.0	1218	0.1
Apo-A1, Apo-B	ALS	1	54715326	54715326	A	C	rs116396088	-0.0235	-0.1133			0.0232	0.0231			0.3112	9.918e-07			0.006	0.0438	0.8905	False	True	1_54715326_A_C	1.0	3	0.1
Apo-A1, Apo-B	ALS	1	54834840	54834840	C	T	rs17110517	0.0402	0.1702			0.0252	0.0252			0.1105	1.363e-11			0.0265	0.0426	0.5334	False	True	1_54834840_C_T	1.0	2226	0.1
Apo-A1, Apo-B	ALS	1	54880705	54880705	C	T	rs72895829	0.0215	0.1374			0.0235	0.0235			0.3607	4.859e-09			-0.0388	0.0551	0.4813	False	True	1_54880705_C_T	1.0	1450	0.1
Apo-A1, Apo-B	ALS	1	54935900	54935900	A	G	rs143345849	-0.0363	-0.1269			0.0259	0.0259			0.1609	9.303e-07			0.0535	0.0578	0.3549	False	True	1_54935900_A_G	1.0	34	0.1
Apo-A1, Apo-B	ALS	1	55083647	55083647	A	G	rs12073646	-0.0033	-0.0546			0.0112	0.0109			0.7716	6.083e-07			-0.0373	0.0215	0.0833899999999999	False	True	1_55083647_A_G	1.0	180	0.1
Apo-A1, Apo-B	ALS	1	55160482	55160482	G	T	.	0.0613	0.1422			0.0203	0.0198			0.0025559999999999	7.967e-13			0.0918	0.0481	0.05655	False	True	1_55160482_G_T	1.0	2420	0.1
Apo-A1, Apo-B	ALS	1	55334001	55334001	A	G	.	-0.1084	-0.3197			0.0409	0.0408			0.008067	4.998e-15			-0.0099	0.0799	0.901	False	True	1_55334001_A_G	1.0	2883	0.1
Apo-A1, Apo-B	ALS	1	55378724	55378724	A	G	.	-0.0173	-0.1431			0.0243	0.0243			0.4771	3.8390000000000005e-09			-0.023	0.0528	0.6625	False	True	1_55378724_A_G	1.0	1473	0.1
Apo-A1, Apo-B	ALS	1	55411580	55411580	A	G	rs11580527	-0.0917	-0.3072			0.0306	0.0305			0.002734	7.393e-24			0.0939	0.0774	0.2247	False	True	1_55411580_A_G	1.0	3484	0.1
Apo-A1, Apo-B	ALS	1	55431933	55431933	C	T	rs12043403	-0.0382	-0.1142			0.0185	0.0185			0.03878	5.993e-10			0.0428	0.0334	0.1999	False	True	1_55431933_C_T	1.0	1732	0.1
Apo-A1, Apo-B	ALS	1	55496039	55496039	C	T	rs11206510	-0.0069	-0.0723			0.0115	0.0113			0.5494	1.444e-10			0.0056	0.0227	0.8042	False	True	1_55496039_C_T	1.0	2006	0.1
Apo-A1, Apo-B	ALS	1	55503448	55503448	A	G	rs17111503	-0.0358	-0.0497			0.0101	0.0099			0.0003786	4.648e-07			0.0154	0.0206	0.4548	False	True	1_55503448_A_G	1.0	293	0.1
Apo-A1, Apo-B	ALS	1	55519015	55519015	G	T	rs639750	-0.0018	-0.043			0.0089	0.0087			0.841	8.148e-07			-0.0084	0.0194	0.6651	False	True	1_55519015_G_T	1.0	83	0.1
Apo-A1, Apo-B	ALS	1	55636240	55636240	C	T	rs72660594	-0.0653	-0.3388			0.0268	0.0267			0.01494	8.581e-37			0.0256	0.0724	0.7236	False	True	1_55636240_C_T	1.0	3650	0.1
Apo-A1, Apo-B	ALS	1	55719011	55719011	A	G	rs2802867	0.011	0.0464			0.0097	0.0095			0.2569	9.928e-07			0.0207	0.0224	0.3556	False	True	1_55719011_A_G	1.0	2	0.1
Apo-A1, Apo-B	ALS	1	55732596	55732596	A	ATTGT	.	-0.0477	-0.0766			0.015	0.0145			0.001495	1.363e-07			0.0083	0.0306	0.7873	False	True	1_55732596_A_ATTGT	1.0	811	0.1
Apo-A1, Apo-B	ALS	1	55746330	55746330	A	G	rs61773921	-0.0286	-0.0545			0.0113	0.0111			0.0116	8.345e-07			0.059	0.0234	0.01174	False	True	1_55746330_A_G	1.0	74	0.1
Apo-A1, Apo-B	ALS	1	56034852	56034852	A	G	rs111304886	-0.0817	-0.1041			0.021	0.0207			0.0001004999999999	4.7060000000000004e-07			-0.1036	0.0692	0.1347	False	True	1_56034852_A_G	1.0	287	0.1
Apo-A1, Apo-B	ALS	1	56549124	56549124	C	T	rs144361424	0.0	0.1143			0.0235	0.0231			0.9992	7.511e-07			0.0221	0.0467	0.6359	False	True	1_56549124_C_T	1.0	111	0.1
Apo-A1, Apo-B	ALS	1	62944947	62944947	C	CA	.	0.0489	0.057			0.0116	0.0116			2.499e-05	9.293e-07			-0.0037	0.0188	0.8447	False	True	1_62944947_C_CA	1.0	36	0.1
Apo-A1, Apo-B	ALS	1	109820884	109820884	A	G	rs11577931	0.0185	0.0842			0.0167	0.0161			0.2672	1.691e-07			0.034	0.032	0.2885	False	True	1_109820884_A_G	1.0	706	0.1
Apo-A1, Apo-B	ALS	1	220974545	220974545	C	T	rs10863565	0.053	0.0236			0.0103	0.01			2.714e-07	0.01839			0.0026	0.0214	0.9046	False	True	1_220974545_C_T	1.0	526	0.1
Apo-A1, Apo-B	ALS	1	226064353	226064353	T	TTTGG	.	0.0586	0.0075			0.0118	0.0119			7.543999999999999e-07	0.5245			0.0024	0.0188	0.8973	False	True	1_226064353_T_TTTGG	1.0	109	0.1
Apo-A1, Apo-B	ALS	11	61618012	61618012	C	T	rs2727263	0.0629	0.0235			0.0124	0.0124			4.315e-07	0.05885			-0.0532	0.0341	0.1183	False	True	11_61618012_C_T	1.0	326	0.1
Apo-A1, Apo-B	ALS	11	61637587	61637587	C	T	rs174628	-0.0491	-0.0097			0.01	0.01			8.362999999999999e-07	0.3279			0.0273	0.0214	0.2031	False	True	11_61637587_C_T	1.0	72	0.1
Apo-A1, Apo-B	ALS	11	61803540	61803540	A	G	rs10897209	-0.1029	-0.0392			0.0203	0.0203			3.842e-07	0.05313			-0.0146	0.0552	0.7917	False	True	11_61803540_A_G	1.0	366	0.1
Apo-A1, Apo-B	ALS	11	116522233	116522233	T	TC	.	-0.0136	0.0686			0.0139999999999999	0.0139999999999999			0.3315	9.51e-07			0.0246	0.0291	0.3965	False	True	11_116522233_T_TC	1.0	19	0.1
Apo-A1, Apo-B	ALS	11	116529313	116529313	A	G	rs61906078	-0.0124	0.0865			0.0168	0.0168			0.4589	2.465e-07			-0.0542	0.0435	0.2128	False	True	11_116529313_A_G	1.0	564	0.1
Apo-A1, Apo-B	ALS	11	116588629	116588629	C	T	rs4938305	-0.0106	-0.0498			0.0101	0.0101			0.2968	8.390999999999999e-07			-0.0286	0.0223	0.2008	False	True	11_116588629_C_T	1.0	70	0.1
Apo-A1, Apo-B	ALS	11	116598988	116598988	A	G	rs180360	-0.0211	0.0483			0.0087	0.0087			0.01571	2.91e-08			-0.0139	0.0197	0.4811	False	True	11_116598988_A_G	1.0	1189	0.1
Apo-A1, Apo-B	ALS	11	116981335	116981335	A	G	rs6589595	0.0529	0.0338			0.0107	0.0107			8.443000000000001e-07	0.001634			0.0055	0.0251	0.8251	False	True	11_116981335_A_G	1.0	67	0.1
Apo-A1, Apo-B	ALS	11	116981580	116981580	A	G	rs2127907	0.0139999999999999	0.06			0.0122	0.0122			0.254	9.474e-07			-0.0114	0.0283	0.688	False	True	11_116981580_A_G	1.0	24	0.1
Apo-A1, Apo-B	ALS	12	47223857	47223857	C	CAA	.	-0.0539	-0.0283			0.0104	0.0104			2.368e-07	0.006679			0.0107	0.0178	0.5478	False	True	12_47223857_C_CAA	1.0	572	0.1
Apo-A1, Apo-B	ALS	12	109953417	109953417	A	G	rs2879107	-0.0423	0.0017			0.0084	0.0081			4.544e-07	0.8318			0.0282	0.0177	0.1111	False	True	12_109953417_A_G	1.0	303	0.1
Apo-A1, Apo-B	ALS	12	125265201	125265201	A	G	rs921919	-0.0425	0.0019			0.0087	0.0085			9.266e-07	0.8215			0.0227	0.0189	0.2306	False	True	12_125265201_A_G	1.0	37	0.1
Apo-A1, Apo-B	ALS	12	125286650	125286650	C	T	rs4765610	-0.0403	0.0112			0.0082	0.008			9.169e-07	0.1611			0.0076	0.0177	0.6666	False	True	12_125286650_C_T	1.0	43	0.1
Apo-A1, Apo-B	ALS	12	125317391	125317391	A	C	rs10773107	-0.0515	-0.0033			0.0103	0.0103			6.027000000000001e-07	0.7484			-0.0111	0.0194	0.5681	False	True	12_125317391_A_C	1.0	185	0.1
Apo-A1, Apo-B	ALS	12	125324798	125324798	A	C	rs61941676	-0.0633	0.021			0.0128	0.0126			7.77e-07	0.09691			-0.0146	0.0273	0.5924	False	True	12_125324798_A_C	1.0	103	0.1
Apo-A1, Apo-B	ALS	12	125338336	125338336	C	T	rs78194510	0.0745	-0.012			0.0151	0.0151			8.048999999999999e-07	0.4281			-0.0592	0.0334	0.07666	False	True	12_125338336_C_T	1.0	89	0.1
Apo-A1, Apo-B	ALS	12	125351149	125351149	A	G	rs4435094	-0.0449	0.0054			0.0086	0.0084			1.645e-07	0.5233			-0.0033	0.0179	0.8524	False	True	12_125351149_A_G	1.0	721	0.1
Apo-A1, Apo-B	ALS	12	125363987	125363987	A	C	rs57276302	0.0665	-0.0279999999999999			0.0124	0.0122			7.718999999999999e-08	0.02157			0.0362	0.0273	0.1849	False	True	12_125363987_A_C	1.0	982	0.1
Apo-A1, Apo-B	ALS	13	66479744	66479744	A	G	rs9528999	0.0468	0.0262			0.0095	0.0091			7.945000000000001e-07	0.004141			0.0021	0.0176	0.9065	False	True	13_66479744_A_G	1.0	92	0.1
Apo-A1, Apo-B	ALS	15	58520259	58520259	C	T	rs11631950	0.0462	0.0204			0.009	0.0087			2.517e-07	0.01928			0.0315	0.0189	0.09564	False	True	15_58520259_C_T	1.0	556	0.1
Apo-A1, Apo-B	ALS	15	58582294	58582294	C	T	rs938509	-0.0483	-0.013			0.0095	0.0092			3.64e-07	0.16			0.0048	0.0203	0.8116	False	True	15_58582294_C_T	1.0	389	0.1
Apo-A1, Apo-B	ALS	15	58607320	58607320	A	G	rs500590	0.0468	0.0045			0.0096	0.0092			9.944e-07	0.6268			0.0257	0.0194	0.1864	False	True	15_58607320_A_G	1.0	0	0.1
Apo-A1, Apo-B	ALS	15	58630019	58630019	G	T	rs12910827	-0.1221	-0.0182			0.0242	0.024			4.413e-07	0.4486			0.0327	0.0558	0.5581	False	True	15_58630019_G_T	1.0	318	0.1
Apo-A1, Apo-B	ALS	15	58682690	58682690	A	G	rs34718390	0.0975	0.0275			0.0186	0.0179			1.6760000000000004e-07	0.126			0.0176	0.0386	0.6483	False	True	15_58682690_A_G	1.0	713	0.1
Apo-A1, Apo-B	ALS	15	58691202	58691202	A	G	rs76898656	-0.1133	-0.0434			0.0221	0.0217			2.923e-07	0.0457			0.0025	0.0518	0.961	False	True	15_58691202_A_G	1.0	487	0.1
Apo-A1, Apo-B	ALS	15	58692007	58692007	A	G	rs440183	-0.0467	-0.0108			0.0092	0.009			3.595e-07	0.228			0.0176	0.0197	0.3724	False	True	15_58692007_A_G	1.0	396	0.1
Apo-A1, Apo-B	ALS	15	58727687	58727687	C	T	rs62000939	-0.0582	-0.011			0.0114	0.0111			3.3e-07	0.3225			-0.0324	0.0251	0.1976	False	True	15_58727687_C_T	1.0	430	0.1
Apo-A1, Apo-B	ALS	15	58728067	58728067	A	G	rs72740877	0.2339	0.0727			0.0348	0.0348			1.7239999999999997e-11	0.03687			0.0282	0.0522	0.5887	False	True	15_58728067_A_G	1.0	2214	0.1
Apo-A1, Apo-B	ALS	15	58931340	58931340	A	G	rs17269425	-0.1152	-0.0436			0.0228	0.0223			4.328e-07	0.05067			-0.0076	0.0526	0.8855	False	True	15_58931340_A_G	1.0	325	0.1
Apo-A1, Apo-B	ALS	15	59531818	59531818	C	T	.	0.2504	0.0665			0.05	0.05			5.345e-07	0.1837			-0.1512	0.0787	0.05456	False	True	15_59531818_C_T	1.0	228	0.1
Apo-A1, Apo-B	ALS	16	56759532	56759532	A	G	rs190368852	0.1217	-0.0206			0.022	0.022			3.052e-08	0.3484			-0.0319	0.0507	0.5297	False	True	16_56759532_A_G	1.0	1175	0.1
Apo-A1, Apo-B	ALS	16	56819919	56819919	C	T	rs16962014	0.0681	-0.0027			0.0139	0.0136			9.935e-07	0.8427			-0.0283	0.0306	0.3556	False	True	16_56819919_C_T	1.0	1	0.1
Apo-A1, Apo-B	ALS	16	56927296	56927296	C	T	rs55980617	0.0591	-0.0198			0.0117	0.0114			4.771000000000001e-07	0.0828			0.0274	0.0261	0.2936	False	True	16_56927296_C_T	1.0	278	0.1
Apo-A1, Apo-B	ALS	16	56938955	56938955	A	C	rs72786761	-0.1891	0.0345			0.0348	0.0348			5.639e-08	0.3214			0.004	0.0658	0.9516	False	True	16_56938955_A_C	1.0	1054	0.1
Apo-A1, Apo-B	ALS	16	56984590	56984590	C	T	rs9938160	0.0712	-0.0091			0.01	0.0098			1.348e-12	0.3532			0.0294	0.0206	0.154	False	True	16_56984590_C_T	1.0	2395	0.1
Apo-A1, Apo-B	ALS	16	56988502	56988502	A	G	rs2399597	-0.0883	0.0221			0.012	0.0118			1.705e-13	0.0607299999999999			-0.0146	0.0252	0.5607	False	True	16_56988502_A_G	1.0	2542	0.1
Apo-A1, Apo-B	ALS	16	56995038	56995038	C	T	rs4783962	0.0491	0.0049			0.0095	0.0093			2.532e-07	0.594			0.0113	0.0212	0.595	False	True	16_56995038_C_T	1.0	553	0.1
Apo-A1, Apo-B	ALS	16	57008227	57008227	A	G	rs158480	-0.0831	0.0339			0.0123	0.0117			1.213e-11	0.00394			0.0096	0.0272	0.725	False	True	16_57008227_A_G	1.0	2235	0.1
Apo-A1, Apo-B	ALS	16	57017002	57017002	G	T	rs9923854	0.0689	-0.0013			0.013	0.0129			1.161e-07	0.9208			0.0282	0.0296	0.3409	False	True	16_57017002_G_T	1.0	866	0.1
Apo-A1, Apo-B	ALS	16	57019392	57019392	C	T	rs12720917	0.0667	-0.0016			0.0125	0.0125			9.603e-08	0.8962			0.0205	0.0259	0.4282	False	True	16_57019392_C_T	1.0	920	0.1
Apo-A1, Apo-B	ALS	16	68021125	68021125	A	C	rs78539049	0.1022	0.0471			0.0196	0.019			1.927e-07	0.01323			0.0887	0.0441	0.04442	False	True	16_68021125_A_C	1.0	657	0.1
Apo-A1, Apo-B	ALS	16	68073644	68073644	C	CAAGG	.	-0.0691	-0.0077			0.0141	0.0141			9.595e-07	0.5857			0.0119	0.0256	0.643	False	True	16_68073644_C_CAAGG	1.0	12	0.1
Apo-A1, Apo-B	ALS	16	72052348	72052348	A	G	rs11648003	-0.0162	-0.0478			0.0099	0.0096			0.1039	6.647e-07			-0.0199	0.021	0.3447	False	True	16_72052348_A_G	1.0	146	0.1
Apo-A1, Apo-B	ALS	17	45542260	45542260	G	T	rs112238165	-0.0576	-0.0346			0.0117	0.0115			8.908e-07	0.0026			0.0265	0.0227	0.2433	False	True	17_45542260_G_T	1.0	49	0.1
Apo-A1, Apo-B	ALS	18	3353012	3353012	A	G	.	-0.0013	-0.0527			0.0111	0.0105			0.9039	4.652e-07			-0.0428	0.0185	0.02098	False	True	18_3353012_A_G	1.0	292	0.1
Apo-A1, Apo-B	ALS	18	46529282	46529282	G	T	.	-0.057	-0.0052			0.0116	0.0111			9.089e-07	0.6368			-0.0074	0.019	0.6988	False	True	18_46529282_G_T	1.0	46	0.1
Apo-A1, Apo-B	ALS	18	46704724	46704724	A	ACAT	.	-0.1353	-0.0512			0.0247	0.0247			4.227e-08	0.0382399999999999			-0.0544	0.071	0.4432	False	True	18_46704724_A_ACAT	1.0	1104	0.1
Apo-A1, Apo-B	ALS	18	47126999	47126999	A	G	rs28512338	-0.0446	-0.0056			0.0088	0.0086			4.465e-07	0.515			0.0219	0.0186	0.238	False	True	18_47126999_A_G	1.0	314	0.1
Apo-A1, Apo-B	ALS	18	47143458	47143458	C	T	rs17799105	-0.083	-0.0215			0.0164	0.0162			4.346e-07	0.1855			-0.0365	0.0461	0.4286	False	True	18_47143458_C_T	1.0	322	0.1
Apo-A1, Apo-B	ALS	18	47145202	47145202	A	G	rs12958839	0.0418	0.0166			0.0083	0.0081			5.358e-07	0.0391899999999999			0.0078	0.0177	0.6593	False	True	18_47145202_A_G	1.0	227	0.1
Apo-A1, Apo-B	ALS	18	47169340	47169340	G	T	rs118043171	0.1602	0.0106			0.0279999999999999	0.0276			1.0490000000000002e-08	0.7004			0.0453	0.089	0.6108	False	True	18_47169340_G_T	1.0	1364	0.1
Apo-A1, Apo-B	ALS	18	47176917	47176917	C	T	rs4939888	0.042	0.0096			0.0084	0.0081			5.204999999999999e-07	0.2341			-0.0069999999999999	0.018	0.6985	False	True	18_47176917_C_T	1.0	242	0.1
Apo-A1, Apo-B	ALS	18	47183012	47183012	C	T	rs11662691	0.0878	0.0075			0.0145	0.0142			1.49e-09	0.5977			0.0201	0.0305	0.511	False	True	18_47183012_C_T	1.0	1566	0.1
Apo-A1, Apo-B	ALS	18	47227334	47227334	A	G	rs12955308	-0.0416	-0.001			0.0083	0.0081			5.906e-07	0.9016			-0.0299	0.0178	0.09285	False	True	18_47227334_A_G	1.0	197	0.1
Apo-A1, Apo-B	ALS	19	10641608	10641608	A	G	rs10419193	0.0229	0.0468			0.0099	0.0096			0.0204199999999999	9.544e-07			0.0314	0.0179	0.07919	False	True	19_10641608_A_G	1.0	14	0.1
Apo-A1, Apo-B	ALS	19	10643471	10643471	A	G	rs73007332	-0.0564	-0.1393			0.0275	0.027			0.04059	2.442000000000001e-07			-0.0282	0.052	0.5871	False	True	19_10643471_A_G	1.0	566	0.1
Apo-A1, Apo-B	ALS	19	10926952	10926952	C	T	rs117159625	0.0495	0.0922			0.0186	0.0182			0.007654	4.008e-07			0.0213	0.0368	0.5636	False	True	19_10926952_C_T	1.0	348	0.1
Apo-A1, Apo-B	ALS	19	11174229	11174229	C	CT	.	-0.0129	-0.0575			0.0124	0.0117			0.2997	9.395e-07			-0.0337	0.0193	0.08112	False	True	19_11174229_C_CT	1.0	28	0.1
Apo-A1, Apo-B	ALS	19	11207516	11207516	A	G	rs73015030	-0.0841	-0.1421			0.025	0.0246			0.0007485	7.249e-09			0.0112	0.0537	0.8342	False	True	19_11207516_A_G	1.0	1412	0.1
Apo-A1, Apo-B	ALS	19	11236180	11236180	A	C	rs4804144	-0.0004	0.0405			0.0084	0.0081			0.9635	6.23e-07			0.0265	0.018	0.1403	False	True	19_11236180_A_C	1.0	172	0.1
Apo-A1, Apo-B	ALS	19	11243445	11243445	A	G	rs5742911	0.0213	0.0456			0.0091	0.0088			0.01911	2.314e-07			-0.0044	0.0195	0.8222	False	True	19_11243445_A_G	1.0	577	0.1
Apo-A1, Apo-B	ALS	19	11250396	11250396	C	T	rs7250183	-0.009	0.063			0.0129	0.0128			0.4872	7.681e-07			-0.0136	0.0275	0.6212	False	True	19_11250396_C_T	1.0	105	0.1
Apo-A1, Apo-B	ALS	19	11348521	11348521	A	G	rs3745683	-0.079	-0.021			0.0159	0.0156			6.577e-07	0.1802			-0.0441	0.0331	0.1834	False	True	19_11348521_A_G	1.0	151	0.1
Apo-A1, Apo-B	ALS	19	19325963	19325963	G	T	rs3761077	0.0172	0.0701			0.0143	0.0141			0.2298	6.612999999999999e-07			0.0037	0.0295	0.9008	False	True	19_19325963_G_T	1.0	148	0.1
Apo-A1, Apo-B	ALS	19	19479497	19479497	C	T	rs144024112	0.0906	0.1314			0.0245	0.0244			0.0002133	7.621e-08			0.0919	0.0624	0.1406	False	True	19_19479497_C_T	1.0	986	0.1
Apo-A1, Apo-B	ALS	19	20217169	20217169	C	T	.	0.0734	0.1569			0.0278	0.0278			0.008311	1.62e-08			0.0736	0.0819	0.3691	False	True	19_20217169_C_T	1.0	1298	0.1
Apo-A1, Apo-B	ALS	19	45135841	45135841	C	T	rs62119270	0.0063	0.1063			0.0224	0.0214			0.777	6.524e-07			0.01	0.0454	0.8255	False	True	19_45135841_C_T	1.0	156	0.1
Apo-A1, Apo-B	ALS	19	45234124	45234124	A	G	rs8108110	-0.004	-0.0435			0.0091	0.0088			0.6626	8.159e-07			-0.013	0.0196	0.5054	False	True	19_45234124_A_G	1.0	82	0.1
Apo-A1, Apo-B	ALS	19	45253542	45253542	C	CTTTG	.	0.0262	0.059			0.0113	0.0113			0.02069	1.93e-07			-0.0004	0.0185	0.9845	False	True	19_45253542_C_CTTTG	1.0	654	0.1
Apo-A1, Apo-B	ALS	19	45276590	45276590	G	GTTA	.	-0.0502	-0.2395			0.0472	0.0471			0.2875	3.69e-07			-0.1548	0.0633	0.0144	False	True	19_45276590_G_GTTA	1.0	383	0.1
Apo-A1, Apo-B	ALS	19	45302951	45302951	A	G	rs2967668	0.0267	0.1031			0.0137	0.0137			0.05201	5.352e-14			0.0169	0.0288	0.5575	False	True	19_45302951_A_G	1.0	2598	0.1
Apo-A1, Apo-B	ALS	19	45324138	45324138	A	G	rs28399637	0.0158	0.0571			0.0106	0.0106			0.1334	6.412999999999999e-08			0.0314	0.0208	0.1319	False	True	19_45324138_A_G	1.0	1025	0.1
Apo-A1, Apo-B	ALS	19	45337918	45337918	A	G	rs147711004	0.0185	0.1204			0.0233	0.0227			0.4266	1.144e-07			0.015	0.0518	0.7721	False	True	19_45337918_A_G	1.0	878	0.1
Apo-A1, Apo-B	ALS	19	45351937	45351937	C	T	rs1871046	-0.0113	-0.0439			0.0089	0.0087			0.2068	4.378e-07			0.0082	0.0184	0.655	False	True	19_45351937_C_T	1.0	321	0.1
Apo-A1, Apo-B	ALS	19	45358353	45358353	C	T	rs10410835	0.0133	0.0437			0.0089	0.0088			0.1364	6.437000000000001e-07			0.0119	0.0184	0.5165	False	True	19_45358353_C_T	1.0	160	0.1
Apo-A1, Apo-B	ALS	19	45361646	45361646	A	G	rs365653	0.0408	0.1462			0.0143	0.0139			0.004343	6.347e-26			-0.006	0.0288	0.836	False	True	19_45361646_A_G	1.0	3522	0.1
Apo-A1, Apo-B	ALS	19	45373565	45373565	A	G	rs395908	-0.0359	-0.0926			0.0133	0.0128			0.007017	4.957e-13			-0.0414	0.025	0.0972	False	True	19_45373565_A_G	1.0	2465	0.1
Apo-A1, Apo-B	ALS	19	45382034	45382034	A	G	rs6859	0.0086	0.0601			0.0083	0.008			0.3012	7.133e-14			-0.0013	0.0179	0.9442	False	True	19_45382034_A_G	1.0	2582	0.1
Apo-A1, Apo-B	ALS	19	45400484	45400484	T	TG	.	-0.0842	-0.2082			0.039	0.039			0.03084	9.27e-08			-0.0243	0.0596	0.6842	False	True	19_45400484_T_TG	1.0	931	0.1
Apo-A1, Apo-B	ALS	19	45429543	45429543	C	T	rs71352239	-0.0219	-0.0506			0.0099	0.0099			0.02653	3.056e-07			-0.008	0.0213	0.7083	False	True	19_45429543_C_T	1.0	466	0.1
Apo-A1, Apo-B	ALS	19	45436657	45436657	A	G	rs28795074	-0.0411	-0.0926			0.018	0.018			0.02245	2.75e-07			-0.0244	0.0378	0.5185	False	True	19_45436657_A_G	1.0	517	0.1
Apo-A1, Apo-B	ALS	19	45441608	45441608	C	T	rs8106814	-0.0285	-0.0636			0.0113	0.0113			0.01157	1.711e-08			-0.0129	0.0239	0.5891	False	True	19_45441608_C_T	1.0	1285	0.1
Apo-A1, Apo-B	ALS	19	45478352	45478352	A	G	rs146390218	0.0907	0.1936			0.039	0.039			0.02004	6.959000000000001e-07			-0.0633	0.0605	0.2958	False	True	19_45478352_A_G	1.0	136	0.1
Apo-A1, Apo-B	ALS	19	45723379	45723379	C	T	.	0.0223	0.0604			0.0119	0.0119			0.06122	4.15e-07			0.0315	0.0201	0.1173	False	True	19_45723379_C_T	1.0	337	0.1
Apo-A1, Apo-B	ALS	19	45880690	45880690	C	T	.	0.0271	0.1675			0.033	0.033			0.4118	3.857e-07			0.0214	0.0608	0.7252	False	True	19_45880690_C_T	1.0	362	0.1
Apo-A1, Apo-B	ALS	2	20918951	20918951	T	TA	.	0.0008	0.0531			0.0112	0.0108			0.9442	8.313e-07			-0.0189	0.0204	0.3535	False	True	2_20918951_T_TA	1.0	75	0.1
Apo-A1, Apo-B	ALS	2	20967410	20967410	A	G	rs62124021	-0.0379	-0.1078			0.0219	0.0218			0.0829299999999999	7.545e-07			0.073	0.0651	0.262	False	True	2_20967410_A_G	1.0	108	0.1
Apo-A1, Apo-B	ALS	2	21050729	21050729	G	GA	.	0.0353	0.0845			0.0153	0.0149			0.02122	1.397e-08			-0.0047	0.0292	0.8716	False	True	2_21050729_G_GA	1.0	1322	0.1
Apo-A1, Apo-B	ALS	2	21087323	21087323	T	TCTC	.	-0.0409999999999999	-0.0749			0.0156	0.0152			0.008393	8.131e-07			-0.0254	0.0315	0.4208	False	True	2_21087323_T_TCTC	1.0	84	0.1
Apo-A1, Apo-B	ALS	2	21108159	21108159	A	G	rs147826086	0.0263	0.0426			0.0086	0.0083			0.002264	3.242e-07			0.0029	0.0184	0.8761	False	True	2_21108159_A_G	1.0	442	0.1
Apo-A1, Apo-B	ALS	2	21148274	21148274	A	C	rs3923037	-0.0124	0.0634			0.0085	0.0082			0.1448	1.166e-14			0.0295	0.0183	0.1068	False	True	2_21148274_A_C	1.0	2773	0.1
Apo-A1, Apo-B	ALS	2	21149424	21149424	A	G	rs139919599	-0.0035	-0.0662			0.0139999999999999	0.0135			0.8009999999999999	9.24e-07			0.0101	0.0279	0.7187	False	True	2_21149424_A_G	1.0	41	0.1
Apo-A1, Apo-B	ALS	2	21217490	21217490	C	T	rs13392272	-0.003	-0.0904			0.0084	0.0081			0.7176	5.260000000000001e-29			-0.0164	0.0179	0.3595	False	True	2_21217490_C_T	1.0	3581	0.1
Apo-A1, Apo-B	ALS	2	21239661	21239661	C	T	rs12720820	-0.0388	-0.0681			0.0143	0.0139			0.0066409999999999	9.658e-07			-0.0102	0.0309	0.7415	False	True	2_21239661_C_T	1.0	10	0.1
Apo-A1, Apo-B	ALS	2	21364562	21364562	C	T	rs113588790	-0.0064	-0.1199			0.0241	0.0237			0.7892	4.23e-07			0.0045	0.0525	0.9324	False	True	2_21364562_C_T	1.0	333	0.1
Apo-A1, Apo-B	ALS	2	21438738	21438738	A	G	rs76611756	0.0076	0.0873			0.0165	0.0161			0.6455	6.143e-08			0.0309	0.0403	0.4438	False	True	2_21438738_A_G	1.0	1035	0.1
Apo-A1, Apo-B	ALS	2	21451687	21451687	A	G	rs35239705	-0.0124	-0.0515			0.0105	0.0103			0.238	6.041e-07			0.0114	0.0231	0.6215	False	True	2_21451687_A_G	1.0	183	0.1
Apo-A1, Apo-B	ALS	2	21530659	21530659	A	G	rs60960031	-0.0152	-0.0447			0.0085	0.0082			0.07472	5.6960000000000015e-08			0.0099	0.018	0.5796	False	True	2_21530659_A_G	1.0	1052	0.1
Apo-A1, Apo-B	ALS	2	27678471	27678471	A	G	rs780105	0.0173	0.04			0.0083	0.008			0.03582	5.967e-07			0.0134	0.0179	0.4544	False	True	2_27678471_A_G	1.0	191	0.1
Apo-A1, Apo-B	ALS	2	27988821	27988821	A	G	rs13013484	0.0228	0.044			0.009	0.0088			0.01122	5.143e-07			0.0034	0.0198	0.8624	False	True	2_27988821_A_G	1.0	248	0.1
Apo-A1, Apo-B	ALS	2	44057825	44057825	T	TCTC	.	-0.0302	-0.1118			0.0194	0.0188			0.1198	2.937e-09			-0.012	0.037	0.7454	False	True	2_44057825_T_TCTC	1.0	1496	0.1
Apo-A1, Apo-B	ALS	2	44092066	44092066	C	T	rs4603816	0.0168	0.048			0.0097	0.0094			0.084	3.389e-07			0.0019	0.0201	0.9255	False	True	2_44092066_C_T	1.0	416	0.1
Apo-A1, Apo-B	ALS	2	136479302	136479302	C	T	rs3754692	0.0492	0.0107			0.01	0.0097			9.385e-07	0.2707			0.0259	0.0204	0.2047	False	True	2_136479302_C_T	1.0	30	0.1
Apo-A1, Apo-B	ALS	2	213190035	213190035	C	T	.	0.0776	0.0			0.0158	0.0152			9.5e-07	0.999			0.06	0.0305	0.0492	False	True	2_213190035_C_T	1.0	22	0.1
Apo-A1, Apo-B	ALS	20	39142516	39142516	A	G	rs2207132	0.006	0.1144			0.0226	0.0225			0.7888	3.927e-07			0.0186	0.0554	0.7376	False	True	20_39142516_A_G	1.0	357	0.1
Apo-A1, Apo-B	ALS	20	39183949	39183949	C	T	rs6102032	0.0166	0.0404			0.0085	0.0083			0.05272	9.84e-07			0.0086	0.0184	0.6409	False	True	20_39183949_C_T	1.0	5	0.1
Apo-A1, Apo-B	ALS	20	43042364	43042364	C	T	rs1800961	0.1372	0.0014			0.0221	0.022			5.77e-10	0.9488			-0.0544	0.0505	0.282	False	True	20_43042364_C_T	1.0	1738	0.1
Apo-A1, Apo-B	ALS	22	21984379	21984379	A	G	rs3747093	-0.0509	-0.0092			0.0103	0.0101			7.481e-07	0.3618			-0.0314	0.0224	0.1603	False	True	22_21984379_A_G	1.0	112	0.1
Apo-A1, Apo-B	ALS	4	63875850	63875850	C	T	.	0.0244	0.1237			0.0245	0.0245			0.3187	4.218e-07			-0.0565	0.0375	0.1324	False	True	4_63875850_C_T	1.0	334	0.1
Apo-A1, Apo-B	ALS	4	69433714	69433714	C	T	.	-0.0624	0.0006			0.0127	0.0127			9.915e-07	0.9623			-0.0035	0.022	0.8737	False	True	4_69433714_C_T	1.0	4	0.1
Apo-A1, Apo-B	ALS	4	73406173	73406173	A	G	.	-0.2037	-0.1989999999999999			0.035	0.0351			6.0929999999999995e-09	1.377e-08			0.0283	0.0627	0.6518	False	True	4_73406173_A_G	1.0	1433	0.1
Apo-A1, Apo-B	ALS	4	103146888	103146888	A	C	rs35225200	0.1004	-0.0018			0.0201	0.0196			5.958e-07	0.9273			-0.0362	0.0336	0.2813	False	True	4_103146888_A_C	1.0	193	0.1
Apo-A1, Apo-B	ALS	5	74343769	74343769	A	G	rs7710706	0.0143	0.0428			0.0086	0.0084			0.09613	3.331000000000001e-07			0.0168	0.0184	0.3602	False	True	5_74343769_A_G	1.0	422	0.1
Apo-A1, Apo-B	ALS	5	74967386	74967386	C	T	rs40060	0.0154	0.0406			0.0085	0.0082			0.06905	8.373999999999999e-07			0.0119	0.0185	0.5215	False	True	5_74967386_C_T	1.0	71	0.1
Apo-A1, Apo-B	ALS	5	156367092	156367092	C	T	rs10062458	0.0251	0.0425			0.0087	0.0085			0.004078	6.246e-07			0.0024	0.0187	0.8991	False	True	5_156367092_C_T	1.0	171	0.1
Apo-A1, Apo-B	ALS	7	1067403	1067403	A	G	rs74360401	0.061	0.0212			0.0124	0.0121			9.771e-07	0.07906			0.0204	0.0244	0.4036	False	True	7_1067403_A_G	1.0	6	0.1
Apo-A1, Apo-B	ALS	7	21597631	21597631	G	T	rs59432272	0.0019	0.0415			0.0087	0.0084			0.8239	8.937999999999999e-07			0.0031	0.0178	0.862	False	True	7_21597631_G_T	1.0	48	0.1
Apo-A1, Apo-B	ALS	7	21631827	21631827	A	G	rs73070437	-0.0395	-0.1016			0.0184	0.0178			0.0316	1.197e-08			0.0484	0.0385	0.2095	False	True	7_21631827_A_G	1.0	1351	0.1
Apo-A1, Apo-B	ALS	7	21712184	21712184	C	T	rs4719671	0.0161	0.0419			0.0086	0.0084			0.06135	5.972e-07			0.0101	0.0181	0.5758	False	True	7_21712184_C_T	1.0	189	0.1
Apo-A1, Apo-B	ALS	7	73029437	73029437	C	T	rs33951980	-0.0016	0.0592			0.0124	0.0121			0.8972	9.674e-07			-0.0149	0.0274	0.5859	False	True	7_73029437_C_T	1.0	8	0.1
Apo-A1, Apo-B	ALS	8	9231661	9231661	A	G	rs12546198	0.0659	0.0308			0.0131	0.0127			4.899000000000001e-07	0.01553			-0.0251	0.0306	0.4116	False	True	8_9231661_A_G	1.0	267	0.1
Apo-A1, Apo-B	ALS	8	19774890	19774890	A	C	rs28834434	0.0571	-0.0253			0.0104	0.0102			3.779e-08	0.01294			-0.032	0.0219	0.1425	False	True	8_19774890_A_C	1.0	1132	0.1
Apo-A1, Apo-B	ALS	8	19793581	19793581	C	T	rs190118115	0.1785	-0.1211			0.0316	0.0316			1.628e-08	0.0001262999999999			0.0038	0.066	0.9539	False	True	8_19793581_C_T	1.0	1296	0.1
Apo-A1, Apo-B	ALS	8	19865843	19865843	A	G	rs894210	0.0431	-0.0361			0.0082	0.008			1.765e-07	6.361000000000001e-06			-0.0146	0.0178	0.412	False	True	8_19865843_A_G	1.0	692	0.1
Apo-A1, Apo-B	ALS	8	19874932	19874932	A	AAGAC	.	0.0853	-0.0913			0.019	0.0182			7.442e-06	5.036e-07			0.0315	0.0299	0.2919	False	True	8_19874932_A_AAGAC	1.0	258	0.1
Apo-A1, Apo-B	ALS	8	19875408	19875408	A	G	rs6586886	0.0484	-0.0342			0.0085	0.0082			1.394e-08	3.401e-05			-0.003	0.0179	0.8686	False	True	8_19875408_A_G	1.0	1323	0.1
Apo-A1, Apo-B	ALS	8	59395980	59395980	C	CA	.	-0.0004	-0.0581			0.0122	0.0116			0.9752	5.73e-07			-0.0013	0.0199	0.9486	False	True	8_59395980_C_CA	1.0	209	0.1
Apo-A1, Apo-B	ALS	8	126491304	126491304	C	T	rs2954030	-0.0078	-0.0459			0.0087	0.0085			0.369	5.715e-08			0.0121	0.0183	0.5081	False	True	8_126491304_C_T	1.0	1049	0.1
Apo-A1, Apo-B	ALS	8	145028505	145028505	C	CG	.	-0.0258	-0.0533			0.0113	0.0108			0.02193	7.93e-07			0.022	0.0183	0.23	False	True	8_145028505_C_CG	1.0	93	0.1
Apo-A1, Apo-B	ALS	9	15285670	15285670	A	G	rs535772	-0.0665	0.0034			0.0133	0.013			6.045e-07	0.7938			-0.0625	0.0289	0.03042	False	True	9_15285670_A_G	1.0	182	0.1
Apo-A1, Apo-B	ALS	9	15301428	15301428	A	C	rs2849049	0.0451	0.0065			0.0086	0.0083			1.6170000000000005e-07	0.4379999999999999			0.0412	0.0189	0.02882	False	True	9_15301428_A_C	1.0	725	0.1
Apo-A1, Apo-B	ALS	9	107629336	107629336	C	T	rs13301006	0.0777	0.0105			0.0136	0.0136			1.043e-08	0.4384			-0.0218	0.0253	0.3879999999999999	False	True	9_107629336_C_T	1.0	1366	0.1
Apo-A1, Apo-B	ALS	9	107645080	107645080	C	T	rs2275542	0.0455	0.0103			0.0093	0.009			9.261e-07	0.252			-0.0117	0.0191	0.5398	False	True	9_107645080_C_T	1.0	40	0.1
Apo-A1, Apo-B	ALS	9	136184782	136184782	A	G	rs9411395	-0.0161	-0.0492			0.0102	0.01			0.1144	9.433e-07			-0.061	0.0197	0.001945	False	True	9_136184782_A_G	1.0	26	0.1
Apo-A1, Apo-B	Alzheimer	1	3738018	3738018	C	T	rs77454585	-0.1554	-0.4149			0.0843	0.0844			0.06547	8.849e-07			-0.0038912967703623	0.0107068435121921	0.7162761167839999	False	True	1_3738018_C_T	1.0	45	0.1
Apo-A1, Apo-B	Alzheimer	1	27284913	27284913	C	T	rs79598313	-0.0116	-0.1314			0.0238	0.0236			0.6266	2.503e-08			-0.0071716318033169	0.0070820084529282	0.311224943178	False	True	1_27284913_C_T	1.0	1121	0.1
Apo-A1, Apo-B	Alzheimer	1	54715326	54715326	A	C	rs116396088	-0.0235	-0.1133			0.0232	0.0231			0.3112	9.918e-07			0.0037615279854217	0.0047246028641581	0.4259404989459999	False	True	1_54715326_A_C	1.0	3	0.1
Apo-A1, Apo-B	Alzheimer	1	54834840	54834840	C	T	rs17110517	0.0402	0.1702			0.0252	0.0252			0.1105	1.363e-11			-0.003260734491312	0.0050258916911895	0.516475894293	False	True	1_54834840_C_T	1.0	2077	0.1
Apo-A1, Apo-B	Alzheimer	1	54880705	54880705	C	T	rs72895829	0.0215	0.1374			0.0235	0.0235			0.3607	4.859e-09			-0.0037009365707036	0.0058913540279053	0.529874267776	False	True	1_54880705_C_T	1.0	1337	0.1
Apo-A1, Apo-B	Alzheimer	1	54935900	54935900	A	G	rs143345849	-0.0363	-0.1269			0.0259	0.0259			0.1609	9.303e-07			-0.0070342033520495	0.0342336453711342	0.8372	False	True	1_54935900_A_G	1.0	31	0.1
Apo-A1, Apo-B	Alzheimer	1	55083647	55083647	A	G	rs12073646	-0.0033	-0.0546			0.0112	0.0109			0.7716	6.083e-07			0.0001001061607095	0.0026154557996657	0.969468548279	False	True	1_55083647_A_G	1.0	159	0.1
Apo-A1, Apo-B	Alzheimer	1	55160482	55160482	G	T	rs74604756	0.0613	0.1422			0.0203	0.0198			0.0025559999999999	7.967e-13			0.0002394013655766	0.005893091029686	0.967595591787	False	True	1_55160482_G_T	1.0	2266	0.1
Apo-A1, Apo-B	Alzheimer	1	55334001	55334001	A	G	rs190934192	-0.1084	-0.3197			0.0409	0.0408			0.008067	4.998e-15			-0.0993195022184843	0.0392823370465977	0.01146	False	True	1_55334001_A_G	1.0	2722	0.1
Apo-A1, Apo-B	Alzheimer	1	55378724	55378724	A	G	rs114739858	-0.0173	-0.1431			0.0243	0.0243			0.4771	3.8390000000000005e-09			-0.0045461639922575	0.006298543345959	0.470429613297	False	True	1_55378724_A_G	1.0	1358	0.1
Apo-A1, Apo-B	Alzheimer	1	55411580	55411580	A	G	rs11580527	-0.0917	-0.3072			0.0306	0.0305			0.002734	7.393e-24			-0.0058992710852397	0.0096503462077212	0.541	False	True	1_55411580_A_G	1.0	3311	0.1
Apo-A1, Apo-B	Alzheimer	1	55431933	55431933	C	T	rs12043403	-0.0382	-0.1142			0.0185	0.0185			0.03878	5.993e-10			-0.0030227004347517	0.004112447657205	0.462331881239	False	True	1_55431933_C_T	1.0	1597	0.1
Apo-A1, Apo-B	Alzheimer	1	55496039	55496039	C	T	rs11206510	-0.0069	-0.0723			0.0115	0.0113			0.5494	1.444e-10			0.0010427215222739	0.0027936599778756	0.708965599795	False	True	1_55496039_C_T	1.0	1859	0.1
Apo-A1, Apo-B	Alzheimer	1	55503448	55503448	A	G	rs17111503	-0.0358	-0.0497			0.0101	0.0099			0.0003786	4.648e-07			0.0034895638005478	0.0024787749241503	0.159196936797	False	True	1_55503448_A_G	1.0	258	0.1
Apo-A1, Apo-B	Alzheimer	1	55519015	55519015	G	T	rs639750	-0.0018	-0.043			0.0089	0.0087			0.841	8.148e-07			0.015801009478929	0.0055770062012869	0.0046078454517	False	True	1_55519015_G_T	1.0	74	0.1
Apo-A1, Apo-B	Alzheimer	1	55719011	55719011	A	G	rs2802867	0.011	0.0464			0.0097	0.0095			0.2569	9.928e-07			0.0016509939091124	0.0026766084830305	0.537351421779	False	True	1_55719011_A_G	1.0	2	0.1
Apo-A1, Apo-B	Alzheimer	1	55738663	55738663	C	T	rs12086676	0.0315	0.0666			0.0113	0.0111			0.005442	1.7199999999999999e-09			-0.0007929980307686	0.0028244155372591	0.7788903779299999	False	True	1_55738663_C_T	1.0	1429	0.1
Apo-A1, Apo-B	Alzheimer	1	55746330	55746330	A	G	rs61773921	-0.0286	-0.0545			0.0113	0.0111			0.0116	8.345e-07			-0.001136472846499	0.0029322712008075	0.698331118922	False	True	1_55746330_A_G	1.0	67	0.1
Apo-A1, Apo-B	Alzheimer	1	56034852	56034852	A	G	rs111304886	-0.0817	-0.1041			0.021	0.0207			0.0001004999999999	4.7060000000000004e-07			0.0078019262048647	0.0077483617676451	0.313976583447	False	True	1_56034852_A_G	1.0	253	0.1
Apo-A1, Apo-B	Alzheimer	1	56549124	56549124	C	T	rs144361424	0.0	0.1143			0.0235	0.0231			0.9992	7.511e-07			-0.0039872143755127	0.0061140809038989	0.514313219378	False	True	1_56549124_C_T	1.0	96	0.1
Apo-A1, Apo-B	Alzheimer	1	63177539	63177539	G	T	rs60152331	-0.0431	-0.0419			0.0086	0.0085			6.134e-07	8.264e-07			0.0010314815297182	0.0022087192553251	0.6404967562699999	False	True	1_63177539_G_T	1.0	157	0.1
Apo-A1, Apo-B	Alzheimer	1	109820884	109820884	A	G	rs11577931	0.0185	0.0842			0.0167	0.0161			0.2672	1.691e-07			0.0032756562434297	0.004104085611284	0.424786232273	False	True	1_109820884_A_G	1.0	655	0.1
Apo-A1, Apo-B	Alzheimer	1	220974545	220974545	C	T	rs10863565	0.053	0.0236			0.0103	0.01			2.714e-07	0.01839			-0.0012482781397854	0.0025965337918073	0.6306956906100001	False	True	1_220974545_C_T	1.0	485	0.1
Apo-A1, Apo-B	Alzheimer	11	61618012	61618012	C	T	rs2727263	0.0629	0.0235			0.0124	0.0124			4.315e-07	0.05885			-0.0036116585199221	0.0038318882096119	0.345922838132	False	True	11_61618012_C_T	1.0	289	0.1
Apo-A1, Apo-B	Alzheimer	11	61637587	61637587	C	T	rs174628	-0.0491	-0.0097			0.01	0.01			8.362999999999999e-07	0.3279			-0.000717492427803	0.0026193511960411	0.7841461753129999	False	True	11_61637587_C_T	1.0	65	0.1
Apo-A1, Apo-B	Alzheimer	11	61803540	61803540	A	G	rs10897209	-0.1029	-0.0392			0.0203	0.0203			3.842e-07	0.05313			-0.0002908367554	0.0057647149852001	0.959762841201	False	True	11_61803540_A_G	1.0	328	0.1
Apo-A1, Apo-B	Alzheimer	11	116519655	116519655	C	T	rs516226	-0.0116	-0.0473			0.0094	0.0094			0.2181	5.313e-07			-1.80665373606963e-05	0.0026798886803703	0.994621081784	False	True	11_116519655_C_T	1.0	204	0.1
Apo-A1, Apo-B	Alzheimer	11	116529313	116529313	A	G	rs61906078	-0.0124	0.0865			0.0168	0.0168			0.4589	2.465e-07			0.0013971551254373	0.00491852339855	0.776364498513	False	True	11_116529313_A_G	1.0	521	0.1
Apo-A1, Apo-B	Alzheimer	11	116588629	116588629	C	T	rs4938305	-0.0106	-0.0498			0.0101	0.0101			0.2968	8.390999999999999e-07			0.0007578119822114	0.0027268233512356	0.7810813052150001	False	True	11_116588629_C_T	1.0	63	0.1
Apo-A1, Apo-B	Alzheimer	11	116598988	116598988	A	G	rs180360	-0.0211	0.0483			0.0087	0.0087			0.01571	2.91e-08			0.0015983186440124	0.0023999164147498	0.505417942076	False	True	11_116598988_A_G	1.0	1097	0.1
Apo-A1, Apo-B	Alzheimer	11	116981335	116981335	A	G	rs6589595	0.0529	0.0338			0.0107	0.0107			8.443000000000001e-07	0.001634			0.0001394940927512	0.0030248351258033	0.963217583652	False	True	11_116981335_A_G	1.0	60	0.1
Apo-A1, Apo-B	Alzheimer	11	116981580	116981580	A	G	rs2127907	0.0139999999999999	0.06			0.0122	0.0122			0.254	9.474e-07			0.0077936300383507	0.0033061239609906	0.0184068085610999	False	True	11_116981580_A_G	1.0	21	0.1
Apo-A1, Apo-B	Alzheimer	12	109953417	109953417	A	G	rs2879107	-0.0423	0.0017			0.0084	0.0081			4.544e-07	0.8318			4.56326120864114e-05	0.0021656720273209	0.983189115353	False	True	12_109953417_A_G	1.0	267	0.1
Apo-A1, Apo-B	Alzheimer	12	125265201	125265201	A	G	rs921919	-0.0425	0.0019			0.0087	0.0085			9.266e-07	0.8215			0.000724956593679	0.0054664045034643	0.8944936209450001	False	True	12_125265201_A_G	1.0	33	0.1
Apo-A1, Apo-B	Alzheimer	12	125286650	125286650	C	T	rs4765610	-0.0403	0.0112			0.0082	0.008			9.169e-07	0.1611			0.0004605041006502	0.0021626346170429	0.831376400502	False	True	12_125286650_C_T	1.0	39	0.1
Apo-A1, Apo-B	Alzheimer	12	125317391	125317391	A	C	rs10773107	-0.0515	-0.0033			0.0103	0.0103			6.027000000000001e-07	0.7484			0.0009573263719531	0.0106987075028356	0.9287	False	True	12_125317391_A_C	1.0	164	0.1
Apo-A1, Apo-B	Alzheimer	12	125324798	125324798	A	C	rs61941676	-0.0633	0.021			0.0128	0.0126			7.77e-07	0.09691			0.0003300828632641	0.003314021022517	0.920660367911	False	True	12_125324798_A_C	1.0	89	0.1
Apo-A1, Apo-B	Alzheimer	12	125338336	125338336	C	T	rs78194510	0.0745	-0.012			0.0151	0.0151			8.048999999999999e-07	0.4281			-0.0067700803688615	0.0037126474868713	0.0682249387861999	False	True	12_125338336_C_T	1.0	78	0.1
Apo-A1, Apo-B	Alzheimer	12	125351149	125351149	A	G	rs4435094	-0.0449	0.0054			0.0086	0.0084			1.645e-07	0.5233			0.0001717337869164	0.0021764425661245	0.937107606512	False	True	12_125351149_A_G	1.0	668	0.1
Apo-A1, Apo-B	Alzheimer	12	125363987	125363987	A	C	rs57276302	0.0665	-0.0279999999999999			0.0124	0.0122			7.718999999999999e-08	0.02157			0.0025331368707929	0.0031825195289181	0.426059188839	False	True	12_125363987_A_C	1.0	907	0.1
Apo-A1, Apo-B	Alzheimer	13	66479744	66479744	A	G	rs9528999	0.0468	0.0262			0.0095	0.0091			7.945000000000001e-07	0.004141			0.001524655188837	0.0021849388439894	0.48530088686	False	True	13_66479744_A_G	1.0	81	0.1
Apo-A1, Apo-B	Alzheimer	15	58520259	58520259	C	T	rs11631950	0.0462	0.0204			0.009	0.0087			2.517e-07	0.01928			-0.0023285624553565	0.0023101168893097	0.313461812405	False	True	15_58520259_C_T	1.0	514	0.1
Apo-A1, Apo-B	Alzheimer	15	58582294	58582294	C	T	rs938509	-0.0483	-0.013			0.0095	0.0092			3.64e-07	0.16			0.0003154569398338	0.0024728430115194	0.8984904396080001	False	True	15_58582294_C_T	1.0	350	0.1
Apo-A1, Apo-B	Alzheimer	15	58607320	58607320	A	G	rs500590	0.0468	0.0045			0.0096	0.0092			9.944e-07	0.6268			0.0001827446238549	0.0024134118552986	0.939641508545	False	True	15_58607320_A_G	1.0	0	0.1
Apo-A1, Apo-B	Alzheimer	15	58630019	58630019	G	T	rs12910827	-0.1221	-0.0182			0.0242	0.024			4.413e-07	0.4486			0.0112677325010028	0.0065040472526485	0.08319905687	False	True	15_58630019_G_T	1.0	281	0.1
Apo-A1, Apo-B	Alzheimer	15	58682690	58682690	A	G	rs34718390	0.0975	0.0275			0.0186	0.0179			1.6760000000000004e-07	0.126			-0.0078864433036428	0.0043615193425237	0.0705773752425	False	True	15_58682690_A_G	1.0	662	0.1
Apo-A1, Apo-B	Alzheimer	15	58691202	58691202	A	G	rs76898656	-0.1133	-0.0434			0.0221	0.0217			2.923e-07	0.0457			-0.0031178675897943	0.0053490406546915	0.559971722418	False	True	15_58691202_A_G	1.0	447	0.1
Apo-A1, Apo-B	Alzheimer	15	58692007	58692007	A	G	rs440183	-0.0467	-0.0108			0.0092	0.009			3.595e-07	0.228			0.0042112559002146	0.002347513638946	0.0728256508569999	False	True	15_58692007_A_G	1.0	357	0.1
Apo-A1, Apo-B	Alzheimer	15	58720262	58720262	C	T	rs117966452	0.2415	0.0927			0.0492	0.0492			9.439e-07	0.05961			0.0247763745351981	0.0126018609171101	0.0492883820875	False	True	15_58720262_C_T	1.0	23	0.1
Apo-A1, Apo-B	Alzheimer	15	58727687	58727687	C	T	rs62000939	-0.0582	-0.011			0.0114	0.0111			3.3e-07	0.3225			0.001799447775781	0.0030597173407192	0.5564590294039999	False	True	15_58727687_C_T	1.0	392	0.1
Apo-A1, Apo-B	Alzheimer	15	58728067	58728067	A	G	rs72740877	0.2339	0.0727			0.0348	0.0348			1.7239999999999997e-11	0.03687			-0.0034083580642066	0.0063830630171467	0.593362950739	False	True	15_58728067_A_G	1.0	2064	0.1
Apo-A1, Apo-B	Alzheimer	15	58931340	58931340	A	G	rs17269425	-0.1152	-0.0436			0.0228	0.0223			4.328e-07	0.05067			0.0046127857513331	0.0061512242900845	0.453316632784	False	True	15_58931340_A_G	1.0	288	0.1
Apo-A1, Apo-B	Alzheimer	15	59531818	59531818	C	T	rs111543310	0.2504	0.0665			0.05	0.05			5.345e-07	0.1837			0.0958685056841218	0.0398237174787868	0.0160699999999999	False	True	15_59531818_C_T	1.0	200	0.1
Apo-A1, Apo-B	Alzheimer	15	59806496	59806496	G	T	rs111778770	-0.2556	-0.0317			0.049	0.049			1.819e-07	0.5175			-0.0164385550053579	0.0115678311777479	0.1553	False	True	15_59806496_G_T	1.0	625	0.1
Apo-A1, Apo-B	Alzheimer	16	56759532	56759532	A	G	rs190368852	0.1217	-0.0206			0.022	0.022			3.052e-08	0.3484			-0.00670339589828	0.0069931722094867	0.337778956493	False	True	16_56759532_A_G	1.0	1084	0.1
Apo-A1, Apo-B	Alzheimer	16	56819919	56819919	C	T	rs16962014	0.0681	-0.0027			0.0139	0.0136			9.935e-07	0.8427			0.0007333474375953	0.0037754102734959	0.8459855278030001	False	True	16_56819919_C_T	1.0	1	0.1
Apo-A1, Apo-B	Alzheimer	16	56927296	56927296	C	T	rs55980617	0.0591	-0.0198			0.0117	0.0114			4.771000000000001e-07	0.0828			0.0038186675935228	0.0032418044603299	0.238818504195	False	True	16_56927296_C_T	1.0	244	0.1
Apo-A1, Apo-B	Alzheimer	16	56938955	56938955	A	C	rs72786761	-0.1891	0.0345			0.0348	0.0348			5.639e-08	0.3214			0.0378886003573264	0.0377627200625514	0.3157	False	True	16_56938955_A_C	1.0	971	0.1
Apo-A1, Apo-B	Alzheimer	16	56984590	56984590	C	T	rs9938160	0.0712	-0.0091			0.01	0.0098			1.348e-12	0.3532			-0.0065011003150961	0.0058142248982214	0.263508461858	False	True	16_56984590_C_T	1.0	2240	0.1
Apo-A1, Apo-B	Alzheimer	16	56993901	56993901	A	C	rs36229786	0.1273	-0.0506			0.0112	0.011			6.0450000000000004e-30	4.148e-06			0.0136521455156648	0.0068777963853568	0.047149006075	False	True	16_56993901_A_C	1.0	3423	0.1
Apo-A1, Apo-B	Alzheimer	16	56995038	56995038	C	T	rs4783962	0.0491	0.0049			0.0095	0.0093			2.532e-07	0.594			0.0009213012880995	0.0025601799083401	0.718953307423	False	True	16_56995038_C_T	1.0	511	0.1
Apo-A1, Apo-B	Alzheimer	16	57008227	57008227	A	G	rs158480	-0.0831	0.0339			0.0123	0.0117			1.213e-11	0.00394			0.0023505647673174	0.0030258309628511	0.437257416975	False	True	16_57008227_A_G	1.0	2086	0.1
Apo-A1, Apo-B	Alzheimer	16	57017002	57017002	G	T	rs9923854	0.0689	-0.0013			0.013	0.0129			1.161e-07	0.9208			0.004857364804875	0.00348908785417	0.163874277184	False	True	16_57017002_G_T	1.0	805	0.1
Apo-A1, Apo-B	Alzheimer	16	57019392	57019392	C	T	rs12720917	0.0667	-0.0016			0.0125	0.0125			9.603e-08	0.8962			0.0043904063347344	0.0075988951198656	0.563420060594	False	True	16_57019392_C_T	1.0	852	0.1
Apo-A1, Apo-B	Alzheimer	16	68021125	68021125	A	C	rs78539049	0.1022	0.0471			0.0196	0.019			1.927e-07	0.01323			-0.0046283644796366	0.0059712974494902	0.438279401374	False	True	16_68021125_A_C	1.0	605	0.1
Apo-A1, Apo-B	Alzheimer	16	72052348	72052348	A	G	rs11648003	-0.0162	-0.0478			0.0099	0.0096			0.1039	6.647e-07			-0.0002499301438599	0.002565129747544	0.922381964243	False	True	16_72052348_A_G	1.0	130	0.1
Apo-A1, Apo-B	Alzheimer	17	45542260	45542260	G	T	rs112238165	-0.0576	-0.0346			0.0117	0.0115			8.908e-07	0.0026			0.0060805762171985	0.0027159274857916	0.0251651513018999	False	True	17_45542260_G_T	1.0	43	0.1
Apo-A1, Apo-B	Alzheimer	18	3353012	3353012	A	G	rs11081037	-0.0013	-0.0527			0.0111	0.0105			0.9039	4.652e-07			-0.0022419600276892	0.0052933613715121	0.6718999769949999	False	True	18_3353012_A_G	1.0	257	0.1
Apo-A1, Apo-B	Alzheimer	18	46529282	46529282	G	T	rs12959033	-0.057	-0.0052			0.0116	0.0111			9.089e-07	0.6368			-0.0021666415653751	0.0054956953670828	0.6934013546719999	False	True	18_46529282_G_T	1.0	41	0.1
Apo-A1, Apo-B	Alzheimer	18	47126999	47126999	A	G	rs28512338	-0.0446	-0.0056			0.0088	0.0086			4.465e-07	0.515			0.0060410694353121	0.0022748424091908	0.00791676704667	False	True	18_47126999_A_G	1.0	278	0.1
Apo-A1, Apo-B	Alzheimer	18	47143458	47143458	C	T	rs17799105	-0.083	-0.0215			0.0164	0.0162			4.346e-07	0.1855			0.0007589171317423	0.0052186653918093	0.884376429096	False	True	18_47143458_C_T	1.0	285	0.1
Apo-A1, Apo-B	Alzheimer	18	47145202	47145202	A	G	rs12958839	0.0418	0.0166			0.0083	0.0081			5.358e-07	0.0391899999999999			-0.0023914480044802	0.0021664473829835	0.26965519517	False	True	18_47145202_A_G	1.0	199	0.1
Apo-A1, Apo-B	Alzheimer	18	47176917	47176917	C	T	rs4939888	0.042	0.0096			0.0084	0.0081			5.204999999999999e-07	0.2341			0.0018456034049759	0.0022054245319361	0.4026784469309999	False	True	18_47176917_C_T	1.0	212	0.1
Apo-A1, Apo-B	Alzheimer	18	47183012	47183012	C	T	rs11662691	0.0878	0.0075			0.0145	0.0142			1.49e-09	0.5977			0.0081022869184628	0.0087578276047683	0.354888914488	False	True	18_47183012_C_T	1.0	1442	0.1
Apo-A1, Apo-B	Alzheimer	18	47196870	47196870	A	G	rs80175721	-0.1565	-0.0097			0.0317	0.0312			7.661e-07	0.7556			-0.0110642650919243	0.0117754933347837	0.347422272777	False	True	18_47196870_A_G	1.0	93	0.1
Apo-A1, Apo-B	Alzheimer	18	47227334	47227334	A	G	rs12955308	-0.0416	-0.001			0.0083	0.0081			5.906e-07	0.9016			-8.112925193235341e-05	0.0021916392938585	0.970470963416	False	True	18_47227334_A_G	1.0	175	0.1
Apo-A1, Apo-B	Alzheimer	19	10641608	10641608	A	G	rs10419193	0.0229	0.0468			0.0099	0.0096			0.0204199999999999	9.544e-07			0.0058305465025706	0.0053500294606138	0.275794303632	False	True	19_10641608_A_G	1.0	13	0.1
Apo-A1, Apo-B	Alzheimer	19	10643471	10643471	A	G	rs73007332	-0.0564	-0.1393			0.0275	0.027			0.04059	2.442000000000001e-07			-0.0010191576972171	0.0063508198265818	0.872505687426	False	True	19_10643471_A_G	1.0	523	0.1
Apo-A1, Apo-B	Alzheimer	19	10734951	10734951	C	T	rs8110479	0.0385	0.1012			0.0193	0.0189			0.04681	8.971e-08			0.0075374678772051	0.0055965025206309	0.1780389973449999	False	True	19_10734951_C_T	1.0	873	0.1
Apo-A1, Apo-B	Alzheimer	19	10981992	10981992	C	T	rs117569851	-0.0267	-0.0444			0.0094	0.009			0.004331	9.262e-07			0.0022663713058885	0.0057639136110779	0.69417170898	False	True	19_10981992_C_T	1.0	35	0.1
Apo-A1, Apo-B	Alzheimer	19	11185919	11185919	C	T	rs10423733	-0.0509	-0.1175			0.0115	0.0111			8.972e-06	3.1040000000000005e-26			-0.0078522516156819	0.0027477656986878	0.00426742424622	False	True	19_11185919_C_T	1.0	3356	0.1
Apo-A1, Apo-B	Alzheimer	19	11207516	11207516	A	G	rs73015030	-0.0841	-0.1421			0.025	0.0246			0.0007485	7.249e-09			0.0031517106047312	0.0061530810097291	0.608499384411	False	True	19_11207516_A_G	1.0	1300	0.1
Apo-A1, Apo-B	Alzheimer	19	11236180	11236180	A	C	rs4804144	-0.0004	0.0405			0.0084	0.0081			0.9635	6.23e-07			-0.0022390600969659	0.005338741222307	0.6749249151860001	False	True	19_11236180_A_C	1.0	152	0.1
Apo-A1, Apo-B	Alzheimer	19	11250396	11250396	C	T	rs7250183	-0.009	0.063			0.0129	0.0128			0.4872	7.681e-07			0.0030257362805051	0.0032279363817416	0.348573754271	False	True	19_11250396_C_T	1.0	91	0.1
Apo-A1, Apo-B	Alzheimer	19	11348521	11348521	A	G	rs3745683	-0.079	-0.021			0.0159	0.0156			6.577e-07	0.1802			-0.006916612109016	0.0037906307406385	0.0680523601065	False	True	19_11348521_A_G	1.0	134	0.1
Apo-A1, Apo-B	Alzheimer	19	19130096	19130096	C	T	rs145717049	0.0833	0.1645			0.0286	0.0286			0.003588	8.529e-09			0.0216797751472234	0.0439609941039457	0.6219	False	True	19_19130096_C_T	1.0	1275	0.1
Apo-A1, Apo-B	Alzheimer	19	19325963	19325963	G	T	rs3761077	0.0172	0.0701			0.0143	0.0141			0.2298	6.612999999999999e-07			0.0018644353336098	0.0035269364485776	0.597063931488	False	True	19_19325963_G_T	1.0	132	0.1
Apo-A1, Apo-B	Alzheimer	19	19479497	19479497	C	T	rs144024112	0.0906	0.1314			0.0245	0.0244			0.0002133	7.621e-08			0.0583364410078114	0.0339173554004276	0.08544	False	True	19_19479497_C_T	1.0	911	0.1
Apo-A1, Apo-B	Alzheimer	19	19624481	19624481	A	G	rs189741280	0.0952	0.1433			0.0275	0.0275			0.0005479	1.8920000000000005e-07			-0.0101441333661107	0.0112268702490468	0.366229587129	False	True	19_19624481_A_G	1.0	610	0.1
Apo-A1, Apo-B	Alzheimer	19	19919422	19919422	A	G	rs141110858	-0.0983	-0.1418			0.026	0.026			0.0001606	5.045e-08			0.0396485637626234	0.0530342897466819	0.4547	False	True	19_19919422_A_G	1.0	990	0.1
Apo-A1, Apo-B	Alzheimer	19	20100542	20100542	A	G	rs117706432	-0.0177	-0.0707			0.0144	0.0143			0.2175	8.285e-07			-0.0012282226451136	0.0033289966162661	0.712167379774	False	True	19_20100542_A_G	1.0	70	0.1
Apo-A1, Apo-B	Alzheimer	19	20217169	20217169	C	T	rs4608457	0.0734	0.1569			0.0278	0.0278			0.008311	1.62e-08			-0.0080560552413276	0.0078960911344627	0.307605810957	False	True	19_20217169_C_T	1.0	1197	0.1
Apo-A1, Apo-B	Alzheimer	19	45135841	45135841	C	T	rs62119270	0.0063	0.1063			0.0224	0.0214			0.777	6.524e-07			0.0209559225636045	0.0050334265083284	3.13610355393e-05	False	True	19_45135841_C_T	1.0	139	0.1
Apo-A1, Apo-B	Alzheimer	19	45160086	45160086	A	C	rs73048351	-0.1867	-0.2666			0.0482	0.0482			0.0001085	3.122e-08			-0.0434994365505308	0.0131610517172203	0.000949207831373	False	True	19_45160086_A_C	1.0	1079	0.1
Apo-A1, Apo-B	Alzheimer	19	45351937	45351937	C	T	rs1871046	-0.0113	-0.0439			0.0089	0.0087			0.2068	4.378e-07			-0.0213877995683212	0.0022114915415917	3.99624059772e-22	False	True	19_45351937_C_T	1.0	284	0.1
Apo-A1, Apo-B	Alzheimer	19	45436657	45436657	A	G	rs28795074	-0.0411	-0.0926			0.018	0.018			0.02245	2.75e-07			-0.0498150776582596	0.0183506006633639	0.0066349999999999	False	True	19_45436657_A_G	1.0	476	0.1
Apo-A1, Apo-B	Alzheimer	19	45478352	45478352	A	G	rs146390218	0.0907	0.1936			0.039	0.039			0.02004	6.959000000000001e-07			0.0382371078532629	0.0071337486169599	8.32080520554e-08	False	True	19_45478352_A_G	1.0	121	0.1
Apo-A1, Apo-B	Alzheimer	19	45723379	45723379	C	T	rs11878174	0.0223	0.0604			0.0119	0.0119			0.06122	4.15e-07			-0.0015391100277404	0.010869813029394	0.8874	False	True	19_45723379_C_T	1.0	300	0.1
Apo-A1, Apo-B	Alzheimer	19	45880690	45880690	C	T	rs181765708	0.0271	0.1675			0.033	0.033			0.4118	3.857e-07			0.022088162256882	0.0094390682442387	0.0192796783182	False	True	19_45880690_C_T	1.0	324	0.1
Apo-A1, Apo-B	Alzheimer	2	20967410	20967410	A	G	rs62124021	-0.0379	-0.1078			0.0219	0.0218			0.0829299999999999	7.545e-07			0.016173452337429	0.007705823983636	0.0358291681855	False	True	2_20967410_A_G	1.0	95	0.1
Apo-A1, Apo-B	Alzheimer	2	21092488	21092488	C	T	rs62120792	-0.0274	-0.0743			0.0128	0.0126			0.03198	3.315e-09			0.0034786638025522	0.0036288192982196	0.337749512469	False	True	2_21092488_C_T	1.0	1366	0.1
Apo-A1, Apo-B	Alzheimer	2	21108159	21108159	A	G	rs147826086	0.0263	0.0426			0.0086	0.0083			0.002264	3.242e-07			-0.0004059772761219	0.0022383997005986	0.85607761284	False	True	2_21108159_A_G	1.0	403	0.1
Apo-A1, Apo-B	Alzheimer	2	21148274	21148274	A	C	rs3923037	-0.0124	0.0634			0.0085	0.0082			0.1448	1.166e-14			0.0007023949310384	0.002236519462642	0.753477632576	False	True	2_21148274_A_C	1.0	2613	0.1
Apo-A1, Apo-B	Alzheimer	2	21149424	21149424	A	G	rs139919599	-0.0035	-0.0662			0.0139999999999999	0.0135			0.8009999999999999	9.24e-07			0.0015638096418228	0.0035483117441786	0.659416187103	False	True	2_21149424_A_G	1.0	37	0.1
Apo-A1, Apo-B	Alzheimer	2	21217490	21217490	C	T	rs13392272	-0.003	-0.0904			0.0084	0.0081			0.7176	5.260000000000001e-29			0.000985184795695	0.0021787570402216	0.6511411541969999	False	True	2_21217490_C_T	1.0	3405	0.1
Apo-A1, Apo-B	Alzheimer	2	21239661	21239661	C	T	rs12720820	-0.0388	-0.0681			0.0143	0.0139			0.0066409999999999	9.658e-07			0.0008511164575529	0.0036417281385197	0.815208381155	False	True	2_21239661_C_T	1.0	10	0.1
Apo-A1, Apo-B	Alzheimer	2	21364562	21364562	C	T	rs113588790	-0.0064	-0.1199			0.0241	0.0237			0.7892	4.23e-07			-0.0015144647022038	0.0065407465147428	0.816892908659	False	True	2_21364562_C_T	1.0	296	0.1
Apo-A1, Apo-B	Alzheimer	2	21438738	21438738	A	G	rs76611756	0.0076	0.0873			0.0165	0.0161			0.6455	6.143e-08			0.000585185550581	0.0051827705691173	0.910102072529	False	True	2_21438738_A_G	1.0	956	0.1
Apo-A1, Apo-B	Alzheimer	2	21451687	21451687	A	G	rs35239705	-0.0124	-0.0515			0.0105	0.0103			0.238	6.041e-07			-0.0014704347022437	0.0027456562344016	0.592269968887	False	True	2_21451687_A_G	1.0	162	0.1
Apo-A1, Apo-B	Alzheimer	2	27678471	27678471	A	G	rs780105	0.0173	0.04			0.0083	0.008			0.03582	5.967e-07			-0.0009019182050779	0.0021712421176961	0.677854422985	False	True	2_27678471_A_G	1.0	170	0.1
Apo-A1, Apo-B	Alzheimer	2	27988821	27988821	A	G	rs13013484	0.0228	0.044			0.009	0.0088			0.01122	5.143e-07			0.0020349777493814	0.002383605822498	0.393249504117	False	True	2_27988821_A_G	1.0	218	0.1
Apo-A1, Apo-B	Alzheimer	2	44088041	44088041	A	C	rs58762754	-0.0145	-0.1081			0.0217	0.0212			0.5043	3.581e-07			0.006409530255233	0.0110691328686799	0.5625585529580001	False	True	2_44088041_A_C	1.0	360	0.1
Apo-A1, Apo-B	Alzheimer	2	44092066	44092066	C	T	rs4603816	0.0168	0.048			0.0097	0.0094			0.084	3.389e-07			0.0052715594247456	0.0119869436999853	0.6601	False	True	2_44092066_C_T	1.0	378	0.1
Apo-A1, Apo-B	Alzheimer	2	136479302	136479302	C	T	rs3754692	0.0492	0.0107			0.01	0.0097			9.385e-07	0.2707			0.0054734526796514	0.0023061920326122	0.0176264788855	False	True	2_136479302_C_T	1.0	27	0.1
Apo-A1, Apo-B	Alzheimer	2	213190035	213190035	C	T	rs17347152	0.0776	0.0			0.0158	0.0152			9.5e-07	0.999			0.0055552937458841	0.0038006525663507	0.143832101344	False	True	2_213190035_C_T	1.0	19	0.1
Apo-A1, Apo-B	Alzheimer	20	39142516	39142516	A	G	rs2207132	0.006	0.1144			0.0226	0.0225			0.7888	3.927e-07			0.0021906904750244	0.006102383762332	0.7196030938719999	False	True	20_39142516_A_G	1.0	319	0.1
Apo-A1, Apo-B	Alzheimer	20	39183949	39183949	C	T	rs6102032	0.0166	0.0404			0.0085	0.0083			0.05272	9.84e-07			0.0068525175281978	0.0054750999764288	0.210723485428	False	True	20_39183949_C_T	1.0	5	0.1
Apo-A1, Apo-B	Alzheimer	20	43042364	43042364	C	T	rs1800961	0.1372	0.0014			0.0221	0.022			5.77e-10	0.9488			-0.001002878656376	0.0064770207192803	0.876950283792	False	True	20_43042364_C_T	1.0	1603	0.1
Apo-A1, Apo-B	Alzheimer	22	21984379	21984379	A	G	rs3747093	-0.0509	-0.0092			0.0103	0.0101			7.481e-07	0.3618			-0.0076963103157999	0.0025852167172169	0.00291039887794	False	True	22_21984379_A_G	1.0	97	0.1
Apo-A1, Apo-B	Alzheimer	4	63875850	63875850	C	T	rs28434073	0.0244	0.1237			0.0245	0.0245			0.3187	4.218e-07			0.0004683090016032	0.0046196285050131	0.919253784495	False	True	4_63875850_C_T	1.0	297	0.1
Apo-A1, Apo-B	Alzheimer	4	69433714	69433714	C	T	rs34664906	-0.0624	0.0006			0.0127	0.0127			9.915e-07	0.9623			0.0132578446977338	0.0111780889414644	0.2356	False	True	4_69433714_C_T	1.0	4	0.1
Apo-A1, Apo-B	Alzheimer	4	73499882	73499882	C	T	rs181066897	0.3045	0.4305			0.0811	0.0813			0.0001747	1.166e-07			0.105656029785496	0.0625748100313698	0.09132	False	True	4_73499882_C_T	1.0	803	0.1
Apo-A1, Apo-B	Alzheimer	4	103146888	103146888	A	C	rs35225200	0.1004	-0.0018			0.0201	0.0196			5.958e-07	0.9273			-0.0074192108799609	0.0042583977356755	0.081463992642	False	True	4_103146888_A_C	1.0	172	0.1
Apo-A1, Apo-B	Alzheimer	5	74343769	74343769	A	G	rs7710706	0.0143	0.0428			0.0086	0.0084			0.09613	3.331000000000001e-07			-0.0013420669750751	0.0022278377175575	0.5469026723520001	False	True	5_74343769_A_G	1.0	384	0.1
Apo-A1, Apo-B	Alzheimer	5	74967386	74967386	C	T	rs40060	0.0154	0.0406			0.0085	0.0082			0.06905	8.373999999999999e-07			0.0012035796239514	0.0022456533442592	0.591986424111	False	True	5_74967386_C_T	1.0	64	0.1
Apo-A1, Apo-B	Alzheimer	5	156367092	156367092	C	T	rs10062458	0.0251	0.0425			0.0087	0.0085			0.004078	6.246e-07			0.0094834706513515	0.0055768639963074	0.0890364639643	False	True	5_156367092_C_T	1.0	151	0.1
Apo-A1, Apo-B	Alzheimer	7	1067403	1067403	A	G	rs74360401	0.061	0.0212			0.0124	0.0121			9.771e-07	0.07906			0.0022401298191152	0.0030792823437617	0.466929278127	False	True	7_1067403_A_G	1.0	6	0.1
Apo-A1, Apo-B	Alzheimer	7	21631827	21631827	A	G	rs73070437	-0.0395	-0.1016			0.0184	0.0178			0.0316	1.197e-08			-0.000404735532282	0.0044159712884968	0.926974007757	False	True	7_21631827_A_G	1.0	1244	0.1
Apo-A1, Apo-B	Alzheimer	7	21712184	21712184	C	T	rs4719671	0.0161	0.0419			0.0086	0.0084			0.06135	5.972e-07			-0.0030071760351884	0.002175251652249	0.166833659023	False	True	7_21712184_C_T	1.0	168	0.1
Apo-A1, Apo-B	Alzheimer	7	73029437	73029437	C	T	rs33951980	-0.0016	0.0592			0.0124	0.0121			0.8972	9.674e-07			-0.0005376099098473	0.0032894010161226	0.870174354548	False	True	7_73029437_C_T	1.0	8	0.1
Apo-A1, Apo-B	Alzheimer	8	9231661	9231661	A	G	rs12546198	0.0659	0.0308			0.0131	0.0127			4.899000000000001e-07	0.01553			-0.0009930502164628	0.0037344668557611	0.7903047834010001	False	True	8_9231661_A_G	1.0	233	0.1
Apo-A1, Apo-B	Alzheimer	8	19776981	19776981	A	C	rs4466415	-0.0624	0.0373			0.0122	0.0119			3.018e-07	0.001782			-0.0029667251567661	0.003092947334358	0.337462873906	False	True	8_19776981_A_C	1.0	434	0.1
Apo-A1, Apo-B	Alzheimer	8	19793581	19793581	C	T	rs190118115	0.1785	-0.1211			0.0316	0.0316			1.628e-08	0.0001262999999999			0.0213661262318485	0.0441338556392759	0.6283	False	True	8_19793581_C_T	1.0	1195	0.1
Apo-A1, Apo-B	Alzheimer	8	19875408	19875408	A	G	rs6586886	0.0484	-0.0342			0.0085	0.0082			1.394e-08	3.401e-05			-0.0004277558219818	0.0022065965677293	0.846290823705	False	True	8_19875408_A_G	1.0	1219	0.1
Apo-A1, Apo-B	Alzheimer	8	126491304	126491304	C	T	rs2954030	-0.0078	-0.0459			0.0087	0.0085			0.369	5.715e-08			-0.0014592513736096	0.0022379763657238	0.514375004192	False	True	8_126491304_C_T	1.0	966	0.1
Apo-A1, Apo-B	Alzheimer	9	15285670	15285670	A	G	rs535772	-0.0665	0.0034			0.0133	0.013			6.045e-07	0.7938			0.0006590220573833	0.0089504188612283	0.941304557856	False	True	9_15285670_A_G	1.0	161	0.1
Apo-A1, Apo-B	Alzheimer	9	15301428	15301428	A	C	rs2849049	0.0451	0.0065			0.0086	0.0083			1.6170000000000005e-07	0.4379999999999999			0.0030937907311547	0.0022928381958642	0.177231642296	False	True	9_15301428_A_C	1.0	672	0.1
Apo-A1, Apo-B	Alzheimer	9	107629336	107629336	C	T	rs13301006	0.0777	0.0105			0.0136	0.0136			1.043e-08	0.4384			-0.003284413859305	0.0030857611244047	0.287157847331	False	True	9_107629336_C_T	1.0	1258	0.1
Apo-A1, Apo-B	Alzheimer	9	107645080	107645080	C	T	rs2275542	0.0455	0.0103			0.0093	0.009			9.261e-07	0.252			-0.0065282543229255	0.0023425466130176	0.00532281360926	False	True	9_107645080_C_T	1.0	36	0.1
Apo-A1, Apo-B	Alzheimer	9	136184782	136184782	A	G	rs9411395	-0.0161	-0.0492			0.0102	0.01			0.1144	9.433e-07			-0.002466686374327	0.0053869148988912	0.647021880551	False	True	9_136184782_A_G	1.0	24	0.1
Apo-A1, Apo-B	Any ischemic stroke	1	3738018	3738018	C	T	rs77454585	-0.1554	-0.4149			0.0843	0.0844			0.06547	8.849e-07			-0.0497	0.0816	0.5427	False	True	1_3738018_C_T	1.0	44	0.1
Apo-A1, Apo-B	Any ischemic stroke	1	27284913	27284913	C	T	rs79598313	-0.0116	-0.1314			0.0238	0.0236			0.6266	2.503e-08			-0.0385	0.0333	0.2469	False	True	1_27284913_C_T	1.0	1114	0.1
Apo-A1, Apo-B	Any ischemic stroke	1	54715326	54715326	A	C	rs116396088	-0.0235	-0.1133			0.0232	0.0231			0.3112	9.918e-07			0.0509	0.0262	0.0525	False	True	1_54715326_A_C	1.0	3	0.1
Apo-A1, Apo-B	Any ischemic stroke	1	54834840	54834840	C	T	rs17110517	0.0402	0.1702			0.0252	0.0252			0.1105	1.363e-11			-0.017	0.0254	0.5029	False	True	1_54834840_C_T	1.0	2066	0.1
Apo-A1, Apo-B	Any ischemic stroke	1	54880705	54880705	C	T	rs72895829	0.0215	0.1374			0.0235	0.0235			0.3607	4.859e-09			0.0141	0.0323	0.6636	False	True	1_54880705_C_T	1.0	1329	0.1
Apo-A1, Apo-B	Any ischemic stroke	1	54935900	54935900	A	G	rs143345849	-0.0363	-0.1269			0.0259	0.0259			0.1609	9.303e-07			-0.1126	0.051	0.0273	False	True	1_54935900_A_G	1.0	30	0.1
Apo-A1, Apo-B	Any ischemic stroke	1	55083647	55083647	A	G	rs12073646	-0.0033	-0.0546			0.0112	0.0109			0.7716	6.083e-07			-0.0086	0.0121	0.4754	False	True	1_55083647_A_G	1.0	157	0.1
Apo-A1, Apo-B	Any ischemic stroke	1	55160482	55160482	G	T	rs74604756	0.0613	0.1422			0.0203	0.0198			0.0025559999999999	7.967e-13			0.0236	0.0287	0.4111	False	True	1_55160482_G_T	1.0	2255	0.1
Apo-A1, Apo-B	Any ischemic stroke	1	55334001	55334001	A	G	rs190934192	-0.1084	-0.3197			0.0409	0.0408			0.008067	4.998e-15			0.0754	0.0535	0.1587	False	True	1_55334001_A_G	1.0	2711	0.1
Apo-A1, Apo-B	Any ischemic stroke	1	55378724	55378724	A	G	rs114739858	-0.0173	-0.1431			0.0243	0.0243			0.4771	3.8390000000000005e-09			-0.0033	0.0331	0.9202	False	True	1_55378724_A_G	1.0	1350	0.1
Apo-A1, Apo-B	Any ischemic stroke	1	55411580	55411580	A	G	rs11580527	-0.0917	-0.3072			0.0306	0.0305			0.002734	7.393e-24			0.0222	0.0598	0.7104	False	True	1_55411580_A_G	1.0	3300	0.1
Apo-A1, Apo-B	Any ischemic stroke	1	55431933	55431933	C	T	rs12043403	-0.0382	-0.1142			0.0185	0.0185			0.03878	5.993e-10			-0.0082	0.0193	0.6732	False	True	1_55431933_C_T	1.0	1586	0.1
Apo-A1, Apo-B	Any ischemic stroke	1	55496039	55496039	C	T	rs11206510	-0.0069	-0.0723			0.0115	0.0113			0.5494	1.444e-10			0.0112	0.0132	0.3935	False	True	1_55496039_C_T	1.0	1848	0.1
Apo-A1, Apo-B	Any ischemic stroke	1	55503448	55503448	A	G	rs17111503	-0.0358	-0.0497			0.0101	0.0099			0.0003786	4.648e-07			-0.0046	0.0115	0.687	False	True	1_55503448_A_G	1.0	256	0.1
Apo-A1, Apo-B	Any ischemic stroke	1	55519015	55519015	G	T	rs639750	-0.0018	-0.043			0.0089	0.0087			0.841	8.148e-07			-0.024	0.0109	0.02762	False	True	1_55519015_G_T	1.0	73	0.1
Apo-A1, Apo-B	Any ischemic stroke	1	55636240	55636240	C	T	rs72660594	-0.0653	-0.3388			0.0268	0.0267			0.01494	8.581e-37			0.003	0.0461	0.9476	False	True	1_55636240_C_T	1.0	3459	0.1
Apo-A1, Apo-B	Any ischemic stroke	1	55719011	55719011	A	G	rs2802867	0.011	0.0464			0.0097	0.0095			0.2569	9.928e-07			0.0122	0.0125	0.3264	False	True	1_55719011_A_G	1.0	2	0.1
Apo-A1, Apo-B	Any ischemic stroke	1	55738663	55738663	C	T	rs12086676	0.0315	0.0666			0.0113	0.0111			0.005442	1.7199999999999999e-09			0.0193	0.0132	0.1447	False	True	1_55738663_C_T	1.0	1418	0.1
Apo-A1, Apo-B	Any ischemic stroke	1	55746330	55746330	A	G	rs61773921	-0.0286	-0.0545			0.0113	0.0111			0.0116	8.345e-07			0.0109	0.0133	0.4145	False	True	1_55746330_A_G	1.0	66	0.1
Apo-A1, Apo-B	Any ischemic stroke	1	56034852	56034852	A	G	rs111304886	-0.0817	-0.1041			0.021	0.0207			0.0001004999999999	4.7060000000000004e-07			-0.0415	0.04	0.3002	False	True	1_56034852_A_G	1.0	251	0.1
Apo-A1, Apo-B	Any ischemic stroke	1	56549124	56549124	C	T	rs144361424	0.0	0.1143			0.0235	0.0231			0.9992	7.511e-07			-0.0244	0.029	0.4002	False	True	1_56549124_C_T	1.0	95	0.1
Apo-A1, Apo-B	Any ischemic stroke	1	63177539	63177539	G	T	rs60152331	-0.0431	-0.0419			0.0086	0.0085			6.134e-07	8.264e-07			-0.0002	0.0105	0.986	False	True	1_63177539_G_T	1.0	155	0.1
Apo-A1, Apo-B	Any ischemic stroke	1	109820884	109820884	A	G	rs11577931	0.0185	0.0842			0.0167	0.0161			0.2672	1.691e-07			0.0228	0.0184	0.2147	False	True	1_109820884_A_G	1.0	652	0.1
Apo-A1, Apo-B	Any ischemic stroke	1	220974545	220974545	C	T	rs10863565	0.053	0.0236			0.0103	0.01			2.714e-07	0.01839			-0.0102	0.012	0.3918	False	True	1_220974545_C_T	1.0	482	0.1
Apo-A1, Apo-B	Any ischemic stroke	11	61618012	61618012	C	T	rs2727263	0.0629	0.0235			0.0124	0.0124			4.315e-07	0.05885			0.0437	0.0184	0.01746	False	True	11_61618012_C_T	1.0	287	0.1
Apo-A1, Apo-B	Any ischemic stroke	11	61637587	61637587	C	T	rs174628	-0.0491	-0.0097			0.01	0.01			8.362999999999999e-07	0.3279			-0.0208	0.0126	0.09837	False	True	11_61637587_C_T	1.0	64	0.1
Apo-A1, Apo-B	Any ischemic stroke	11	61803540	61803540	A	G	rs10897209	-0.1029	-0.0392			0.0203	0.0203			3.842e-07	0.05313			-0.0538	0.0312	0.08442	False	True	11_61803540_A_G	1.0	326	0.1
Apo-A1, Apo-B	Any ischemic stroke	11	116519655	116519655	C	T	rs516226	-0.0116	-0.0473			0.0094	0.0094			0.2181	5.313e-07			0.0027	0.0132	0.8402	False	True	11_116519655_C_T	1.0	202	0.1
Apo-A1, Apo-B	Any ischemic stroke	11	116529313	116529313	A	G	rs61906078	-0.0124	0.0865			0.0168	0.0168			0.4589	2.465e-07			-0.0101	0.0242	0.6762	False	True	11_116529313_A_G	1.0	518	0.1
Apo-A1, Apo-B	Any ischemic stroke	11	116588629	116588629	C	T	rs4938305	-0.0106	-0.0498			0.0101	0.0101			0.2968	8.390999999999999e-07			-0.0057	0.0124	0.6463	False	True	11_116588629_C_T	1.0	62	0.1
Apo-A1, Apo-B	Any ischemic stroke	11	116598988	116598988	A	G	rs180360	-0.0211	0.0483			0.0087	0.0087			0.01571	2.91e-08			-0.0011	0.0122	0.9301	False	True	11_116598988_A_G	1.0	1090	0.1
Apo-A1, Apo-B	Any ischemic stroke	11	116981335	116981335	A	G	rs6589595	0.0529	0.0338			0.0107	0.0107			8.443000000000001e-07	0.001634			-0.0246	0.0145	0.09067	False	True	11_116981335_A_G	1.0	59	0.1
Apo-A1, Apo-B	Any ischemic stroke	11	116981580	116981580	A	G	rs2127907	0.0139999999999999	0.06			0.0122	0.0122			0.254	9.474e-07			0.0036	0.0154	0.8157	False	True	11_116981580_A_G	1.0	21	0.1
Apo-A1, Apo-B	Any ischemic stroke	12	109953417	109953417	A	G	rs2879107	-0.0423	0.0017			0.0084	0.0081			4.544e-07	0.8318			0.0023	0.0099	0.8147	False	True	12_109953417_A_G	1.0	265	0.1
Apo-A1, Apo-B	Any ischemic stroke	12	125265201	125265201	A	G	rs921919	-0.0425	0.0019			0.0087	0.0085			9.266e-07	0.8215			-0.0072	0.0108	0.5033	False	True	12_125265201_A_G	1.0	32	0.1
Apo-A1, Apo-B	Any ischemic stroke	12	125286650	125286650	C	T	rs4765610	-0.0403	0.0112			0.0082	0.008			9.169e-07	0.1611			-0.0028	0.0101	0.7813	False	True	12_125286650_C_T	1.0	38	0.1
Apo-A1, Apo-B	Any ischemic stroke	12	125317391	125317391	A	C	rs10773107	-0.0515	-0.0033			0.0103	0.0103			6.027000000000001e-07	0.7484			0.0132	0.0122	0.2764	False	True	12_125317391_A_C	1.0	162	0.1
Apo-A1, Apo-B	Any ischemic stroke	12	125324798	125324798	A	C	rs61941676	-0.0633	0.021			0.0128	0.0126			7.77e-07	0.09691			0.0179	0.0153	0.2413	False	True	12_125324798_A_C	1.0	88	0.1
Apo-A1, Apo-B	Any ischemic stroke	12	125338336	125338336	C	T	rs78194510	0.0745	-0.012			0.0151	0.0151			8.048999999999999e-07	0.4281			0.028	0.0191	0.142	False	True	12_125338336_C_T	1.0	77	0.1
Apo-A1, Apo-B	Any ischemic stroke	12	125351149	125351149	A	G	rs4435094	-0.0449	0.0054			0.0086	0.0084			1.645e-07	0.5233			-0.0035	0.0103	0.732	False	True	12_125351149_A_G	1.0	664	0.1
Apo-A1, Apo-B	Any ischemic stroke	12	125363987	125363987	A	C	rs57276302	0.0665	-0.0279999999999999			0.0124	0.0122			7.718999999999999e-08	0.02157			0.0078	0.0149	0.6018	False	True	12_125363987_A_C	1.0	902	0.1
Apo-A1, Apo-B	Any ischemic stroke	13	66479744	66479744	A	G	rs9528999	0.0468	0.0262			0.0095	0.0091			7.945000000000001e-07	0.004141			-0.0157	0.0099	0.1126	False	True	13_66479744_A_G	1.0	80	0.1
Apo-A1, Apo-B	Any ischemic stroke	15	58520259	58520259	C	T	rs11631950	0.0462	0.0204			0.009	0.0087			2.517e-07	0.01928			0.0075	0.0106	0.4829	False	True	15_58520259_C_T	1.0	511	0.1
Apo-A1, Apo-B	Any ischemic stroke	15	58582294	58582294	C	T	rs938509	-0.0483	-0.013			0.0095	0.0092			3.64e-07	0.16			-0.0067	0.0118	0.5720000000000001	False	True	15_58582294_C_T	1.0	348	0.1
Apo-A1, Apo-B	Any ischemic stroke	15	58607320	58607320	A	G	rs500590	0.0468	0.0045			0.0096	0.0092			9.944e-07	0.6268			0.0028	0.0111	0.8019	False	True	15_58607320_A_G	1.0	0	0.1
Apo-A1, Apo-B	Any ischemic stroke	15	58630019	58630019	G	T	rs12910827	-0.1221	-0.0182			0.0242	0.024			4.413e-07	0.4486			-0.0209	0.0305	0.4932	False	True	15_58630019_G_T	1.0	279	0.1
Apo-A1, Apo-B	Any ischemic stroke	15	58682690	58682690	A	G	rs34718390	0.0975	0.0275			0.0186	0.0179			1.6760000000000004e-07	0.126			-0.03	0.0243	0.2173	False	True	15_58682690_A_G	1.0	658	0.1
Apo-A1, Apo-B	Any ischemic stroke	15	58691202	58691202	A	G	rs76898656	-0.1133	-0.0434			0.0221	0.0217			2.923e-07	0.0457			-0.0429	0.0312	0.1686	False	True	15_58691202_A_G	1.0	444	0.1
Apo-A1, Apo-B	Any ischemic stroke	15	58692007	58692007	A	G	rs440183	-0.0467	-0.0108			0.0092	0.009			3.595e-07	0.228			-0.0035	0.0114	0.7594	False	True	15_58692007_A_G	1.0	355	0.1
Apo-A1, Apo-B	Any ischemic stroke	15	58724706	58724706	A	G	rs11632618	0.1751	0.0433			0.0192	0.019			9.186000000000001e-20	0.02264			-0.0028	0.0224	0.8994	False	True	15_58724706_A_G	1.0	3216	0.1
Apo-A1, Apo-B	Any ischemic stroke	15	58727687	58727687	C	T	rs62000939	-0.0582	-0.011			0.0114	0.0111			3.3e-07	0.3225			-0.0236	0.0138	0.08702	False	True	15_58727687_C_T	1.0	389	0.1
Apo-A1, Apo-B	Any ischemic stroke	15	58728067	58728067	A	G	rs72740877	0.2339	0.0727			0.0348	0.0348			1.7239999999999997e-11	0.03687			-0.0087	0.0288	0.7617	False	True	15_58728067_A_G	1.0	2053	0.1
Apo-A1, Apo-B	Any ischemic stroke	15	58931340	58931340	A	G	rs17269425	-0.1152	-0.0436			0.0228	0.0223			4.328e-07	0.05067			0.0446	0.0315	0.1571	False	True	15_58931340_A_G	1.0	286	0.1
Apo-A1, Apo-B	Any ischemic stroke	15	59531818	59531818	C	T	rs111543310	0.2504	0.0665			0.05	0.05			5.345e-07	0.1837			-0.0551	0.0585	0.3456	False	True	15_59531818_C_T	1.0	198	0.1
Apo-A1, Apo-B	Any ischemic stroke	15	59806496	59806496	G	T	rs111778770	-0.2556	-0.0317			0.049	0.049			1.819e-07	0.5175			0.0965	0.067	0.1494	False	True	15_59806496_G_T	1.0	622	0.1
Apo-A1, Apo-B	Any ischemic stroke	16	56759532	56759532	A	G	rs190368852	0.1217	-0.0206			0.022	0.022			3.052e-08	0.3484			-0.037	0.0295	0.2106	False	True	16_56759532_A_G	1.0	1077	0.1
Apo-A1, Apo-B	Any ischemic stroke	16	56819919	56819919	C	T	rs16962014	0.0681	-0.0027			0.0139	0.0136			9.935e-07	0.8427			0.0054	0.0181	0.7653	False	True	16_56819919_C_T	1.0	1	0.1
Apo-A1, Apo-B	Any ischemic stroke	16	56927296	56927296	C	T	rs55980617	0.0591	-0.0198			0.0117	0.0114			4.771000000000001e-07	0.0828			-0.0095	0.0143	0.509	False	True	16_56927296_C_T	1.0	242	0.1
Apo-A1, Apo-B	Any ischemic stroke	16	56938955	56938955	A	C	rs72786761	-0.1891	0.0345			0.0348	0.0348			5.639e-08	0.3214			0.0158	0.043	0.7139	False	True	16_56938955_A_C	1.0	965	0.1
Apo-A1, Apo-B	Any ischemic stroke	16	56984590	56984590	C	T	rs9938160	0.0712	-0.0091			0.01	0.0098			1.348e-12	0.3532			-0.0004	0.0118	0.9736	False	True	16_56984590_C_T	1.0	2229	0.1
Apo-A1, Apo-B	Any ischemic stroke	16	56988502	56988502	A	G	rs2399597	-0.0883	0.0221			0.012	0.0118			1.705e-13	0.0607299999999999			-0.0212	0.0141	0.132	False	True	16_56988502_A_G	1.0	2375	0.1
Apo-A1, Apo-B	Any ischemic stroke	16	56993901	56993901	A	C	rs36229786	0.1273	-0.0506			0.0112	0.011			6.0450000000000004e-30	4.148e-06			-0.0167	0.0139	0.2298	False	True	16_56993901_A_C	1.0	3412	0.1
Apo-A1, Apo-B	Any ischemic stroke	16	56995038	56995038	C	T	rs4783962	0.0491	0.0049			0.0095	0.0093			2.532e-07	0.594			0.0018	0.0119	0.8826	False	True	16_56995038_C_T	1.0	508	0.1
Apo-A1, Apo-B	Any ischemic stroke	16	57008227	57008227	A	G	rs158480	-0.0831	0.0339			0.0123	0.0117			1.213e-11	0.00394			-0.0315	0.0157	0.04436	False	True	16_57008227_A_G	1.0	2075	0.1
Apo-A1, Apo-B	Any ischemic stroke	16	57017002	57017002	G	T	rs9923854	0.0689	-0.0013			0.013	0.0129			1.161e-07	0.9208			-0.0158	0.0166	0.3415	False	True	16_57017002_G_T	1.0	801	0.1
Apo-A1, Apo-B	Any ischemic stroke	16	57019392	57019392	C	T	rs12720917	0.0667	-0.0016			0.0125	0.0125			9.603e-08	0.8962			-0.0091	0.0148	0.5359	False	True	16_57019392_C_T	1.0	847	0.1
Apo-A1, Apo-B	Any ischemic stroke	16	68021125	68021125	A	C	rs78539049	0.1022	0.0471			0.0196	0.019			1.927e-07	0.01323			0.0114	0.0257	0.6567	False	True	16_68021125_A_C	1.0	602	0.1
Apo-A1, Apo-B	Any ischemic stroke	16	72052348	72052348	A	G	rs11648003	-0.0162	-0.0478			0.0099	0.0096			0.1039	6.647e-07			-0.0185	0.012	0.1249	False	True	16_72052348_A_G	1.0	128	0.1
Apo-A1, Apo-B	Any ischemic stroke	17	45542260	45542260	G	T	rs112238165	-0.0576	-0.0346			0.0117	0.0115			8.908e-07	0.0026			-0.0163	0.0131	0.2145	False	True	17_45542260_G_T	1.0	42	0.1
Apo-A1, Apo-B	Any ischemic stroke	18	3353012	3353012	A	G	rs11081037	-0.0013	-0.0527			0.0111	0.0105			0.9039	4.652e-07			0.0036	0.0104	0.7314	False	True	18_3353012_A_G	1.0	255	0.1
Apo-A1, Apo-B	Any ischemic stroke	18	46529282	46529282	G	T	rs12959033	-0.057	-0.0052			0.0116	0.0111			9.089e-07	0.6368			-0.0288	0.0108	0.007666	False	True	18_46529282_G_T	1.0	40	0.1
Apo-A1, Apo-B	Any ischemic stroke	18	47126999	47126999	A	G	rs28512338	-0.0446	-0.0056			0.0088	0.0086			4.465e-07	0.515			0.019	0.0105	0.07024	False	True	18_47126999_A_G	1.0	276	0.1
Apo-A1, Apo-B	Any ischemic stroke	18	47143458	47143458	C	T	rs17799105	-0.083	-0.0215			0.0164	0.0162			4.346e-07	0.1855			-0.0254	0.0243	0.2962	False	True	18_47143458_C_T	1.0	283	0.1
Apo-A1, Apo-B	Any ischemic stroke	18	47145202	47145202	A	G	rs12958839	0.0418	0.0166			0.0083	0.0081			5.358e-07	0.0391899999999999			-0.0056	0.0098	0.5701	False	True	18_47145202_A_G	1.0	197	0.1
Apo-A1, Apo-B	Any ischemic stroke	18	47176917	47176917	C	T	rs4939888	0.042	0.0096			0.0084	0.0081			5.204999999999999e-07	0.2341			-0.0156	0.0101	0.1221	False	True	18_47176917_C_T	1.0	210	0.1
Apo-A1, Apo-B	Any ischemic stroke	18	47183012	47183012	C	T	rs11662691	0.0878	0.0075			0.0145	0.0142			1.49e-09	0.5977			-0.0005	0.0176	0.9786	False	True	18_47183012_C_T	1.0	1431	0.1
Apo-A1, Apo-B	Any ischemic stroke	18	47196870	47196870	A	G	rs80175721	-0.1565	-0.0097			0.0317	0.0312			7.661e-07	0.7556			0.032	0.0504	0.525	False	True	18_47196870_A_G	1.0	92	0.1
Apo-A1, Apo-B	Any ischemic stroke	18	47227334	47227334	A	G	rs12955308	-0.0416	-0.001			0.0083	0.0081			5.906e-07	0.9016			-0.0199	0.01	0.04525	False	True	18_47227334_A_G	1.0	173	0.1
Apo-A1, Apo-B	Any ischemic stroke	19	10641608	10641608	A	G	rs10419193	0.0229	0.0468			0.0099	0.0096			0.0204199999999999	9.544e-07			0.0202	0.0107	0.05778	False	True	19_10641608_A_G	1.0	13	0.1
Apo-A1, Apo-B	Any ischemic stroke	19	10643471	10643471	A	G	rs73007332	-0.0564	-0.1393			0.0275	0.027			0.04059	2.442000000000001e-07			-0.0789	0.0327	0.01565	False	True	19_10643471_A_G	1.0	520	0.1
Apo-A1, Apo-B	Any ischemic stroke	19	10734951	10734951	C	T	rs8110479	0.0385	0.1012			0.0193	0.0189			0.04681	8.971e-08			0.0383	0.0262	0.1437	False	True	19_10734951_C_T	1.0	868	0.1
Apo-A1, Apo-B	Any ischemic stroke	19	10981992	10981992	C	T	rs117569851	-0.0267	-0.0444			0.0094	0.009			0.004331	9.262e-07			-0.0214	0.0115	0.06211	False	True	19_10981992_C_T	1.0	34	0.1
Apo-A1, Apo-B	Any ischemic stroke	19	11207516	11207516	A	G	rs73015030	-0.0841	-0.1421			0.025	0.0246			0.0007485	7.249e-09			-0.0355	0.0318	0.2645	False	True	19_11207516_A_G	1.0	1292	0.1
Apo-A1, Apo-B	Any ischemic stroke	19	11236180	11236180	A	C	rs4804144	-0.0004	0.0405			0.0084	0.0081			0.9635	6.23e-07			0.0209	0.0106	0.0479399999999999	False	True	19_11236180_A_C	1.0	150	0.1
Apo-A1, Apo-B	Any ischemic stroke	19	11243445	11243445	A	G	rs5742911	0.0213	0.0456			0.0091	0.0088			0.01911	2.314e-07			0.0036	0.0109	0.7401	False	True	19_11243445_A_G	1.0	529	0.1
Apo-A1, Apo-B	Any ischemic stroke	19	11250396	11250396	C	T	rs7250183	-0.009	0.063			0.0129	0.0128			0.4872	7.681e-07			0.0126	0.016	0.4311	False	True	19_11250396_C_T	1.0	91	0.1
Apo-A1, Apo-B	Any ischemic stroke	19	11348521	11348521	A	G	rs3745683	-0.079	-0.021			0.0159	0.0156			6.577e-07	0.1802			0.0326	0.0181	0.07142	False	True	19_11348521_A_G	1.0	132	0.1
Apo-A1, Apo-B	Any ischemic stroke	19	19325963	19325963	G	T	rs3761077	0.0172	0.0701			0.0143	0.0141			0.2298	6.612999999999999e-07			0.024	0.0164	0.1427	False	True	19_19325963_G_T	1.0	130	0.1
Apo-A1, Apo-B	Any ischemic stroke	19	19479497	19479497	C	T	rs144024112	0.0906	0.1314			0.0245	0.0244			0.0002133	7.621e-08			0.0274	0.0497	0.581	False	True	19_19479497_C_T	1.0	906	0.1
Apo-A1, Apo-B	Any ischemic stroke	19	19624481	19624481	A	G	rs189741280	0.0952	0.1433			0.0275	0.0275			0.0005479	1.8920000000000005e-07			0.0862	0.0541	0.1109	False	True	19_19624481_A_G	1.0	607	0.1
Apo-A1, Apo-B	Any ischemic stroke	19	19919422	19919422	A	G	rs141110858	-0.0983	-0.1418			0.026	0.026			0.0001606	5.045e-08			0.0336	0.0597	0.5729	False	True	19_19919422_A_G	1.0	984	0.1
Apo-A1, Apo-B	Any ischemic stroke	19	20100542	20100542	A	G	rs117706432	-0.0177	-0.0707			0.0144	0.0143			0.2175	8.285e-07			0.0099	0.0173	0.5686	False	True	19_20100542_A_G	1.0	69	0.1
Apo-A1, Apo-B	Any ischemic stroke	19	20217169	20217169	C	T	rs4608457	0.0734	0.1569			0.0278	0.0278			0.008311	1.62e-08			0.0373	0.0589	0.5267	False	True	19_20217169_C_T	1.0	1190	0.1
Apo-A1, Apo-B	Any ischemic stroke	19	45135841	45135841	C	T	rs62119270	0.0063	0.1063			0.0224	0.0214			0.777	6.524e-07			-0.0116	0.0259	0.6553	False	True	19_45135841_C_T	1.0	137	0.1
Apo-A1, Apo-B	Any ischemic stroke	19	45160086	45160086	A	C	rs73048351	-0.1867	-0.2666			0.0482	0.0482			0.0001085	3.122e-08			-0.0238	0.0811	0.7695	False	True	19_45160086_A_C	1.0	1072	0.1
Apo-A1, Apo-B	Any ischemic stroke	19	45225345	45225345	C	T	rs2965109	0.0163	0.0504			0.0088	0.0086			0.06498	5.647e-09			-0.0003	0.0108	0.9799	False	True	19_45225345_C_T	1.0	1322	0.1
Apo-A1, Apo-B	Any ischemic stroke	19	45234124	45234124	A	G	rs8108110	-0.004	-0.0435			0.0091	0.0088			0.6626	8.159e-07			-0.0086	0.0112	0.4394	False	True	19_45234124_A_G	1.0	72	0.1
Apo-A1, Apo-B	Any ischemic stroke	19	45302778	45302778	A	G	rs111794050	0.1734	0.2068			0.0335	0.0335			2.314e-07	6.725e-10			0.0595	0.0327	0.06886	False	True	19_45302778_A_G	1.0	1564	0.1
Apo-A1, Apo-B	Any ischemic stroke	19	45324138	45324138	A	G	rs28399637	0.0158	0.0571			0.0106	0.0106			0.1334	6.412999999999999e-08			-0.0031	0.0122	0.7974	False	True	19_45324138_A_G	1.0	942	0.1
Apo-A1, Apo-B	Any ischemic stroke	19	45337918	45337918	A	G	rs147711004	0.0185	0.1204			0.0233	0.0227			0.4266	1.144e-07			0.0091	0.029	0.7543	False	True	19_45337918_A_G	1.0	813	0.1
Apo-A1, Apo-B	Any ischemic stroke	19	45351937	45351937	C	T	rs1871046	-0.0113	-0.0439			0.0089	0.0087			0.2068	4.378e-07			-0.0042	0.0108	0.6984	False	True	19_45351937_C_T	1.0	282	0.1
Apo-A1, Apo-B	Any ischemic stroke	19	45358353	45358353	C	T	rs10410835	0.0133	0.0437			0.0089	0.0088			0.1364	6.437000000000001e-07			0.0082	0.0106	0.4378	False	True	19_45358353_C_T	1.0	141	0.1
Apo-A1, Apo-B	Any ischemic stroke	19	45361646	45361646	A	G	rs365653	0.0408	0.1462			0.0143	0.0139			0.004343	6.347e-26			0.0179	0.0161	0.2684	False	True	19_45361646_A_G	1.0	3338	0.1
Apo-A1, Apo-B	Any ischemic stroke	19	45382034	45382034	A	G	rs6859	0.0086	0.0601			0.0083	0.008			0.3012	7.133e-14			0.0021	0.0104	0.8384	False	True	19_45382034_A_G	1.0	2412	0.1
Apo-A1, Apo-B	Any ischemic stroke	19	45401868	45401868	C	T	rs118170342	0.0421	0.1632			0.027	0.027			0.1186	1.442e-09			0.0172	0.034	0.6138	False	True	19_45401868_C_T	1.0	1433	0.1
Apo-A1, Apo-B	Any ischemic stroke	19	45429543	45429543	C	T	rs71352239	-0.0219	-0.0506			0.0099	0.0099			0.02653	3.056e-07			-0.0175	0.013	0.1786	False	True	19_45429543_C_T	1.0	424	0.1
Apo-A1, Apo-B	Any ischemic stroke	19	45436657	45436657	A	G	rs28795074	-0.0411	-0.0926			0.018	0.018			0.02245	2.75e-07			-0.0296	0.0246	0.2296	False	True	19_45436657_A_G	1.0	473	0.1
Apo-A1, Apo-B	Any ischemic stroke	19	45441608	45441608	C	T	rs8106814	-0.0285	-0.0636			0.0113	0.0113			0.01157	1.711e-08			-0.0017	0.0146	0.9078	False	True	19_45441608_C_T	1.0	1177	0.1
Apo-A1, Apo-B	Any ischemic stroke	19	45478352	45478352	A	G	rs146390218	0.0907	0.1936			0.039	0.039			0.02004	6.959000000000001e-07			0.0241	0.038	0.5264	False	True	19_45478352_A_G	1.0	119	0.1
Apo-A1, Apo-B	Any ischemic stroke	19	45723379	45723379	C	T	rs11878174	0.0223	0.0604			0.0119	0.0119			0.06122	4.15e-07			-0.0006	0.0124	0.9612	False	True	19_45723379_C_T	1.0	298	0.1
Apo-A1, Apo-B	Any ischemic stroke	19	45880690	45880690	C	T	rs181765708	0.0271	0.1675			0.033	0.033			0.4118	3.857e-07			0.0097	0.0381	0.7987	False	True	19_45880690_C_T	1.0	322	0.1
Apo-A1, Apo-B	Any ischemic stroke	2	20967410	20967410	A	G	rs62124021	-0.0379	-0.1078			0.0219	0.0218			0.0829299999999999	7.545e-07			-0.0019	0.0369	0.9581	False	True	2_20967410_A_G	1.0	94	0.1
Apo-A1, Apo-B	Any ischemic stroke	2	21092488	21092488	C	T	rs62120792	-0.0274	-0.0743			0.0128	0.0126			0.03198	3.315e-09			-0.0198	0.0174	0.2555	False	True	2_21092488_C_T	1.0	1358	0.1
Apo-A1, Apo-B	Any ischemic stroke	2	21108159	21108159	A	G	rs147826086	0.0263	0.0426			0.0086	0.0083			0.002264	3.242e-07			-0.0012	0.0108	0.9112	False	True	2_21108159_A_G	1.0	400	0.1
Apo-A1, Apo-B	Any ischemic stroke	2	21148274	21148274	A	C	rs3923037	-0.0124	0.0634			0.0085	0.0082			0.1448	1.166e-14			-0.0015	0.0103	0.8855	False	True	2_21148274_A_C	1.0	2602	0.1
Apo-A1, Apo-B	Any ischemic stroke	2	21149424	21149424	A	G	rs139919599	-0.0035	-0.0662			0.0139999999999999	0.0135			0.8009999999999999	9.24e-07			-0.013	0.0157	0.4046	False	True	2_21149424_A_G	1.0	36	0.1
Apo-A1, Apo-B	Any ischemic stroke	2	21217490	21217490	C	T	rs13392272	-0.003	-0.0904			0.0084	0.0081			0.7176	5.260000000000001e-29			-0.0001	0.01	0.9955	False	True	2_21217490_C_T	1.0	3394	0.1
Apo-A1, Apo-B	Any ischemic stroke	2	21239661	21239661	C	T	rs12720820	-0.0388	-0.0681			0.0143	0.0139			0.0066409999999999	9.658e-07			0.0167	0.018	0.3543	False	True	2_21239661_C_T	1.0	10	0.1
Apo-A1, Apo-B	Any ischemic stroke	2	21364562	21364562	C	T	rs113588790	-0.0064	-0.1199			0.0241	0.0237			0.7892	4.23e-07			0.0447	0.0304	0.1422	False	True	2_21364562_C_T	1.0	294	0.1
Apo-A1, Apo-B	Any ischemic stroke	2	21438738	21438738	A	G	rs76611756	0.0076	0.0873			0.0165	0.0161			0.6455	6.143e-08			-0.0165	0.0237	0.4865	False	True	2_21438738_A_G	1.0	950	0.1
Apo-A1, Apo-B	Any ischemic stroke	2	21451687	21451687	A	G	rs35239705	-0.0124	-0.0515			0.0105	0.0103			0.238	6.041e-07			0.0045	0.0132	0.7346	False	True	2_21451687_A_G	1.0	160	0.1
Apo-A1, Apo-B	Any ischemic stroke	2	21530659	21530659	A	G	rs60960031	-0.0152	-0.0447			0.0085	0.0082			0.07472	5.6960000000000015e-08			-0.0171	0.0101	0.08959	False	True	2_21530659_A_G	1.0	963	0.1
Apo-A1, Apo-B	Any ischemic stroke	2	27678471	27678471	A	G	rs780105	0.0173	0.04			0.0083	0.008			0.03582	5.967e-07			0.0161	0.0108	0.1369	False	True	2_27678471_A_G	1.0	168	0.1
Apo-A1, Apo-B	Any ischemic stroke	2	27988821	27988821	A	G	rs13013484	0.0228	0.044			0.009	0.0088			0.01122	5.143e-07			-0.0089	0.0116	0.44	False	True	2_27988821_A_G	1.0	216	0.1
Apo-A1, Apo-B	Any ischemic stroke	2	44088041	44088041	A	C	rs58762754	-0.0145	-0.1081			0.0217	0.0212			0.5043	3.581e-07			-0.1122	0.0297	0.0001623	False	True	2_44088041_A_C	1.0	358	0.1
Apo-A1, Apo-B	Any ischemic stroke	2	44092066	44092066	C	T	rs4603816	0.0168	0.048			0.0097	0.0094			0.084	3.389e-07			0.0277	0.0125	0.02641	False	True	2_44092066_C_T	1.0	375	0.1
Apo-A1, Apo-B	Any ischemic stroke	2	136479302	136479302	C	T	rs3754692	0.0492	0.0107			0.01	0.0097			9.385e-07	0.2707			-0.0056	0.0125	0.6531	False	True	2_136479302_C_T	1.0	26	0.1
Apo-A1, Apo-B	Any ischemic stroke	2	213190035	213190035	C	T	rs17347152	0.0776	0.0			0.0158	0.0152			9.5e-07	0.999			-0.0019	0.0167	0.911	False	True	2_213190035_C_T	1.0	19	0.1
Apo-A1, Apo-B	Any ischemic stroke	20	39142516	39142516	A	G	rs2207132	0.006	0.1144			0.0226	0.0225			0.7888	3.927e-07			-0.0528	0.0336	0.1163	False	True	20_39142516_A_G	1.0	317	0.1
Apo-A1, Apo-B	Any ischemic stroke	20	43042364	43042364	C	T	rs1800961	0.1372	0.0014			0.0221	0.022			5.77e-10	0.9488			-0.0353	0.0288	0.2211	False	True	20_43042364_C_T	1.0	1592	0.1
Apo-A1, Apo-B	Any ischemic stroke	22	21984379	21984379	A	G	rs3747093	-0.0509	-0.0092			0.0103	0.0101			7.481e-07	0.3618			0.026	0.0125	0.03713	False	True	22_21984379_A_G	1.0	96	0.1
Apo-A1, Apo-B	Any ischemic stroke	4	63875850	63875850	C	T	rs28434073	0.0244	0.1237			0.0245	0.0245			0.3187	4.218e-07			0.0013	0.0229	0.9541	False	True	4_63875850_C_T	1.0	295	0.1
Apo-A1, Apo-B	Any ischemic stroke	4	69433714	69433714	C	T	rs34664906	-0.0624	0.0006			0.0127	0.0127			9.915e-07	0.9623			0.0181	0.0157	0.2508	False	True	4_69433714_C_T	1.0	4	0.1
Apo-A1, Apo-B	Any ischemic stroke	4	73406173	73406173	A	G	rs144064722	-0.2037	-0.1989999999999999			0.035	0.0351			6.0929999999999995e-09	1.377e-08			-0.0065	0.0369	0.8605	False	True	4_73406173_A_G	1.0	1313	0.1
Apo-A1, Apo-B	Any ischemic stroke	4	103146888	103146888	A	C	rs35225200	0.1004	-0.0018			0.0201	0.0196			5.958e-07	0.9273			0.0133	0.0206	0.5177	False	True	4_103146888_A_C	1.0	170	0.1
Apo-A1, Apo-B	Any ischemic stroke	5	74343769	74343769	A	G	rs7710706	0.0143	0.0428			0.0086	0.0084			0.09613	3.331000000000001e-07			0.0073	0.0097	0.4543	False	True	5_74343769_A_G	1.0	381	0.1
Apo-A1, Apo-B	Any ischemic stroke	5	74967386	74967386	C	T	rs40060	0.0154	0.0406			0.0085	0.0082			0.06905	8.373999999999999e-07			-0.0162	0.0111	0.145	False	True	5_74967386_C_T	1.0	63	0.1
Apo-A1, Apo-B	Any ischemic stroke	5	156367092	156367092	C	T	rs10062458	0.0251	0.0425			0.0087	0.0085			0.004078	6.246e-07			-0.0099	0.011	0.3681	False	True	5_156367092_C_T	1.0	149	0.1
Apo-A1, Apo-B	Any ischemic stroke	7	1067403	1067403	A	G	rs74360401	0.061	0.0212			0.0124	0.0121			9.771e-07	0.07906			0.0114	0.0138	0.4094	False	True	7_1067403_A_G	1.0	6	0.1
Apo-A1, Apo-B	Any ischemic stroke	7	21597631	21597631	G	T	rs59432272	0.0019	0.0415			0.0087	0.0084			0.8239	8.937999999999999e-07			-0.0287	0.01	0.00399	False	True	7_21597631_G_T	1.0	41	0.1
Apo-A1, Apo-B	Any ischemic stroke	7	21631827	21631827	A	G	rs73070437	-0.0395	-0.1016			0.0184	0.0178			0.0316	1.197e-08			0.0087	0.0226	0.7024	False	True	7_21631827_A_G	1.0	1237	0.1
Apo-A1, Apo-B	Any ischemic stroke	7	21712184	21712184	C	T	rs4719671	0.0161	0.0419			0.0086	0.0084			0.06135	5.972e-07			-0.0182	0.0103	0.07687	False	True	7_21712184_C_T	1.0	166	0.1
Apo-A1, Apo-B	Any ischemic stroke	7	73029437	73029437	C	T	rs33951980	-0.0016	0.0592			0.0124	0.0121			0.8972	9.674e-07			0.0138	0.0163	0.3967	False	True	7_73029437_C_T	1.0	8	0.1
Apo-A1, Apo-B	Any ischemic stroke	8	9231661	9231661	A	G	rs12546198	0.0659	0.0308			0.0131	0.0127			4.899000000000001e-07	0.01553			-0.0103	0.017	0.546	False	True	8_9231661_A_G	1.0	231	0.1
Apo-A1, Apo-B	Any ischemic stroke	8	19776981	19776981	A	C	rs4466415	-0.0624	0.0373			0.0122	0.0119			3.018e-07	0.001782			0.0177	0.0141	0.2068	False	True	8_19776981_A_C	1.0	431	0.1
Apo-A1, Apo-B	Any ischemic stroke	8	19793581	19793581	C	T	rs190118115	0.1785	-0.1211			0.0316	0.0316			1.628e-08	0.0001262999999999			-0.1237	0.0406	0.00234	False	True	8_19793581_C_T	1.0	1188	0.1
Apo-A1, Apo-B	Any ischemic stroke	8	19875408	19875408	A	G	rs6586886	0.0484	-0.0342			0.0085	0.0082			1.394e-08	3.401e-05			-0.008	0.0101	0.4285	False	True	8_19875408_A_G	1.0	1212	0.1
Apo-A1, Apo-B	Any ischemic stroke	8	126491304	126491304	C	T	rs2954030	-0.0078	-0.0459			0.0087	0.0085			0.369	5.715e-08			-0.0048	0.0102	0.6406	False	True	8_126491304_C_T	1.0	960	0.1
Apo-A1, Apo-B	Any ischemic stroke	9	15285670	15285670	A	G	rs535772	-0.0665	0.0034			0.0133	0.013			6.045e-07	0.7938			-0.0253	0.0165	0.1248	False	True	9_15285670_A_G	1.0	159	0.1
Apo-A1, Apo-B	Any ischemic stroke	9	15301428	15301428	A	C	rs2849049	0.0451	0.0065			0.0086	0.0083			1.6170000000000005e-07	0.4379999999999999			0.016	0.0107	0.1357	False	True	9_15301428_A_C	1.0	669	0.1
Apo-A1, Apo-B	Any ischemic stroke	9	107629336	107629336	C	T	rs13301006	0.0777	0.0105			0.0136	0.0136			1.043e-08	0.4384			0.0042	0.0147	0.777	False	True	9_107629336_C_T	1.0	1251	0.1
Apo-A1, Apo-B	Any ischemic stroke	9	107645080	107645080	C	T	rs2275542	0.0455	0.0103			0.0093	0.009			9.261e-07	0.252			0.0033	0.0108	0.7595	False	True	9_107645080_C_T	1.0	35	0.1
Apo-A1, Apo-B	Any ischemic stroke	9	136184782	136184782	A	G	rs9411395	-0.0161	-0.0492			0.0102	0.01			0.1144	9.433e-07			-0.0342	0.0124	0.005832	False	True	9_136184782_A_G	1.0	23	0.1
Apo-A1, Apo-B	Any stroke	1	3738018	3738018	C	T	rs77454585	-0.1554	-0.4149			0.0843	0.0844			0.06547	8.849e-07			-0.0545	0.0766	0.4771	False	True	1_3738018_C_T	1.0	44	0.1
Apo-A1, Apo-B	Any stroke	1	27284913	27284913	C	T	rs79598313	-0.0116	-0.1314			0.0238	0.0236			0.6266	2.503e-08			-0.0258	0.0312	0.4082	False	True	1_27284913_C_T	1.0	1114	0.1
Apo-A1, Apo-B	Any stroke	1	54715326	54715326	A	C	rs116396088	-0.0235	-0.1133			0.0232	0.0231			0.3112	9.918e-07			0.0479	0.024	0.04607	False	True	1_54715326_A_C	1.0	3	0.1
Apo-A1, Apo-B	Any stroke	1	54834840	54834840	C	T	rs17110517	0.0402	0.1702			0.0252	0.0252			0.1105	1.363e-11			-0.0153	0.0224	0.4952	False	True	1_54834840_C_T	1.0	2066	0.1
Apo-A1, Apo-B	Any stroke	1	54880705	54880705	C	T	rs72895829	0.0215	0.1374			0.0235	0.0235			0.3607	4.859e-09			0.0065	0.0299	0.8277	False	True	1_54880705_C_T	1.0	1329	0.1
Apo-A1, Apo-B	Any stroke	1	54935900	54935900	A	G	rs143345849	-0.0363	-0.1269			0.0259	0.0259			0.1609	9.303e-07			-0.1204	0.048	0.0122	False	True	1_54935900_A_G	1.0	30	0.1
Apo-A1, Apo-B	Any stroke	1	55083647	55083647	A	G	rs12073646	-0.0033	-0.0546			0.0112	0.0109			0.7716	6.083e-07			-0.0117	0.0113	0.3028	False	True	1_55083647_A_G	1.0	157	0.1
Apo-A1, Apo-B	Any stroke	1	55160482	55160482	G	T	rs74604756	0.0613	0.1422			0.0203	0.0198			0.0025559999999999	7.967e-13			0.0232	0.0266	0.3835	False	True	1_55160482_G_T	1.0	2255	0.1
Apo-A1, Apo-B	Any stroke	1	55334001	55334001	A	G	rs190934192	-0.1084	-0.3197			0.0409	0.0408			0.008067	4.998e-15			0.0426	0.0516	0.4086	False	True	1_55334001_A_G	1.0	2711	0.1
Apo-A1, Apo-B	Any stroke	1	55378724	55378724	A	G	rs114739858	-0.0173	-0.1431			0.0243	0.0243			0.4771	3.8390000000000005e-09			0.0049	0.0309	0.8748	False	True	1_55378724_A_G	1.0	1350	0.1
Apo-A1, Apo-B	Any stroke	1	55411580	55411580	A	G	rs11580527	-0.0917	-0.3072			0.0306	0.0305			0.002734	7.393e-24			0.055	0.0566	0.3307	False	True	1_55411580_A_G	1.0	3300	0.1
Apo-A1, Apo-B	Any stroke	1	55431933	55431933	C	T	rs12043403	-0.0382	-0.1142			0.0185	0.0185			0.03878	5.993e-10			0.0023	0.0175	0.8936	False	True	1_55431933_C_T	1.0	1586	0.1
Apo-A1, Apo-B	Any stroke	1	55496039	55496039	C	T	rs11206510	-0.0069	-0.0723			0.0115	0.0113			0.5494	1.444e-10			0.0048	0.0121	0.6927	False	True	1_55496039_C_T	1.0	1848	0.1
Apo-A1, Apo-B	Any stroke	1	55503448	55503448	A	G	rs17111503	-0.0358	-0.0497			0.0101	0.0099			0.0003786	4.648e-07			-0.0094	0.0105	0.3708	False	True	1_55503448_A_G	1.0	256	0.1
Apo-A1, Apo-B	Any stroke	1	55519015	55519015	G	T	rs639750	-0.0018	-0.043			0.0089	0.0087			0.841	8.148e-07			-0.0221	0.0101	0.02852	False	True	1_55519015_G_T	1.0	73	0.1
Apo-A1, Apo-B	Any stroke	1	55636240	55636240	C	T	rs72660594	-0.0653	-0.3388			0.0268	0.0267			0.01494	8.581e-37			0.0027	0.0426	0.9491	False	True	1_55636240_C_T	1.0	3459	0.1
Apo-A1, Apo-B	Any stroke	1	55719011	55719011	A	G	rs2802867	0.011	0.0464			0.0097	0.0095			0.2569	9.928e-07			0.0111	0.0115	0.3368	False	True	1_55719011_A_G	1.0	2	0.1
Apo-A1, Apo-B	Any stroke	1	55738663	55738663	C	T	rs12086676	0.0315	0.0666			0.0113	0.0111			0.005442	1.7199999999999999e-09			0.0186	0.0122	0.1268	False	True	1_55738663_C_T	1.0	1418	0.1
Apo-A1, Apo-B	Any stroke	1	55746330	55746330	A	G	rs61773921	-0.0286	-0.0545			0.0113	0.0111			0.0116	8.345e-07			0.0067	0.0122	0.5839	False	True	1_55746330_A_G	1.0	66	0.1
Apo-A1, Apo-B	Any stroke	1	56034852	56034852	A	G	rs111304886	-0.0817	-0.1041			0.021	0.0207			0.0001004999999999	4.7060000000000004e-07			-0.0757	0.037	0.0409999999999999	False	True	1_56034852_A_G	1.0	251	0.1
Apo-A1, Apo-B	Any stroke	1	56549124	56549124	C	T	rs144361424	0.0	0.1143			0.0235	0.0231			0.9992	7.511e-07			-0.0087	0.027	0.7482	False	True	1_56549124_C_T	1.0	95	0.1
Apo-A1, Apo-B	Any stroke	1	63177539	63177539	G	T	rs60152331	-0.0431	-0.0419			0.0086	0.0085			6.134e-07	8.264e-07			0.0002	0.0097	0.9809	False	True	1_63177539_G_T	1.0	155	0.1
Apo-A1, Apo-B	Any stroke	1	109820884	109820884	A	G	rs11577931	0.0185	0.0842			0.0167	0.0161			0.2672	1.691e-07			0.0227	0.0168	0.1765	False	True	1_109820884_A_G	1.0	652	0.1
Apo-A1, Apo-B	Any stroke	1	220974545	220974545	C	T	rs10863565	0.053	0.0236			0.0103	0.01			2.714e-07	0.01839			-0.0082	0.011	0.4578	False	True	1_220974545_C_T	1.0	482	0.1
Apo-A1, Apo-B	Any stroke	11	61618012	61618012	C	T	rs2727263	0.0629	0.0235			0.0124	0.0124			4.315e-07	0.05885			0.0405	0.0169	0.0166699999999999	False	True	11_61618012_C_T	1.0	287	0.1
Apo-A1, Apo-B	Any stroke	11	61637587	61637587	C	T	rs174628	-0.0491	-0.0097			0.01	0.01			8.362999999999999e-07	0.3279			-0.0138	0.0116	0.236	False	True	11_61637587_C_T	1.0	64	0.1
Apo-A1, Apo-B	Any stroke	11	61803540	61803540	A	G	rs10897209	-0.1029	-0.0392			0.0203	0.0203			3.842e-07	0.05313			-0.0375	0.0286	0.1905	False	True	11_61803540_A_G	1.0	326	0.1
Apo-A1, Apo-B	Any stroke	11	116519655	116519655	C	T	rs516226	-0.0116	-0.0473			0.0094	0.0094			0.2181	5.313e-07			0.0073	0.0118	0.535	False	True	11_116519655_C_T	1.0	202	0.1
Apo-A1, Apo-B	Any stroke	11	116529313	116529313	A	G	rs61906078	-0.0124	0.0865			0.0168	0.0168			0.4589	2.465e-07			-0.0046	0.0221	0.8349	False	True	11_116529313_A_G	1.0	518	0.1
Apo-A1, Apo-B	Any stroke	11	116588629	116588629	C	T	rs4938305	-0.0106	-0.0498			0.0101	0.0101			0.2968	8.390999999999999e-07			-0.0048	0.0112	0.6714	False	True	11_116588629_C_T	1.0	62	0.1
Apo-A1, Apo-B	Any stroke	11	116598988	116598988	A	G	rs180360	-0.0211	0.0483			0.0087	0.0087			0.01571	2.91e-08			0.0055	0.0103	0.5897	False	True	11_116598988_A_G	1.0	1090	0.1
Apo-A1, Apo-B	Any stroke	11	116981335	116981335	A	G	rs6589595	0.0529	0.0338			0.0107	0.0107			8.443000000000001e-07	0.001634			-0.0155	0.0134	0.2466	False	True	11_116981335_A_G	1.0	59	0.1
Apo-A1, Apo-B	Any stroke	11	116981580	116981580	A	G	rs2127907	0.0139999999999999	0.06			0.0122	0.0122			0.254	9.474e-07			0.0016	0.0143	0.9088	False	True	11_116981580_A_G	1.0	21	0.1
Apo-A1, Apo-B	Any stroke	12	109953417	109953417	A	G	rs2879107	-0.0423	0.0017			0.0084	0.0081			4.544e-07	0.8318			0.0053	0.009	0.5513	False	True	12_109953417_A_G	1.0	265	0.1
Apo-A1, Apo-B	Any stroke	12	125265201	125265201	A	G	rs921919	-0.0425	0.0019			0.0087	0.0085			9.266e-07	0.8215			-0.0107	0.0104	0.3045	False	True	12_125265201_A_G	1.0	32	0.1
Apo-A1, Apo-B	Any stroke	12	125286650	125286650	C	T	rs4765610	-0.0403	0.0112			0.0082	0.008			9.169e-07	0.1611			-0.0064	0.0093	0.4921	False	True	12_125286650_C_T	1.0	38	0.1
Apo-A1, Apo-B	Any stroke	12	125317391	125317391	A	C	rs10773107	-0.0515	-0.0033			0.0103	0.0103			6.027000000000001e-07	0.7484			0.0124	0.011	0.2588	False	True	12_125317391_A_C	1.0	162	0.1
Apo-A1, Apo-B	Any stroke	12	125324798	125324798	A	C	rs61941676	-0.0633	0.021			0.0128	0.0126			7.77e-07	0.09691			0.0035	0.0141	0.8048	False	True	12_125324798_A_C	1.0	88	0.1
Apo-A1, Apo-B	Any stroke	12	125338336	125338336	C	T	rs78194510	0.0745	-0.012			0.0151	0.0151			8.048999999999999e-07	0.4281			0.0244	0.0174	0.1598	False	True	12_125338336_C_T	1.0	77	0.1
Apo-A1, Apo-B	Any stroke	12	125351149	125351149	A	G	rs4435094	-0.0449	0.0054			0.0086	0.0084			1.645e-07	0.5233			-0.0073	0.0094	0.4369	False	True	12_125351149_A_G	1.0	664	0.1
Apo-A1, Apo-B	Any stroke	12	125363987	125363987	A	C	rs57276302	0.0665	-0.0279999999999999			0.0124	0.0122			7.718999999999999e-08	0.02157			0.0101	0.0136	0.4563	False	True	12_125363987_A_C	1.0	902	0.1
Apo-A1, Apo-B	Any stroke	13	66479744	66479744	A	G	rs9528999	0.0468	0.0262			0.0095	0.0091			7.945000000000001e-07	0.004141			-0.0069	0.0091	0.4473	False	True	13_66479744_A_G	1.0	80	0.1
Apo-A1, Apo-B	Any stroke	15	58520259	58520259	C	T	rs11631950	0.0462	0.0204			0.009	0.0087			2.517e-07	0.01928			0.0065	0.0099	0.5073	False	True	15_58520259_C_T	1.0	511	0.1
Apo-A1, Apo-B	Any stroke	15	58582294	58582294	C	T	rs938509	-0.0483	-0.013			0.0095	0.0092			3.64e-07	0.16			-0.0079	0.0109	0.471	False	True	15_58582294_C_T	1.0	348	0.1
Apo-A1, Apo-B	Any stroke	15	58607320	58607320	A	G	rs500590	0.0468	0.0045			0.0096	0.0092			9.944e-07	0.6268			0.0065	0.0103	0.5305	False	True	15_58607320_A_G	1.0	0	0.1
Apo-A1, Apo-B	Any stroke	15	58630019	58630019	G	T	rs12910827	-0.1221	-0.0182			0.0242	0.024			4.413e-07	0.4486			-0.0039	0.0284	0.8904	False	True	15_58630019_G_T	1.0	279	0.1
Apo-A1, Apo-B	Any stroke	15	58682690	58682690	A	G	rs34718390	0.0975	0.0275			0.0186	0.0179			1.6760000000000004e-07	0.126			-0.0337	0.0222	0.1291	False	True	15_58682690_A_G	1.0	658	0.1
Apo-A1, Apo-B	Any stroke	15	58691202	58691202	A	G	rs76898656	-0.1133	-0.0434			0.0221	0.0217			2.923e-07	0.0457			-0.0345	0.0288	0.2306	False	True	15_58691202_A_G	1.0	444	0.1
Apo-A1, Apo-B	Any stroke	15	58692007	58692007	A	G	rs440183	-0.0467	-0.0108			0.0092	0.009			3.595e-07	0.228			-0.0032	0.0104	0.7564	False	True	15_58692007_A_G	1.0	355	0.1
Apo-A1, Apo-B	Any stroke	15	58724706	58724706	A	G	rs11632618	0.1751	0.0433			0.0192	0.019			9.186000000000001e-20	0.02264			-0.0112	0.0204	0.5823	False	True	15_58724706_A_G	1.0	3216	0.1
Apo-A1, Apo-B	Any stroke	15	58727687	58727687	C	T	rs62000939	-0.0582	-0.011			0.0114	0.0111			3.3e-07	0.3225			-0.0195	0.0127	0.1261	False	True	15_58727687_C_T	1.0	389	0.1
Apo-A1, Apo-B	Any stroke	15	58728067	58728067	A	G	rs72740877	0.2339	0.0727			0.0348	0.0348			1.7239999999999997e-11	0.03687			-0.0213	0.031	0.4917	False	True	15_58728067_A_G	1.0	2053	0.1
Apo-A1, Apo-B	Any stroke	15	58931340	58931340	A	G	rs17269425	-0.1152	-0.0436			0.0228	0.0223			4.328e-07	0.05067			0.0371	0.0295	0.2093	False	True	15_58931340_A_G	1.0	286	0.1
Apo-A1, Apo-B	Any stroke	15	59531818	59531818	C	T	rs111543310	0.2504	0.0665			0.05	0.05			5.345e-07	0.1837			-0.0269	0.0542	0.6194	False	True	15_59531818_C_T	1.0	198	0.1
Apo-A1, Apo-B	Any stroke	15	59806496	59806496	G	T	rs111778770	-0.2556	-0.0317			0.049	0.049			1.819e-07	0.5175			0.0786	0.0606	0.1943	False	True	15_59806496_G_T	1.0	622	0.1
Apo-A1, Apo-B	Any stroke	16	56759532	56759532	A	G	rs190368852	0.1217	-0.0206			0.022	0.022			3.052e-08	0.3484			-0.0485	0.0268	0.07025	False	True	16_56759532_A_G	1.0	1077	0.1
Apo-A1, Apo-B	Any stroke	16	56819919	56819919	C	T	rs16962014	0.0681	-0.0027			0.0139	0.0136			9.935e-07	0.8427			-0.0002	0.0165	0.991	False	True	16_56819919_C_T	1.0	1	0.1
Apo-A1, Apo-B	Any stroke	16	56927296	56927296	C	T	rs55980617	0.0591	-0.0198			0.0117	0.0114			4.771000000000001e-07	0.0828			-0.0204	0.0132	0.123	False	True	16_56927296_C_T	1.0	242	0.1
Apo-A1, Apo-B	Any stroke	16	56938955	56938955	A	C	rs72786761	-0.1891	0.0345			0.0348	0.0348			5.639e-08	0.3214			0.0343	0.041	0.4033	False	True	16_56938955_A_C	1.0	965	0.1
Apo-A1, Apo-B	Any stroke	16	56984590	56984590	C	T	rs9938160	0.0712	-0.0091			0.01	0.0098			1.348e-12	0.3532			-0.0012	0.0109	0.9155	False	True	16_56984590_C_T	1.0	2229	0.1
Apo-A1, Apo-B	Any stroke	16	56988502	56988502	A	G	rs2399597	-0.0883	0.0221			0.012	0.0118			1.705e-13	0.0607299999999999			-0.0143	0.0129	0.2669	False	True	16_56988502_A_G	1.0	2375	0.1
Apo-A1, Apo-B	Any stroke	16	56995038	56995038	C	T	rs4783962	0.0491	0.0049			0.0095	0.0093			2.532e-07	0.594			0.0043	0.011	0.6969	False	True	16_56995038_C_T	1.0	508	0.1
Apo-A1, Apo-B	Any stroke	16	57008227	57008227	A	G	rs158480	-0.0831	0.0339			0.0123	0.0117			1.213e-11	0.00394			-0.0263	0.0143	0.06673	False	True	16_57008227_A_G	1.0	2075	0.1
Apo-A1, Apo-B	Any stroke	16	57017002	57017002	G	T	rs9923854	0.0689	-0.0013			0.013	0.0129			1.161e-07	0.9208			-0.018	0.0153	0.2395	False	True	16_57017002_G_T	1.0	801	0.1
Apo-A1, Apo-B	Any stroke	16	57019392	57019392	C	T	rs12720917	0.0667	-0.0016			0.0125	0.0125			9.603e-08	0.8962			-0.0078	0.0137	0.5684	False	True	16_57019392_C_T	1.0	847	0.1
Apo-A1, Apo-B	Any stroke	16	68021125	68021125	A	C	rs78539049	0.1022	0.0471			0.0196	0.019			1.927e-07	0.01323			0.0136	0.024	0.5699	False	True	16_68021125_A_C	1.0	602	0.1
Apo-A1, Apo-B	Any stroke	16	72052348	72052348	A	G	rs11648003	-0.0162	-0.0478			0.0099	0.0096			0.1039	6.647e-07			-0.019	0.011	0.08577	False	True	16_72052348_A_G	1.0	128	0.1
Apo-A1, Apo-B	Any stroke	17	45542260	45542260	G	T	rs112238165	-0.0576	-0.0346			0.0117	0.0115			8.908e-07	0.0026			-0.014	0.012	0.2424	False	True	17_45542260_G_T	1.0	42	0.1
Apo-A1, Apo-B	Any stroke	18	3353012	3353012	A	G	rs11081037	-0.0013	-0.0527			0.0111	0.0105			0.9039	4.652e-07			-0.001	0.0097	0.9164	False	True	18_3353012_A_G	1.0	255	0.1
Apo-A1, Apo-B	Any stroke	18	46529282	46529282	G	T	rs12959033	-0.057	-0.0052			0.0116	0.0111			9.089e-07	0.6368			-0.0228	0.0099	0.02175	False	True	18_46529282_G_T	1.0	40	0.1
Apo-A1, Apo-B	Any stroke	18	47126999	47126999	A	G	rs28512338	-0.0446	-0.0056			0.0088	0.0086			4.465e-07	0.515			0.019	0.0097	0.05	False	True	18_47126999_A_G	1.0	276	0.1
Apo-A1, Apo-B	Any stroke	18	47143458	47143458	C	T	rs17799105	-0.083	-0.0215			0.0164	0.0162			4.346e-07	0.1855			-0.0226	0.0225	0.3146	False	True	18_47143458_C_T	1.0	283	0.1
Apo-A1, Apo-B	Any stroke	18	47145202	47145202	A	G	rs12958839	0.0418	0.0166			0.0083	0.0081			5.358e-07	0.0391899999999999			-0.0113	0.0091	0.217	False	True	18_47145202_A_G	1.0	197	0.1
Apo-A1, Apo-B	Any stroke	18	47176917	47176917	C	T	rs4939888	0.042	0.0096			0.0084	0.0081			5.204999999999999e-07	0.2341			-0.0173	0.0093	0.06312	False	True	18_47176917_C_T	1.0	210	0.1
Apo-A1, Apo-B	Any stroke	18	47183012	47183012	C	T	rs11662691	0.0878	0.0075			0.0145	0.0142			1.49e-09	0.5977			-0.0023	0.0165	0.8878	False	True	18_47183012_C_T	1.0	1431	0.1
Apo-A1, Apo-B	Any stroke	18	47196870	47196870	A	G	rs80175721	-0.1565	-0.0097			0.0317	0.0312			7.661e-07	0.7556			0.0124	0.0467	0.7897	False	True	18_47196870_A_G	1.0	92	0.1
Apo-A1, Apo-B	Any stroke	18	47227334	47227334	A	G	rs12955308	-0.0416	-0.001			0.0083	0.0081			5.906e-07	0.9016			-0.0221	0.0092	0.01615	False	True	18_47227334_A_G	1.0	173	0.1
Apo-A1, Apo-B	Any stroke	19	10641608	10641608	A	G	rs10419193	0.0229	0.0468			0.0099	0.0096			0.0204199999999999	9.544e-07			0.0097	0.0098	0.3213	False	True	19_10641608_A_G	1.0	13	0.1
Apo-A1, Apo-B	Any stroke	19	10643471	10643471	A	G	rs73007332	-0.0564	-0.1393			0.0275	0.027			0.04059	2.442000000000001e-07			-0.0623	0.0299	0.03685	False	True	19_10643471_A_G	1.0	520	0.1
Apo-A1, Apo-B	Any stroke	19	10734951	10734951	C	T	rs8110479	0.0385	0.1012			0.0193	0.0189			0.04681	8.971e-08			0.0275	0.0241	0.2543	False	True	19_10734951_C_T	1.0	868	0.1
Apo-A1, Apo-B	Any stroke	19	10981992	10981992	C	T	rs117569851	-0.0267	-0.0444			0.0094	0.009			0.004331	9.262e-07			-0.0196	0.0108	0.06974	False	True	19_10981992_C_T	1.0	34	0.1
Apo-A1, Apo-B	Any stroke	19	11207516	11207516	A	G	rs73015030	-0.0841	-0.1421			0.025	0.0246			0.0007485	7.249e-09			-0.0374	0.0294	0.2028	False	True	19_11207516_A_G	1.0	1292	0.1
Apo-A1, Apo-B	Any stroke	19	11236180	11236180	A	C	rs4804144	-0.0004	0.0405			0.0084	0.0081			0.9635	6.23e-07			0.0189	0.0099	0.05467	False	True	19_11236180_A_C	1.0	150	0.1
Apo-A1, Apo-B	Any stroke	19	11243445	11243445	A	G	rs5742911	0.0213	0.0456			0.0091	0.0088			0.01911	2.314e-07			0.0042	0.01	0.6756	False	True	19_11243445_A_G	1.0	529	0.1
Apo-A1, Apo-B	Any stroke	19	11250396	11250396	C	T	rs7250183	-0.009	0.063			0.0129	0.0128			0.4872	7.681e-07			0.0097	0.0146	0.507	False	True	19_11250396_C_T	1.0	91	0.1
Apo-A1, Apo-B	Any stroke	19	11348521	11348521	A	G	rs3745683	-0.079	-0.021			0.0159	0.0156			6.577e-07	0.1802			0.0249	0.0166	0.1341	False	True	19_11348521_A_G	1.0	132	0.1
Apo-A1, Apo-B	Any stroke	19	19325963	19325963	G	T	rs3761077	0.0172	0.0701			0.0143	0.0141			0.2298	6.612999999999999e-07			0.0188	0.015	0.2108	False	True	19_19325963_G_T	1.0	130	0.1
Apo-A1, Apo-B	Any stroke	19	19479497	19479497	C	T	rs144024112	0.0906	0.1314			0.0245	0.0244			0.0002133	7.621e-08			0.0197	0.0481	0.6824	False	True	19_19479497_C_T	1.0	906	0.1
Apo-A1, Apo-B	Any stroke	19	19624481	19624481	A	G	rs189741280	0.0952	0.1433			0.0275	0.0275			0.0005479	1.8920000000000005e-07			0.0509	0.0497	0.3057	False	True	19_19624481_A_G	1.0	607	0.1
Apo-A1, Apo-B	Any stroke	19	19919422	19919422	A	G	rs141110858	-0.0983	-0.1418			0.026	0.026			0.0001606	5.045e-08			-0.0164	0.057	0.7731	False	True	19_19919422_A_G	1.0	984	0.1
Apo-A1, Apo-B	Any stroke	19	20100542	20100542	A	G	rs117706432	-0.0177	-0.0707			0.0144	0.0143			0.2175	8.285e-07			0.002	0.0159	0.9004	False	True	19_20100542_A_G	1.0	69	0.1
Apo-A1, Apo-B	Any stroke	19	20217169	20217169	C	T	rs4608457	0.0734	0.1569			0.0278	0.0278			0.008311	1.62e-08			0.0183	0.0547	0.7378	False	True	19_20217169_C_T	1.0	1190	0.1
Apo-A1, Apo-B	Any stroke	19	45135841	45135841	C	T	rs62119270	0.0063	0.1063			0.0224	0.0214			0.777	6.524e-07			-0.0286	0.0233	0.221	False	True	19_45135841_C_T	1.0	137	0.1
Apo-A1, Apo-B	Any stroke	19	45160086	45160086	A	C	rs73048351	-0.1867	-0.2666			0.0482	0.0482			0.0001085	3.122e-08			-0.0153	0.0763	0.8416	False	True	19_45160086_A_C	1.0	1072	0.1
Apo-A1, Apo-B	Any stroke	19	45225345	45225345	C	T	rs2965109	0.0163	0.0504			0.0088	0.0086			0.06498	5.647e-09			-0.0034	0.0099	0.7352	False	True	19_45225345_C_T	1.0	1322	0.1
Apo-A1, Apo-B	Any stroke	19	45234124	45234124	A	G	rs8108110	-0.004	-0.0435			0.0091	0.0088			0.6626	8.159e-07			-0.0032	0.0102	0.7564	False	True	19_45234124_A_G	1.0	72	0.1
Apo-A1, Apo-B	Any stroke	19	45302778	45302778	A	G	rs111794050	0.1734	0.2068			0.0335	0.0335			2.314e-07	6.725e-10			0.026	0.0301	0.3879	False	True	19_45302778_A_G	1.0	1564	0.1
Apo-A1, Apo-B	Any stroke	19	45324138	45324138	A	G	rs28399637	0.0158	0.0571			0.0106	0.0106			0.1334	6.412999999999999e-08			0.0028	0.0114	0.8051	False	True	19_45324138_A_G	1.0	942	0.1
Apo-A1, Apo-B	Any stroke	19	45337918	45337918	A	G	rs147711004	0.0185	0.1204			0.0233	0.0227			0.4266	1.144e-07			0.0302	0.0272	0.2672	False	True	19_45337918_A_G	1.0	813	0.1
Apo-A1, Apo-B	Any stroke	19	45351937	45351937	C	T	rs1871046	-0.0113	-0.0439			0.0089	0.0087			0.2068	4.378e-07			-0.0024	0.0098	0.8075	False	True	19_45351937_C_T	1.0	282	0.1
Apo-A1, Apo-B	Any stroke	19	45358353	45358353	C	T	rs10410835	0.0133	0.0437			0.0089	0.0088			0.1364	6.437000000000001e-07			0.014	0.0099	0.1555	False	True	19_45358353_C_T	1.0	141	0.1
Apo-A1, Apo-B	Any stroke	19	45361646	45361646	A	G	rs365653	0.0408	0.1462			0.0143	0.0139			0.004343	6.347e-26			0.0192	0.0147	0.1905	False	True	19_45361646_A_G	1.0	3338	0.1
Apo-A1, Apo-B	Any stroke	19	45382034	45382034	A	G	rs6859	0.0086	0.0601			0.0083	0.008			0.3012	7.133e-14			0.0004	0.0095	0.9654	False	True	19_45382034_A_G	1.0	2412	0.1
Apo-A1, Apo-B	Any stroke	19	45401868	45401868	C	T	rs118170342	0.0421	0.1632			0.027	0.027			0.1186	1.442e-09			0.0351	0.0295	0.2345	False	True	19_45401868_C_T	1.0	1433	0.1
Apo-A1, Apo-B	Any stroke	19	45429543	45429543	C	T	rs71352239	-0.0219	-0.0506			0.0099	0.0099			0.02653	3.056e-07			-0.0093	0.0121	0.4403	False	True	19_45429543_C_T	1.0	424	0.1
Apo-A1, Apo-B	Any stroke	19	45436657	45436657	A	G	rs28795074	-0.0411	-0.0926			0.018	0.018			0.02245	2.75e-07			-0.0188	0.0231	0.4163	False	True	19_45436657_A_G	1.0	473	0.1
Apo-A1, Apo-B	Any stroke	19	45441608	45441608	C	T	rs8106814	-0.0285	-0.0636			0.0113	0.0113			0.01157	1.711e-08			-0.0082	0.0139	0.5558	False	True	19_45441608_C_T	1.0	1177	0.1
Apo-A1, Apo-B	Any stroke	19	45478352	45478352	A	G	rs146390218	0.0907	0.1936			0.039	0.039			0.02004	6.959000000000001e-07			0.0125	0.0355	0.7246	False	True	19_45478352_A_G	1.0	119	0.1
Apo-A1, Apo-B	Any stroke	19	45723379	45723379	C	T	rs11878174	0.0223	0.0604			0.0119	0.0119			0.06122	4.15e-07			0.0018	0.0117	0.8782	False	True	19_45723379_C_T	1.0	298	0.1
Apo-A1, Apo-B	Any stroke	19	45880690	45880690	C	T	rs181765708	0.0271	0.1675			0.033	0.033			0.4118	3.857e-07			0.0149	0.0352	0.6719	False	True	19_45880690_C_T	1.0	322	0.1
Apo-A1, Apo-B	Any stroke	2	20967410	20967410	A	G	rs62124021	-0.0379	-0.1078			0.0219	0.0218			0.0829299999999999	7.545e-07			0.005	0.0342	0.8827	False	True	2_20967410_A_G	1.0	94	0.1
Apo-A1, Apo-B	Any stroke	2	21092488	21092488	C	T	rs62120792	-0.0274	-0.0743			0.0128	0.0126			0.03198	3.315e-09			-0.0185	0.016	0.2467	False	True	2_21092488_C_T	1.0	1358	0.1
Apo-A1, Apo-B	Any stroke	2	21108159	21108159	A	G	rs147826086	0.0263	0.0426			0.0086	0.0083			0.002264	3.242e-07			-0.0027	0.0101	0.7904	False	True	2_21108159_A_G	1.0	400	0.1
Apo-A1, Apo-B	Any stroke	2	21148274	21148274	A	C	rs3923037	-0.0124	0.0634			0.0085	0.0082			0.1448	1.166e-14			-0.0064	0.0094	0.4995	False	True	2_21148274_A_C	1.0	2602	0.1
Apo-A1, Apo-B	Any stroke	2	21149424	21149424	A	G	rs139919599	-0.0035	-0.0662			0.0139999999999999	0.0135			0.8009999999999999	9.24e-07			-0.0074	0.0144	0.607	False	True	2_21149424_A_G	1.0	36	0.1
Apo-A1, Apo-B	Any stroke	2	21217490	21217490	C	T	rs13392272	-0.003	-0.0904			0.0084	0.0081			0.7176	5.260000000000001e-29			0.0038	0.0092	0.6834	False	True	2_21217490_C_T	1.0	3394	0.1
Apo-A1, Apo-B	Any stroke	2	21239661	21239661	C	T	rs12720820	-0.0388	-0.0681			0.0143	0.0139			0.0066409999999999	9.658e-07			0.0149	0.0165	0.3678	False	True	2_21239661_C_T	1.0	10	0.1
Apo-A1, Apo-B	Any stroke	2	21364562	21364562	C	T	rs113588790	-0.0064	-0.1199			0.0241	0.0237			0.7892	4.23e-07			0.0451	0.0281	0.1086	False	True	2_21364562_C_T	1.0	294	0.1
Apo-A1, Apo-B	Any stroke	2	21438738	21438738	A	G	rs76611756	0.0076	0.0873			0.0165	0.0161			0.6455	6.143e-08			-0.0105	0.0218	0.6289	False	True	2_21438738_A_G	1.0	950	0.1
Apo-A1, Apo-B	Any stroke	2	21451687	21451687	A	G	rs35239705	-0.0124	-0.0515			0.0105	0.0103			0.238	6.041e-07			0.0016	0.0121	0.8945	False	True	2_21451687_A_G	1.0	160	0.1
Apo-A1, Apo-B	Any stroke	2	21530659	21530659	A	G	rs60960031	-0.0152	-0.0447			0.0085	0.0082			0.07472	5.6960000000000015e-08			-0.0119	0.0093	0.2026	False	True	2_21530659_A_G	1.0	963	0.1
Apo-A1, Apo-B	Any stroke	2	27678471	27678471	A	G	rs780105	0.0173	0.04			0.0083	0.008			0.03582	5.967e-07			0.0154	0.0098	0.1166	False	True	2_27678471_A_G	1.0	168	0.1
Apo-A1, Apo-B	Any stroke	2	27988821	27988821	A	G	rs13013484	0.0228	0.044			0.009	0.0088			0.01122	5.143e-07			-0.0119	0.0105	0.2599	False	True	2_27988821_A_G	1.0	216	0.1
Apo-A1, Apo-B	Any stroke	2	44088041	44088041	A	C	rs58762754	-0.0145	-0.1081			0.0217	0.0212			0.5043	3.581e-07			-0.1083	0.0279	0.0001014	False	True	2_44088041_A_C	1.0	358	0.1
Apo-A1, Apo-B	Any stroke	2	44092066	44092066	C	T	rs4603816	0.0168	0.048			0.0097	0.0094			0.084	3.389e-07			0.0207	0.0115	0.07268	False	True	2_44092066_C_T	1.0	375	0.1
Apo-A1, Apo-B	Any stroke	2	136479302	136479302	C	T	rs3754692	0.0492	0.0107			0.01	0.0097			9.385e-07	0.2707			-0.0065	0.0116	0.5759	False	True	2_136479302_C_T	1.0	26	0.1
Apo-A1, Apo-B	Any stroke	2	213190035	213190035	C	T	rs17347152	0.0776	0.0			0.0158	0.0152			9.5e-07	0.999			-0.0002	0.0152	0.9914	False	True	2_213190035_C_T	1.0	19	0.1
Apo-A1, Apo-B	Any stroke	20	39142516	39142516	A	G	rs2207132	0.006	0.1144			0.0226	0.0225			0.7888	3.927e-07			-0.0425	0.0319	0.1824	False	True	20_39142516_A_G	1.0	317	0.1
Apo-A1, Apo-B	Any stroke	20	43042364	43042364	C	T	rs1800961	0.1372	0.0014			0.0221	0.022			5.77e-10	0.9488			-0.0091	0.0263	0.7281	False	True	20_43042364_C_T	1.0	1592	0.1
Apo-A1, Apo-B	Any stroke	22	21984379	21984379	A	G	rs3747093	-0.0509	-0.0092			0.0103	0.0101			7.481e-07	0.3618			0.0294	0.0115	0.01049	False	True	22_21984379_A_G	1.0	96	0.1
Apo-A1, Apo-B	Any stroke	4	63875850	63875850	C	T	rs28434073	0.0244	0.1237			0.0245	0.0245			0.3187	4.218e-07			0.0029	0.0212	0.8921	False	True	4_63875850_C_T	1.0	295	0.1
Apo-A1, Apo-B	Any stroke	4	69433714	69433714	C	T	rs34664906	-0.0624	0.0006			0.0127	0.0127			9.915e-07	0.9623			0.0155	0.0155	0.3174	False	True	4_69433714_C_T	1.0	4	0.1
Apo-A1, Apo-B	Any stroke	4	73406173	73406173	A	G	rs144064722	-0.2037	-0.1989999999999999			0.035	0.0351			6.0929999999999995e-09	1.377e-08			-0.0175	0.0338	0.6054	False	True	4_73406173_A_G	1.0	1313	0.1
Apo-A1, Apo-B	Any stroke	4	103146888	103146888	A	C	rs35225200	0.1004	-0.0018			0.0201	0.0196			5.958e-07	0.9273			0.0086	0.0191	0.6515	False	True	4_103146888_A_C	1.0	170	0.1
Apo-A1, Apo-B	Any stroke	5	74343769	74343769	A	G	rs7710706	0.0143	0.0428			0.0086	0.0084			0.09613	3.331000000000001e-07			0.0073	0.0104	0.4815	False	True	5_74343769_A_G	1.0	381	0.1
Apo-A1, Apo-B	Any stroke	5	74967386	74967386	C	T	rs40060	0.0154	0.0406			0.0085	0.0082			0.06905	8.373999999999999e-07			-0.0192	0.0099	0.05251	False	True	5_74967386_C_T	1.0	63	0.1
Apo-A1, Apo-B	Any stroke	5	156367092	156367092	C	T	rs10062458	0.0251	0.0425			0.0087	0.0085			0.004078	6.246e-07			-0.0016	0.0104	0.8763	False	True	5_156367092_C_T	1.0	149	0.1
Apo-A1, Apo-B	Any stroke	7	1067403	1067403	A	G	rs74360401	0.061	0.0212			0.0124	0.0121			9.771e-07	0.07906			0.0042	0.0127	0.74	False	True	7_1067403_A_G	1.0	6	0.1
Apo-A1, Apo-B	Any stroke	7	21597631	21597631	G	T	rs59432272	0.0019	0.0415			0.0087	0.0084			0.8239	8.937999999999999e-07			-0.021	0.0093	0.02412	False	True	7_21597631_G_T	1.0	41	0.1
Apo-A1, Apo-B	Any stroke	7	21631827	21631827	A	G	rs73070437	-0.0395	-0.1016			0.0184	0.0178			0.0316	1.197e-08			0.0077	0.0208	0.7116	False	True	7_21631827_A_G	1.0	1237	0.1
Apo-A1, Apo-B	Any stroke	7	21712184	21712184	C	T	rs4719671	0.0161	0.0419			0.0086	0.0084			0.06135	5.972e-07			-0.0172	0.0095	0.06974	False	True	7_21712184_C_T	1.0	166	0.1
Apo-A1, Apo-B	Any stroke	7	73029437	73029437	C	T	rs33951980	-0.0016	0.0592			0.0124	0.0121			0.8972	9.674e-07			0.0068	0.0152	0.6534	False	True	7_73029437_C_T	1.0	8	0.1
Apo-A1, Apo-B	Any stroke	8	9231661	9231661	A	G	rs12546198	0.0659	0.0308			0.0131	0.0127			4.899000000000001e-07	0.01553			-0.0181	0.0153	0.2378	False	True	8_9231661_A_G	1.0	231	0.1
Apo-A1, Apo-B	Any stroke	8	19776981	19776981	A	C	rs4466415	-0.0624	0.0373			0.0122	0.0119			3.018e-07	0.001782			0.0158	0.013	0.2236	False	True	8_19776981_A_C	1.0	431	0.1
Apo-A1, Apo-B	Any stroke	8	19793581	19793581	C	T	rs190118115	0.1785	-0.1211			0.0316	0.0316			1.628e-08	0.0001262999999999			-0.1134	0.0393	0.003889	False	True	8_19793581_C_T	1.0	1188	0.1
Apo-A1, Apo-B	Any stroke	8	19875408	19875408	A	G	rs6586886	0.0484	-0.0342			0.0085	0.0082			1.394e-08	3.401e-05			-0.0049	0.0092	0.5912	False	True	8_19875408_A_G	1.0	1212	0.1
Apo-A1, Apo-B	Any stroke	8	126491304	126491304	C	T	rs2954030	-0.0078	-0.0459			0.0087	0.0085			0.369	5.715e-08			-0.0122	0.0095	0.1989	False	True	8_126491304_C_T	1.0	960	0.1
Apo-A1, Apo-B	Any stroke	9	15285670	15285670	A	G	rs535772	-0.0665	0.0034			0.0133	0.013			6.045e-07	0.7938			-0.0215	0.0151	0.1543	False	True	9_15285670_A_G	1.0	159	0.1
Apo-A1, Apo-B	Any stroke	9	15301428	15301428	A	C	rs2849049	0.0451	0.0065			0.0086	0.0083			1.6170000000000005e-07	0.4379999999999999			0.0086	0.0098	0.3783	False	True	9_15301428_A_C	1.0	669	0.1
Apo-A1, Apo-B	Any stroke	9	107629336	107629336	C	T	rs13301006	0.0777	0.0105			0.0136	0.0136			1.043e-08	0.4384			0.0053	0.0136	0.6959	False	True	9_107629336_C_T	1.0	1251	0.1
Apo-A1, Apo-B	Any stroke	9	107645080	107645080	C	T	rs2275542	0.0455	0.0103			0.0093	0.009			9.261e-07	0.252			0.0057	0.0099	0.5679	False	True	9_107645080_C_T	1.0	35	0.1
Apo-A1, Apo-B	Any stroke	9	136184782	136184782	A	G	rs9411395	-0.0161	-0.0492			0.0102	0.01			0.1144	9.433e-07			-0.0283	0.0118	0.01653	False	True	9_136184782_A_G	1.0	23	0.1
Apo-A1, Apo-B	Arthritis	1	27284913	27284913	C	T	rs79598313	-0.0116	-0.1314			0.0238	0.0236			0.6266	2.503e-08			0.0618754037180875	0.0609476564668491	0.31	False	True	1_27284913_C_T	1.0	859	0.1
Apo-A1, Apo-B	Arthritis	1	54715326	54715326	A	C	rs116396088	-0.0235	-0.1133			0.0232	0.0231			0.3112	9.918e-07			0.1222176327242491	0.053361573005772	0.022	False	True	1_54715326_A_C	1.0	3	0.1
Apo-A1, Apo-B	Arthritis	1	54834840	54834840	C	T	rs17110517	0.0402	0.1702			0.0252	0.0252			0.1105	1.363e-11			-0.048790164169432	0.0605020816971709	0.42	False	True	1_54834840_C_T	1.0	1669	0.1
Apo-A1, Apo-B	Arthritis	1	54880705	54880705	C	T	rs72895829	0.0215	0.1374			0.0235	0.0235			0.3607	4.859e-09			-0.0582689081239758	0.0692341231418416	0.4	False	True	1_54880705_C_T	1.0	1051	0.1
Apo-A1, Apo-B	Arthritis	1	55083647	55083647	A	G	rs12073646	-0.0033	-0.0546			0.0112	0.0109			0.7716	6.083e-07			0.009950330853168	0.0356235330429654	0.78	False	True	1_55083647_A_G	1.0	127	0.1
Apo-A1, Apo-B	Arthritis	1	55160482	55160482	G	T	.	0.0613	0.1422			0.0203	0.0198			0.0025559999999999	7.967e-13			-0.0295588022415444	0.0579500890268131	0.61	False	True	1_55160482_G_T	1.0	1842	0.1
Apo-A1, Apo-B	Arthritis	1	55378724	55378724	A	G	.	-0.0173	-0.1431			0.0243	0.0243			0.4771	3.8390000000000005e-09			-0.0304592074847085	0.1508677130840261	0.84	False	True	1_55378724_A_G	1.0	1071	0.1
Apo-A1, Apo-B	Arthritis	1	55431933	55431933	C	T	rs12043403	-0.0382	-0.1142			0.0185	0.0185			0.03878	5.993e-10			0.0100503358535014	0.0531430810396254	0.85	False	True	1_55431933_C_T	1.0	1260	0.1
Apo-A1, Apo-B	Arthritis	1	55494017	55494017	C	T	rs12748266	-0.0253	-0.073			0.0112	0.011			0.02374	2.894e-11			-0.009950330853168	0.0200672055719982	0.62	False	True	1_55494017_C_T	1.0	1622	0.1
Apo-A1, Apo-B	Arthritis	1	55503448	55503448	A	G	rs17111503	-0.0358	-0.0497			0.0101	0.0099			0.0003786	4.648e-07			0.0295588022415444	0.0200291245014641	0.14	False	True	1_55503448_A_G	1.0	207	0.1
Apo-A1, Apo-B	Arthritis	1	55519015	55519015	G	T	rs639750	-0.0018	-0.043			0.0089	0.0087			0.841	8.148e-07			0.0100503358535014	0.0214889066906515	0.64	False	True	1_55519015_G_T	1.0	59	0.1
Apo-A1, Apo-B	Arthritis	1	55636240	55636240	C	T	rs72660594	-0.0653	-0.3388			0.0268	0.0267			0.01494	8.581e-37			-0.0582689081239758	0.1460904301920713	0.69	False	True	1_55636240_C_T	1.0	2924	0.1
Apo-A1, Apo-B	Arthritis	1	55719011	55719011	A	G	rs2802867	0.011	0.0464			0.0097	0.0095			0.2569	9.928e-07			-0.0304592074847085	0.0237674458863969	0.2	False	True	1_55719011_A_G	1.0	2	0.1
Apo-A1, Apo-B	Arthritis	1	55738663	55738663	C	T	rs12086676	0.0315	0.0666			0.0113	0.0111			0.005442	1.7199999999999999e-09			-0.0198026272961797	0.0331280499207678	0.55	False	True	1_55738663_C_T	1.0	1127	0.1
Apo-A1, Apo-B	Arthritis	1	55746330	55746330	A	G	rs61773921	-0.0286	-0.0545			0.0113	0.0111			0.0116	8.345e-07			0.0295588022415444	0.0262420410455187	0.26	False	True	1_55746330_A_G	1.0	53	0.1
Apo-A1, Apo-B	Arthritis	1	56608087	56608087	C	T	rs116057551	-0.0001	0.1176			0.0236	0.0233			0.9958	4.297e-07			0.0100503358535014	0.0531430810396254	0.85	False	True	1_56608087_C_T	1.0	230	0.1
Apo-A1, Apo-B	Arthritis	1	63177539	63177539	G	T	rs60152331	-0.0431	-0.0419			0.0086	0.0085			6.134e-07	8.264e-07			0.0100503358535014	0.0418021950691049	0.81	False	True	1_63177539_G_T	1.0	125	0.1
Apo-A1, Apo-B	Arthritis	1	109820884	109820884	A	G	rs11577931	0.0185	0.0842			0.0167	0.0161			0.2672	1.691e-07			-0.0100503358535014	0.0531430810396254	0.85	False	True	1_109820884_A_G	1.0	515	0.1
Apo-A1, Apo-B	Arthritis	1	220974545	220974545	C	T	rs10863565	0.053	0.0236			0.0103	0.01			2.714e-07	0.01839			0.0408219945202551	0.023317712518874	0.08	False	True	1_220974545_C_T	1.0	384	0.1
Apo-A1, Apo-B	Arthritis	11	61618012	61618012	C	T	rs2727263	0.0629	0.0235			0.0124	0.0124			4.315e-07	0.05885			0.0304592074847085	0.0385954506514523	0.43	False	True	11_61618012_C_T	1.0	229	0.1
Apo-A1, Apo-B	Arthritis	11	61803540	61803540	A	G	rs10897209	-0.1029	-0.0392			0.0203	0.0203			3.842e-07	0.05313			-0.0512932943875505	0.0622571804159633	0.41	False	True	11_61803540_A_G	1.0	263	0.1
Apo-A1, Apo-B	Arthritis	11	116519655	116519655	C	T	rs516226	-0.0116	-0.0473			0.0094	0.0094			0.2181	5.313e-07			0.0304592074847085	0.0237674458863969	0.2	False	True	11_116519655_C_T	1.0	163	0.1
Apo-A1, Apo-B	Arthritis	11	116529313	116529313	A	G	rs61906078	-0.0124	0.0865			0.0168	0.0168			0.4589	2.465e-07			0.0295588022415444	0.0428196789853172	0.49	False	True	11_116529313_A_G	1.0	409	0.1
Apo-A1, Apo-B	Arthritis	11	116588629	116588629	C	T	rs4938305	-0.0106	-0.0498			0.0101	0.0101			0.2968	8.390999999999999e-07			0.0100503358535014	0.0235841436978974	0.67	False	True	11_116588629_C_T	1.0	49	0.1
Apo-A1, Apo-B	Arthritis	11	116598988	116598988	A	G	rs180360	-0.0211	0.0483			0.0087	0.0087			0.01571	2.91e-08			-0.0100503358535014	0.0343748248676763	0.77	False	True	11_116598988_A_G	1.0	838	0.1
Apo-A1, Apo-B	Arthritis	11	116981335	116981335	A	G	rs6589595	0.0529	0.0338			0.0107	0.0107			8.443000000000001e-07	0.001634			-0.0202027073175194	0.0255992410075182	0.43	False	True	11_116981335_A_G	1.0	46	0.1
Apo-A1, Apo-B	Arthritis	11	116981580	116981580	A	G	rs2127907	0.0139999999999999	0.06			0.0122	0.0122			0.254	9.474e-07			-0.0725706928348353	0.0304061916698292	0.017	False	True	11_116981580_A_G	1.0	14	0.1
Apo-A1, Apo-B	Arthritis	12	109953417	109953417	A	G	rs2879107	-0.0423	0.0017			0.0084	0.0081			4.544e-07	0.8318			-0.0202027073175194	0.0129939866407095	0.12	False	True	12_109953417_A_G	1.0	214	0.1
Apo-A1, Apo-B	Arthritis	12	125265201	125265201	A	G	rs921919	-0.0425	0.0019			0.0087	0.0085			9.266e-07	0.8215			-0.0100503358535014	0.0302854738739691	0.74	False	True	12_125265201_A_G	1.0	23	0.1
Apo-A1, Apo-B	Arthritis	12	125286650	125286650	C	T	rs4765610	-0.0403	0.0112			0.0082	0.008			9.169e-07	0.1611			0.0100503358535014	0.0260830574280236	0.7	False	True	12_125286650_C_T	1.0	29	0.1
Apo-A1, Apo-B	Arthritis	12	125317391	125317391	A	C	rs10773107	-0.0515	-0.0033			0.0103	0.0103			6.027000000000001e-07	0.7484			0.009950330853168	0.0564160338648861	0.86	False	True	12_125317391_A_C	1.0	132	0.1
Apo-A1, Apo-B	Arthritis	12	125324798	125324798	A	C	rs61941676	-0.0633	0.021			0.0128	0.0126			7.77e-07	0.09691			-0.0304592074847085	0.0312686311139103	0.33	False	True	12_125324798_A_C	1.0	73	0.1
Apo-A1, Apo-B	Arthritis	12	125338336	125338336	C	T	rs78194510	0.0745	-0.012			0.0151	0.0151			8.048999999999999e-07	0.4281			-0.0295588022415444	0.037454529760904	0.43	False	True	12_125338336_C_T	1.0	63	0.1
Apo-A1, Apo-B	Arthritis	12	125351149	125351149	A	G	rs4435094	-0.0449	0.0054			0.0086	0.0084			1.645e-07	0.5233			-0.0202027073175194	0.0207395744925717	0.33	False	True	12_125351149_A_G	1.0	523	0.1
Apo-A1, Apo-B	Arthritis	13	66479744	66479744	A	G	rs9528999	0.0468	0.0262			0.0095	0.0091			7.945000000000001e-07	0.004141			0.009950330853168	0.0241241704843866	0.68	False	True	13_66479744_A_G	1.0	66	0.1
Apo-A1, Apo-B	Arthritis	15	58520259	58520259	C	T	rs11631950	0.0462	0.0204			0.009	0.0087			2.517e-07	0.01928			0.0202027073175194	0.019492528436764	0.3	False	True	15_58520259_C_T	1.0	403	0.1
Apo-A1, Apo-B	Arthritis	15	58607320	58607320	A	G	rs500590	0.0468	0.0045			0.0096	0.0092			9.944e-07	0.6268			0.009950330853168	0.0195076429036391	0.61	False	True	15_58607320_A_G	1.0	0	0.1
Apo-A1, Apo-B	Arthritis	15	58630019	58630019	G	T	rs12910827	-0.1221	-0.0182			0.0242	0.024			4.413e-07	0.4486			-0.0769610411361284	0.0547737519640413	0.16	False	True	15_58630019_G_T	1.0	223	0.1
Apo-A1, Apo-B	Arthritis	15	58682690	58682690	A	G	rs34718390	0.0975	0.0275			0.0186	0.0179			1.6760000000000004e-07	0.126			0.009950330853168	0.071945250255472	0.89	False	True	15_58682690_A_G	1.0	520	0.1
Apo-A1, Apo-B	Arthritis	15	58691202	58691202	A	G	rs76898656	-0.1133	-0.0434			0.0221	0.0217			2.923e-07	0.0457			-0.0943106794712412	0.062288198860601	0.13	False	True	15_58691202_A_G	1.0	353	0.1
Apo-A1, Apo-B	Arthritis	15	58692007	58692007	A	G	rs440183	-0.0467	-0.0108			0.0092	0.009			3.595e-07	0.228			0.0198026272961797	0.0286866205524569	0.49	False	True	15_58692007_A_G	1.0	283	0.1
Apo-A1, Apo-B	Arthritis	15	58720262	58720262	C	T	rs117966452	0.2415	0.0927			0.0492	0.0492			9.439e-07	0.05961			0.0512932943875505	0.1486221380638106	0.73	False	True	15_58720262_C_T	1.0	16	0.1
Apo-A1, Apo-B	Arthritis	15	58727687	58727687	C	T	rs62000939	-0.0582	-0.011			0.0114	0.0111			3.3e-07	0.3225			-0.048790164169432	0.0274969914227466	0.076	False	True	15_58727687_C_T	1.0	309	0.1
Apo-A1, Apo-B	Arthritis	15	58931340	58931340	A	G	rs17269425	-0.1152	-0.0436			0.0228	0.0223			4.328e-07	0.05067			0.009950330853168	0.0880260024273986	0.91	False	True	15_58931340_A_G	1.0	228	0.1
Apo-A1, Apo-B	Arthritis	15	59806496	59806496	G	T	.	-0.2556	-0.0317			0.049	0.049			1.819e-07	0.5175			-0.0198026272961797	0.1209996973085141	0.87	False	True	15_59806496_G_T	1.0	489	0.1
Apo-A1, Apo-B	Arthritis	16	56745752	56745752	C	T	rs147993722	-0.1742	0.0297			0.0311	0.0311			2.044e-08	0.3396			0.1278333715098848	0.075400226587168	0.09	False	True	16_56745752_C_T	1.0	885	0.1
Apo-A1, Apo-B	Arthritis	16	56759532	56759532	A	G	rs190368852	0.1217	-0.0206			0.022	0.022			3.052e-08	0.3484			-0.0725706928348353	0.0657901878972889	0.27	False	True	16_56759532_A_G	1.0	828	0.1
Apo-A1, Apo-B	Arthritis	16	56819919	56819919	C	T	rs16962014	0.0681	-0.0027			0.0139	0.0136			9.935e-07	0.8427			0.0408219945202551	0.0362414027133633	0.26	False	True	16_56819919_C_T	1.0	1	0.1
Apo-A1, Apo-B	Arthritis	16	56927296	56927296	C	T	rs55980617	0.0591	-0.0198			0.0117	0.0114			4.771000000000001e-07	0.0828			0.0100503358535014	0.0208631423848707	0.63	False	True	16_56927296_C_T	1.0	195	0.1
Apo-A1, Apo-B	Arthritis	16	56984590	56984590	C	T	rs9938160	0.0712	-0.0091			0.01	0.0098			1.348e-12	0.3532			-0.009950330853168	0.0356235330429654	0.78	False	True	16_56984590_C_T	1.0	1817	0.1
Apo-A1, Apo-B	Arthritis	16	56995038	56995038	C	T	rs4783962	0.0491	0.0049			0.0095	0.0093			2.532e-07	0.594			0.0202027073175194	0.0187006809507633	0.28	False	True	16_56995038_C_T	1.0	401	0.1
Apo-A1, Apo-B	Arthritis	16	57008227	57008227	A	G	rs158480	-0.0831	0.0339			0.0123	0.0117			1.213e-11	0.00394			-0.0202027073175194	0.0385253386065381	0.6	False	True	16_57008227_A_G	1.0	1678	0.1
Apo-A1, Apo-B	Arthritis	16	57017002	57017002	G	T	rs9923854	0.0689	-0.0013			0.013	0.0129			1.161e-07	0.9208			0.0512932943875505	0.0365058235014358	0.16	False	True	16_57017002_G_T	1.0	620	0.1
Apo-A1, Apo-B	Arthritis	16	68021125	68021125	A	C	rs78539049	0.1022	0.0471			0.0196	0.019			1.927e-07	0.01323			-0.1278333715098848	0.0578034556081181	0.027	False	True	16_68021125_A_C	1.0	472	0.1
Apo-A1, Apo-B	Arthritis	16	72108093	72108093	A	G	rs2000999	0.0192	0.0509			0.0104	0.01			0.06561	4.1e-07			0.009950330853168	0.0373636286344411	0.79	False	True	16_72108093_A_G	1.0	241	0.1
Apo-A1, Apo-B	Arthritis	17	45542260	45542260	G	T	rs112238165	-0.0576	-0.0346			0.0117	0.0115			8.908e-07	0.0026			-0.0295588022415444	0.033670038714333	0.38	False	True	17_45542260_G_T	1.0	31	0.1
Apo-A1, Apo-B	Arthritis	18	3353012	3353012	A	G	.	-0.0013	-0.0527			0.0111	0.0105			0.9039	4.652e-07			-0.0304592074847085	0.025923021169582	0.24	False	True	18_3353012_A_G	1.0	206	0.1
Apo-A1, Apo-B	Arthritis	18	47062054	47062054	G	T	rs4939873	-0.1116	-0.0409999999999999			0.0216	0.0214			2.241e-07	0.05565			-0.1397619423751586	0.0768590097899231	0.069	False	True	18_47062054_G_T	1.0	429	0.1
Apo-A1, Apo-B	Arthritis	18	47085440	47085440	C	T	rs12966382	-0.0707	-0.0236			0.0137	0.0133			2.428000000000001e-07	0.07654			0.0304592074847085	0.0300025083066702	0.31	False	True	18_47085440_C_T	1.0	412	0.1
Apo-A1, Apo-B	Arthritis	18	47145202	47145202	A	G	rs12958839	0.0418	0.0166			0.0083	0.0081			5.358e-07	0.0391899999999999			0.0392207131532813	0.0197456120035346	0.047	False	True	18_47145202_A_G	1.0	160	0.1
Apo-A1, Apo-B	Arthritis	18	47157093	47157093	C	T	rs60455398	0.0898	0.0281			0.0168	0.0166			9.633e-08	0.09155			0.0100503358535014	0.037739148780372	0.79	False	True	18_47157093_C_T	1.0	656	0.1
Apo-A1, Apo-B	Arthritis	18	47196870	47196870	A	G	rs80175721	-0.1565	-0.0097			0.0317	0.0312			7.661e-07	0.7556			0.1570037488096647	0.1546496664499611	0.31	False	True	18_47196870_A_G	1.0	77	0.1
Apo-A1, Apo-B	Arthritis	18	47227334	47227334	A	G	rs12955308	-0.0416	-0.001			0.0083	0.0081			5.906e-07	0.9016			0.0295588022415444	0.0195223336574935	0.13	False	True	18_47227334_A_G	1.0	143	0.1
Apo-A1, Apo-B	Arthritis	19	10641608	10641608	A	G	rs10419193	0.0229	0.0468			0.0099	0.0096			0.0204199999999999	9.544e-07			-0.0304592074847085	0.0164450592314245	0.064	False	True	19_10641608_A_G	1.0	8	0.1
Apo-A1, Apo-B	Arthritis	19	10643471	10643471	A	G	rs73007332	-0.0564	-0.1393			0.0275	0.027			0.04059	2.442000000000001e-07			0.0953101798043249	0.0629483263865333	0.13	False	True	19_10643471_A_G	1.0	411	0.1
Apo-A1, Apo-B	Arthritis	19	10981992	10981992	C	T	rs117569851	-0.0267	-0.0444			0.0094	0.009			0.004331	9.262e-07			0.0100503358535014	0.037739148780372	0.79	False	True	19_10981992_C_T	1.0	25	0.1
Apo-A1, Apo-B	Arthritis	19	11185919	11185919	C	T	rs10423733	-0.0509	-0.1175			0.0115	0.0111			8.972e-06	3.1040000000000005e-26			-0.009950330853168	0.0288310482587968	0.73	False	True	19_11185919_C_T	1.0	2812	0.1
Apo-A1, Apo-B	Arthritis	19	11207516	11207516	A	G	rs73015030	-0.0841	-0.1421			0.025	0.0246			0.0007485	7.249e-09			0.1043600153242428	0.0652987506436692	0.11	False	True	19_11207516_A_G	1.0	1017	0.1
Apo-A1, Apo-B	Arthritis	19	11236180	11236180	A	C	rs4804144	-0.0004	0.0405			0.0084	0.0081			0.9635	6.23e-07			-0.0304592074847085	0.0141206216283123	0.031	False	True	19_11236180_A_C	1.0	122	0.1
Apo-A1, Apo-B	Arthritis	19	11243445	11243445	A	G	rs5742911	0.0213	0.0456			0.0091	0.0088			0.01911	2.314e-07			0.009950330853168	0.0299841208775111	0.74	False	True	19_11243445_A_G	1.0	420	0.1
Apo-A1, Apo-B	Arthritis	19	11250396	11250396	C	T	rs7250183	-0.009	0.063			0.0129	0.0128			0.4872	7.681e-07			0.0100503358535014	0.037739148780372	0.79	False	True	19_11250396_C_T	1.0	75	0.1
Apo-A1, Apo-B	Arthritis	19	11341029	11341029	C	T	rs1865063	0.0759	0.0399			0.0151	0.0148			4.59e-07	0.007059			-0.0198026272961797	0.0323143072788455	0.54	False	True	19_11341029_C_T	1.0	212	0.1
Apo-A1, Apo-B	Arthritis	19	19325963	19325963	G	T	rs3761077	0.0172	0.0701			0.0143	0.0141			0.2298	6.612999999999999e-07			0.0100503358535014	0.0260830574280236	0.7	False	True	19_19325963_G_T	1.0	107	0.1
Apo-A1, Apo-B	Arthritis	19	19624481	19624481	A	G	rs189741280	0.0952	0.1433			0.0275	0.0275			0.0005479	1.8920000000000005e-07			0.0676586484738148	0.095792726847479	0.48	False	True	19_19624481_A_G	1.0	477	0.1
Apo-A1, Apo-B	Arthritis	19	20100542	20100542	A	G	rs117706432	-0.0177	-0.0707			0.0144	0.0143			0.2175	8.285e-07			0.0769610411361284	0.0306355969601197	0.012	False	True	19_20100542_A_G	1.0	56	0.1
Apo-A1, Apo-B	Arthritis	19	45135841	45135841	C	T	rs62119270	0.0063	0.1063			0.0224	0.0214			0.777	6.524e-07			0.0512932943875505	0.043654358273557	0.24	False	True	19_45135841_C_T	1.0	113	0.1
Apo-A1, Apo-B	Arthritis	19	45232205	45232205	A	G	rs1004165	0.0043	0.0429			0.0083	0.008			0.6079	8.752e-08			-0.0408219945202551	0.0255425915056966	0.11	False	True	19_45232205_A_G	1.0	675	0.1
Apo-A1, Apo-B	Arthritis	19	45253491	45253491	C	T	rs10401176	0.0291	0.1103			0.0141	0.0139			0.03896	2.073e-15			0.0943106794712412	0.0379707888842671	0.013	False	True	19_45253491_C_T	1.0	2302	0.1
Apo-A1, Apo-B	Arthritis	19	45302778	45302778	A	G	rs111794050	0.1734	0.2068			0.0335	0.0335			2.314e-07	6.725e-10			-0.1392620673335076	0.0625556244257131	0.026	False	True	19_45302778_A_G	1.0	1248	0.1
Apo-A1, Apo-B	Arthritis	19	45327459	45327459	C	T	rs4803759	0.0151	0.0466			0.0093	0.0093			0.1046	5.261e-07			-0.009950330853168	0.0166460264237514	0.55	False	True	19_45327459_C_T	1.0	165	0.1
Apo-A1, Apo-B	Arthritis	19	45331103	45331103	A	G	rs7343130	-0.0215	-0.0513			0.0088	0.0088			0.01429	5.16e-09			0.0582689081239758	0.0252466638127365	0.021	False	True	19_45331103_A_G	1.0	1048	0.1
Apo-A1, Apo-B	Arthritis	19	45337918	45337918	A	G	rs147711004	0.0185	0.1204			0.0233	0.0227			0.4266	1.144e-07			0.0769610411361284	0.0683253260364387	0.26	False	True	19_45337918_A_G	1.0	631	0.1
Apo-A1, Apo-B	Arthritis	19	45358026	45358026	C	T	rs143459034	-0.0316	-0.2213			0.0447	0.0447			0.4795	7.31e-07			-0.1988508587451651	0.1415236521486099	0.16	False	True	19_45358026_C_T	1.0	85	0.1
Apo-A1, Apo-B	Arthritis	19	45382034	45382034	A	G	rs6859	0.0086	0.0601			0.0083	0.008			0.3012	7.133e-14			-0.0202027073175194	0.0143784187853517	0.16	False	True	19_45382034_A_G	1.0	1972	0.1
Apo-A1, Apo-B	Arthritis	19	45404691	45404691	A	G	rs405697	0.0096	-0.05			0.0097	0.0095			0.3251	1.405e-07			0.0295588022415444	0.0230648559420106	0.2	False	True	19_45404691_A_G	1.0	582	0.1
Apo-A1, Apo-B	Arthritis	19	45441608	45441608	C	T	rs8106814	-0.0285	-0.0636			0.0113	0.0113			0.01157	1.711e-08			0.0100503358535014	0.0315414132405345	0.75	False	True	19_45441608_C_T	1.0	918	0.1
Apo-A1, Apo-B	Arthritis	19	45491032	45491032	C	T	rs117261169	0.0845	0.2563			0.0441	0.0441			0.05533	6.121999999999999e-09			-0.0582689081239758	0.1052954772057339	0.58	False	True	19_45491032_C_T	1.0	1035	0.1
Apo-A1, Apo-B	Arthritis	2	20967410	20967410	A	G	rs62124021	-0.0379	-0.1078			0.0219	0.0218			0.0829299999999999	7.545e-07			0.0295588022415444	0.0671923564649588	0.66	False	True	2_20967410_A_G	1.0	79	0.1
Apo-A1, Apo-B	Arthritis	2	21092488	21092488	C	T	rs62120792	-0.0274	-0.0743			0.0128	0.0126			0.03198	3.315e-09			-0.0582689081239758	0.0364592405438493	0.11	False	True	2_21092488_C_T	1.0	1078	0.1
Apo-A1, Apo-B	Arthritis	2	21108159	21108159	A	G	rs147826086	0.0263	0.0426			0.0086	0.0083			0.002264	3.242e-07			0.009950330853168	0.0151028560795358	0.51	False	True	2_21108159_A_G	1.0	319	0.1
Apo-A1, Apo-B	Arthritis	2	21148274	21148274	A	C	rs3923037	-0.0124	0.0634			0.0085	0.0082			0.1448	1.166e-14			0.009950330853168	0.0241241704843866	0.68	False	True	2_21148274_A_C	1.0	2138	0.1
Apo-A1, Apo-B	Arthritis	2	21149424	21149424	A	G	rs139919599	-0.0035	-0.0662			0.0139999999999999	0.0135			0.8009999999999999	9.24e-07			-0.0304592074847085	0.0332754743317663	0.36	False	True	2_21149424_A_G	1.0	27	0.1
Apo-A1, Apo-B	Arthritis	2	21239661	21239661	C	T	rs12720820	-0.0388	-0.0681			0.0143	0.0139			0.0066409999999999	9.658e-07			-0.0295588022415444	0.0251567102210301	0.24	False	True	2_21239661_C_T	1.0	5	0.1
Apo-A1, Apo-B	Arthritis	2	21364562	21364562	C	T	rs113588790	-0.0064	-0.1199			0.0241	0.0237			0.7892	4.23e-07			-0.0953101798043249	0.0882240798655203	0.28	False	True	2_21364562_C_T	1.0	236	0.1
Apo-A1, Apo-B	Arthritis	2	21437321	21437321	G	T	rs435262	0.0128	0.0836			0.0156	0.0153			0.4132	4.398e-08			-0.009950330853168	0.0356235330429654	0.78	False	True	2_21437321_G_T	1.0	770	0.1
Apo-A1, Apo-B	Arthritis	2	21451687	21451687	A	G	rs35239705	-0.0124	-0.0515			0.0105	0.0103			0.238	6.041e-07			-0.0202027073175194	0.0299525786887737	0.5	False	True	2_21451687_A_G	1.0	130	0.1
Apo-A1, Apo-B	Arthritis	2	21530659	21530659	A	G	rs60960031	-0.0152	-0.0447			0.0085	0.0082			0.07472	5.6960000000000015e-08			0.009950330853168	0.0299841208775111	0.74	False	True	2_21530659_A_G	1.0	739	0.1
Apo-A1, Apo-B	Arthritis	2	27678471	27678471	A	G	rs780105	0.0173	0.04			0.0083	0.008			0.03582	5.967e-07			-0.0304592074847085	0.0185178832849466	0.1	False	True	2_27678471_A_G	1.0	138	0.1
Apo-A1, Apo-B	Arthritis	2	27988821	27988821	A	G	rs13013484	0.0228	0.044			0.009	0.0088			0.01122	5.143e-07			0.009950330853168	0.0233494717095431	0.67	False	True	2_27988821_A_G	1.0	176	0.1
Apo-A1, Apo-B	Arthritis	2	44073881	44073881	C	T	rs6544713	-0.0154	-0.0506			0.0093	0.009			0.09682	1.875e-08			0.0100503358535014	0.0156219905656484	0.52	False	True	2_44073881_C_T	1.0	903	0.1
Apo-A1, Apo-B	Arthritis	2	44088041	44088041	A	C	rs58762754	-0.0145	-0.1081			0.0217	0.0212			0.5043	3.581e-07			0.0198026272961797	0.0823647389681302	0.81	False	True	2_44088041_A_C	1.0	286	0.1
Apo-A1, Apo-B	Arthritis	2	136800195	136800195	C	T	rs72974159	-0.0528	-0.0147			0.0108	0.0106			9.263e-07	0.1681			0.0100503358535014	0.0243666285204996	0.68	False	True	2_136800195_C_T	1.0	24	0.1
Apo-A1, Apo-B	Arthritis	20	43042364	43042364	C	T	rs1800961	0.1372	0.0014			0.0221	0.022			5.77e-10	0.9488			-0.0582689081239758	0.046482541984464	0.21	False	True	20_43042364_C_T	1.0	1266	0.1
Apo-A1, Apo-B	Arthritis	4	63875850	63875850	C	T	.	0.0244	0.1237			0.0245	0.0245			0.3187	4.218e-07			0.0408219945202551	0.0591358434152295	0.49	False	True	4_63875850_C_T	1.0	237	0.1
Apo-A1, Apo-B	Arthritis	4	69310287	69310287	C	T	rs150928241	0.0547	0.0304			0.0111	0.0111			8.645e-07	0.006343			0.0943106794712412	0.0514887899844474	0.067	False	True	4_69310287_C_T	1.0	40	0.1
Apo-A1, Apo-B	Arthritis	4	73406173	73406173	A	G	.	-0.2037	-0.1989999999999999			0.035	0.0351			6.0929999999999995e-09	1.377e-08			-0.0202027073175194	0.0940966920062517	0.83	False	True	4_73406173_A_G	1.0	1036	0.1
Apo-A1, Apo-B	Arthritis	4	103146888	103146888	A	C	rs35225200	0.1004	-0.0018			0.0201	0.0196			5.958e-07	0.9273			0.0198026272961797	0.0388230891563506	0.61	False	True	4_103146888_A_C	1.0	140	0.1
Apo-A1, Apo-B	Arthritis	5	74343769	74343769	A	G	rs7710706	0.0143	0.0428			0.0086	0.0084			0.09613	3.331000000000001e-07			-0.0408219945202551	0.0216196052176322	0.059	False	True	5_74343769_A_G	1.0	303	0.1
Apo-A1, Apo-B	Arthritis	5	74967386	74967386	C	T	rs40060	0.0154	0.0406			0.0085	0.0082			0.06905	8.373999999999999e-07			-0.0198026272961797	0.0216335837571076	0.36	False	True	5_74967386_C_T	1.0	50	0.1
Apo-A1, Apo-B	Arthritis	5	156367092	156367092	C	T	rs10062458	0.0251	0.0425			0.0087	0.0085			0.004078	6.246e-07			0.0100503358535014	0.0315414132405345	0.75	False	True	5_156367092_C_T	1.0	121	0.1
Apo-A1, Apo-B	Arthritis	7	1096846	1096846	A	G	rs78143408	0.0615	0.0203			0.0126	0.0121			9.657e-07	0.0928799999999999			0.009950330853168	0.0526142853939325	0.85	False	True	7_1096846_A_G	1.0	6	0.1
Apo-A1, Apo-B	Arthritis	7	21597631	21597631	G	T	rs59432272	0.0019	0.0415			0.0087	0.0084			0.8239	8.937999999999999e-07			0.0304592074847085	0.0206392415342767	0.14	False	True	7_21597631_G_T	1.0	30	0.1
Apo-A1, Apo-B	Arthritis	7	21631827	21631827	A	G	rs73070437	-0.0395	-0.1016			0.0184	0.0178			0.0316	1.197e-08			0.009950330853168	0.0607993577491194	0.87	False	True	7_21631827_A_G	1.0	968	0.1
Apo-A1, Apo-B	Arthritis	7	21712184	21712184	C	T	rs4719671	0.0161	0.0419			0.0086	0.0084			0.06135	5.972e-07			-0.009950330853168	0.0373636286344411	0.79	False	True	7_21712184_C_T	1.0	136	0.1
Apo-A1, Apo-B	Arthritis	7	73029437	73029437	C	T	rs33951980	-0.0016	0.0592			0.0124	0.0121			0.8972	9.674e-07			0.0304592074847085	0.0293884853512731	0.3	False	True	7_73029437_C_T	1.0	4	0.1
Apo-A1, Apo-B	Arthritis	8	9231661	9231661	A	G	rs12546198	0.0659	0.0308			0.0131	0.0127			4.899000000000001e-07	0.01553			-0.0408219945202551	0.0377869699985751	0.28	False	True	8_9231661_A_G	1.0	184	0.1
Apo-A1, Apo-B	Arthritis	8	19776981	19776981	A	C	rs4466415	-0.0624	0.0373			0.0122	0.0119			3.018e-07	0.001782			-0.0100503358535014	0.0251979646724954	0.69	False	True	8_19776981_A_C	1.0	341	0.1
Apo-A1, Apo-B	Arthritis	8	19793581	19793581	C	T	rs190118115	0.1785	-0.1211			0.0316	0.0316			1.628e-08	0.0001262999999999			0.0202027073175194	0.0887855562260124	0.82	False	True	8_19793581_C_T	1.0	927	0.1
Apo-A1, Apo-B	Arthritis	8	19875004	19875004	A	G	rs4333617	-0.0518	0.0383			0.0084	0.0081			7.939e-10	2.491e-06			-0.0100503358535014	0.0291208123915958	0.73	False	True	8_19875004_A_G	1.0	1226	0.1
Apo-A1, Apo-B	Arthritis	8	19931087	19931087	C	T	rs117501405	-0.1248	0.1036			0.024	0.024			1.9960000000000001e-07	1.595e-05			0.0202027073175194	0.0634030493475947	0.75	False	True	8_19931087_C_T	1.0	461	0.1
Apo-A1, Apo-B	Arthritis	8	126491304	126491304	C	T	rs2954030	-0.0078	-0.0459			0.0087	0.0085			0.369	5.715e-08			0.0100503358535014	0.0149006502331276	0.5	False	True	8_126491304_C_T	1.0	737	0.1
Apo-A1, Apo-B	Arthritis	9	15285670	15285670	A	G	rs535772	-0.0665	0.0034			0.0133	0.013			6.045e-07	0.7938			0.0198026272961797	0.0293594191615556	0.5	False	True	9_15285670_A_G	1.0	129	0.1
Apo-A1, Apo-B	Arthritis	9	15301428	15301428	A	C	rs2849049	0.0451	0.0065			0.0086	0.0083			1.6170000000000005e-07	0.4379999999999999			-0.0100503358535014	0.0359815644980404	0.78	False	True	9_15301428_A_C	1.0	527	0.1
Apo-A1, Apo-B	Arthritis	9	107629336	107629336	C	T	rs13301006	0.0777	0.0105			0.0136	0.0136			1.043e-08	0.4384			-0.009950330853168	0.0258235202140632	0.7	False	True	9_107629336_C_T	1.0	981	0.1
Apo-A1, Apo-B	Arthritis	9	107645080	107645080	C	T	rs2275542	0.0455	0.0103			0.0093	0.009			9.261e-07	0.252			0.0100503358535014	0.0172436858530473	0.56	False	True	9_107645080_C_T	1.0	26	0.1
Apo-A1, Apo-B	Arthritis	9	136184782	136184782	A	G	rs9411395	-0.0161	-0.0492			0.0102	0.01			0.1144	9.433e-07			0.009950330853168	0.0206555454854669	0.63	False	True	9_136184782_A_G	1.0	17	0.1
Apo-A1, Apo-B	BUN	1	27284913	27284913	C	T	rs79598313	-0.0116	-0.1314			0.0238	0.0236			0.6266	2.503e-08			-0.0082	0.0028	0.0035909999999999	False	True	1_27284913_C_T	1.0	983	0.1
Apo-A1, Apo-B	BUN	1	54715326	54715326	A	C	rs116396088	-0.0235	-0.1133			0.0232	0.0231			0.3112	9.918e-07			-0.0045	0.0023	0.04609	False	True	1_54715326_A_C	1.0	3	0.1
Apo-A1, Apo-B	BUN	1	54834840	54834840	C	T	rs17110517	0.0402	0.1702			0.0252	0.0252			0.1105	1.363e-11			0.0019	0.0023	0.4136	False	True	1_54834840_C_T	1.0	1893	0.1
Apo-A1, Apo-B	BUN	1	54880705	54880705	C	T	rs72895829	0.0215	0.1374			0.0235	0.0235			0.3607	4.859e-09			0.0074	0.003	0.01189	False	True	1_54880705_C_T	1.0	1185	0.1
Apo-A1, Apo-B	BUN	1	54935900	54935900	A	G	rs143345849	-0.0363	-0.1269			0.0259	0.0259			0.1609	9.303e-07			-0.0076	0.0038	0.0435199999999999	False	True	1_54935900_A_G	1.0	25	0.1
Apo-A1, Apo-B	BUN	1	55083647	55083647	A	G	rs12073646	-0.0033	-0.0546			0.0112	0.0109			0.7716	6.083e-07			0.0001	0.0011	0.9131	False	True	1_55083647_A_G	1.0	142	0.1
Apo-A1, Apo-B	BUN	1	55160482	55160482	G	T	rs74604756	0.0613	0.1422			0.0203	0.0198			0.0025559999999999	7.967e-13			-0.0016	0.0027	0.5571	False	True	1_55160482_G_T	1.0	2071	0.1
Apo-A1, Apo-B	BUN	1	55378724	55378724	A	G	rs114739858	-0.0173	-0.1431			0.0243	0.0243			0.4771	3.8390000000000005e-09			-0.0029	0.0032	0.3651	False	True	1_55378724_A_G	1.0	1203	0.1
Apo-A1, Apo-B	BUN	1	55411580	55411580	A	G	rs11580527	-0.0917	-0.3072			0.0306	0.0305			0.002734	7.393e-24			0.0035	0.0054	0.5201	False	True	1_55411580_A_G	1.0	3082	0.1
Apo-A1, Apo-B	BUN	1	55431933	55431933	C	T	rs12043403	-0.0382	-0.1142			0.0185	0.0185			0.03878	5.993e-10			0.0019	0.0018	0.2932	False	True	1_55431933_C_T	1.0	1428	0.1
Apo-A1, Apo-B	BUN	1	55496039	55496039	C	T	rs11206510	-0.0069	-0.0723			0.0115	0.0113			0.5494	1.444e-10			-0.0031	0.0013	0.01438	False	True	1_55496039_C_T	1.0	1683	0.1
Apo-A1, Apo-B	BUN	1	55503448	55503448	A	G	rs17111503	-0.0358	-0.0497			0.0101	0.0099			0.0003786	4.648e-07			-0.0008	0.0011	0.4495	False	True	1_55503448_A_G	1.0	228	0.1
Apo-A1, Apo-B	BUN	1	55519015	55519015	G	T	rs639750	-0.0018	-0.043			0.0089	0.0087			0.841	8.148e-07			-0.0018	0.001	0.0723	False	True	1_55519015_G_T	1.0	66	0.1
Apo-A1, Apo-B	BUN	1	55636240	55636240	C	T	rs72660594	-0.0653	-0.3388			0.0268	0.0267			0.01494	8.581e-37			0.008	0.0045	0.0761299999999999	False	True	1_55636240_C_T	1.0	3234	0.1
Apo-A1, Apo-B	BUN	1	55719011	55719011	A	G	rs2802867	0.011	0.0464			0.0097	0.0095			0.2569	9.928e-07			-0.0026	0.0011	0.01866	False	True	1_55719011_A_G	1.0	2	0.1
Apo-A1, Apo-B	BUN	1	55738663	55738663	C	T	rs12086676	0.0315	0.0666			0.0113	0.0111			0.005442	1.7199999999999999e-09			0.0015	0.0012	0.1891	False	True	1_55738663_C_T	1.0	1266	0.1
Apo-A1, Apo-B	BUN	1	55746330	55746330	A	G	rs61773921	-0.0286	-0.0545			0.0113	0.0111			0.0116	8.345e-07			0.0016	0.0011	0.1547	False	True	1_55746330_A_G	1.0	59	0.1
Apo-A1, Apo-B	BUN	1	56034852	56034852	A	G	rs111304886	-0.0817	-0.1041			0.021	0.0207			0.0001004999999999	4.7060000000000004e-07			-0.0023	0.0038	0.5397	False	True	1_56034852_A_G	1.0	224	0.1
Apo-A1, Apo-B	BUN	1	56549124	56549124	C	T	rs144361424	0.0	0.1143			0.0235	0.0231			0.9992	7.511e-07			0.0032	0.0025	0.2024	False	True	1_56549124_C_T	1.0	86	0.1
Apo-A1, Apo-B	BUN	1	63177539	63177539	G	T	rs60152331	-0.0431	-0.0419			0.0086	0.0085			6.134e-07	8.264e-07			-0.0007	0.001	0.5292	False	True	1_63177539_G_T	1.0	140	0.1
Apo-A1, Apo-B	BUN	1	109820884	109820884	A	G	rs11577931	0.0185	0.0842			0.0167	0.0161			0.2672	1.691e-07			-0.0021	0.0017	0.2042	False	True	1_109820884_A_G	1.0	571	0.1
Apo-A1, Apo-B	BUN	1	220974545	220974545	C	T	rs10863565	0.053	0.0236			0.0103	0.01			2.714e-07	0.01839			0.0029	0.0011	0.007072	False	True	1_220974545_C_T	1.0	434	0.1
Apo-A1, Apo-B	BUN	11	61618012	61618012	C	T	rs2727263	0.0629	0.0235			0.0124	0.0124			4.315e-07	0.05885			0.0016	0.0017	0.3379	False	True	11_61618012_C_T	1.0	256	0.1
Apo-A1, Apo-B	BUN	11	61637587	61637587	C	T	rs174628	-0.0491	-0.0097			0.01	0.01			8.362999999999999e-07	0.3279			-0.0013	0.0011	0.2465	False	True	11_61637587_C_T	1.0	57	0.1
Apo-A1, Apo-B	BUN	11	61803540	61803540	A	G	rs10897209	-0.1029	-0.0392			0.0203	0.0203			3.842e-07	0.05313			-0.0015	0.0027	0.5825	False	True	11_61803540_A_G	1.0	294	0.1
Apo-A1, Apo-B	BUN	11	116519655	116519655	C	T	rs516226	-0.0116	-0.0473			0.0094	0.0094			0.2181	5.313e-07			0.0007	0.0011	0.5526	False	True	11_116519655_C_T	1.0	180	0.1
Apo-A1, Apo-B	BUN	11	116529313	116529313	A	G	rs61906078	-0.0124	0.0865			0.0168	0.0168			0.4589	2.465e-07			-0.0026	0.002	0.2089	False	True	11_116529313_A_G	1.0	462	0.1
Apo-A1, Apo-B	BUN	11	116588629	116588629	C	T	rs4938305	-0.0106	-0.0498			0.0101	0.0101			0.2968	8.390999999999999e-07			0.0011	0.0011	0.3148	False	True	11_116588629_C_T	1.0	55	0.1
Apo-A1, Apo-B	BUN	11	116598988	116598988	A	G	rs180360	-0.0211	0.0483			0.0087	0.0087			0.01571	2.91e-08			-0.0015	0.001	0.1155	False	True	11_116598988_A_G	1.0	961	0.1
Apo-A1, Apo-B	BUN	11	116981335	116981335	A	G	rs6589595	0.0529	0.0338			0.0107	0.0107			8.443000000000001e-07	0.001634			-0.0005	0.0012	0.715	False	True	11_116981335_A_G	1.0	52	0.1
Apo-A1, Apo-B	BUN	11	116981580	116981580	A	G	rs2127907	0.0139999999999999	0.06			0.0122	0.0122			0.254	9.474e-07			-0.0009	0.0014	0.5353	False	True	11_116981580_A_G	1.0	17	0.1
Apo-A1, Apo-B	BUN	12	109953417	109953417	A	G	rs2879107	-0.0423	0.0017			0.0084	0.0081			4.544e-07	0.8318			0.0011	0.0009	0.2	False	True	12_109953417_A_G	1.0	236	0.1
Apo-A1, Apo-B	BUN	12	125265201	125265201	A	G	rs921919	-0.0425	0.0019			0.0087	0.0085			9.266e-07	0.8215			0.0015	0.001	0.1431	False	True	12_125265201_A_G	1.0	27	0.1
Apo-A1, Apo-B	BUN	12	125286650	125286650	C	T	rs4765610	-0.0403	0.0112			0.0082	0.008			9.169e-07	0.1611			0.0	0.0009	0.9993	False	True	12_125286650_C_T	1.0	32	0.1
Apo-A1, Apo-B	BUN	12	125317391	125317391	A	C	rs10773107	-0.0515	-0.0033			0.0103	0.0103			6.027000000000001e-07	0.7484			0.0005	0.001	0.5771	False	True	12_125317391_A_C	1.0	146	0.1
Apo-A1, Apo-B	BUN	12	125324798	125324798	A	C	rs61941676	-0.0633	0.021			0.0128	0.0126			7.77e-07	0.09691			0.0004	0.0014	0.7982	False	True	12_125324798_A_C	1.0	80	0.1
Apo-A1, Apo-B	BUN	12	125338336	125338336	C	T	rs78194510	0.0745	-0.012			0.0151	0.0151			8.048999999999999e-07	0.4281			0.0001	0.0018	0.9725	False	True	12_125338336_C_T	1.0	70	0.1
Apo-A1, Apo-B	BUN	12	125351149	125351149	A	G	rs4435094	-0.0449	0.0054			0.0086	0.0084			1.645e-07	0.5233			-0.001	0.001	0.3386	False	True	12_125351149_A_G	1.0	582	0.1
Apo-A1, Apo-B	BUN	12	125363987	125363987	A	C	rs57276302	0.0665	-0.0279999999999999			0.0124	0.0122			7.718999999999999e-08	0.02157			0.0005	0.0015	0.7215	False	True	12_125363987_A_C	1.0	781	0.1
Apo-A1, Apo-B	BUN	13	66479744	66479744	A	G	rs9528999	0.0468	0.0262			0.0095	0.0091			7.945000000000001e-07	0.004141			0.0012	0.0009	0.1492	False	True	13_66479744_A_G	1.0	73	0.1
Apo-A1, Apo-B	BUN	15	58520259	58520259	C	T	rs11631950	0.0462	0.0204			0.009	0.0087			2.517e-07	0.01928			-0.0015	0.001	0.1424	False	True	15_58520259_C_T	1.0	456	0.1
Apo-A1, Apo-B	BUN	15	58582294	58582294	C	T	rs938509	-0.0483	-0.013			0.0095	0.0092			3.64e-07	0.16			0.0	0.001	0.9746	False	True	15_58582294_C_T	1.0	314	0.1
Apo-A1, Apo-B	BUN	15	58607320	58607320	A	G	rs500590	0.0468	0.0045			0.0096	0.0092			9.944e-07	0.6268			-0.0017	0.001	0.08404	False	True	15_58607320_A_G	1.0	0	0.1
Apo-A1, Apo-B	BUN	15	58630019	58630019	G	T	rs12910827	-0.1221	-0.0182			0.0242	0.024			4.413e-07	0.4486			0.0032	0.0028	0.2497	False	True	15_58630019_G_T	1.0	248	0.1
Apo-A1, Apo-B	BUN	15	58682690	58682690	A	G	rs34718390	0.0975	0.0275			0.0186	0.0179			1.6760000000000004e-07	0.126			-0.0003	0.0022	0.8866	False	True	15_58682690_A_G	1.0	577	0.1
Apo-A1, Apo-B	BUN	15	58691202	58691202	A	G	rs76898656	-0.1133	-0.0434			0.0221	0.0217			2.923e-07	0.0457			-0.0015	0.0025	0.5433	False	True	15_58691202_A_G	1.0	398	0.1
Apo-A1, Apo-B	BUN	15	58692007	58692007	A	G	rs440183	-0.0467	-0.0108			0.0092	0.009			3.595e-07	0.228			0.0005	0.001	0.635	False	True	15_58692007_A_G	1.0	319	0.1
Apo-A1, Apo-B	BUN	15	58720262	58720262	C	T	rs117966452	0.2415	0.0927			0.0492	0.0492			9.439e-07	0.05961			0.0053	0.0058	0.3553	False	True	15_58720262_C_T	1.0	19	0.1
Apo-A1, Apo-B	BUN	15	58724706	58724706	A	G	rs11632618	0.1751	0.0433			0.0192	0.019			9.186000000000001e-20	0.02264			-0.0012	0.002	0.56	False	True	15_58724706_A_G	1.0	3000	0.1
Apo-A1, Apo-B	BUN	15	58727687	58727687	C	T	rs62000939	-0.0582	-0.011			0.0114	0.0111			3.3e-07	0.3225			0.0004	0.0013	0.7853	False	True	15_58727687_C_T	1.0	347	0.1
Apo-A1, Apo-B	BUN	15	58728067	58728067	A	G	rs72740877	0.2339	0.0727			0.0348	0.0348			1.7239999999999997e-11	0.03687			0.0048	0.0029	0.1006	False	True	15_58728067_A_G	1.0	1882	0.1
Apo-A1, Apo-B	BUN	15	58931340	58931340	A	G	rs17269425	-0.1152	-0.0436			0.0228	0.0223			4.328e-07	0.05067			0.0013	0.0027	0.6239	False	True	15_58931340_A_G	1.0	255	0.1
Apo-A1, Apo-B	BUN	15	59806496	59806496	G	T	rs111778770	-0.2556	-0.0317			0.049	0.049			1.819e-07	0.5175			-0.0019	0.0046	0.6862	False	True	15_59806496_G_T	1.0	544	0.1
Apo-A1, Apo-B	BUN	16	56759532	56759532	A	G	rs190368852	0.1217	-0.0206			0.022	0.022			3.052e-08	0.3484			-0.0061	0.0026	0.0199	False	True	16_56759532_A_G	1.0	948	0.1
Apo-A1, Apo-B	BUN	16	56819919	56819919	C	T	rs16962014	0.0681	-0.0027			0.0139	0.0136			9.935e-07	0.8427			-0.0008	0.0015	0.5903	False	True	16_56819919_C_T	1.0	1	0.1
Apo-A1, Apo-B	BUN	16	56927296	56927296	C	T	rs55980617	0.0591	-0.0198			0.0117	0.0114			4.771000000000001e-07	0.0828			-0.0006	0.0013	0.6507	False	True	16_56927296_C_T	1.0	215	0.1
Apo-A1, Apo-B	BUN	16	56938955	56938955	A	C	rs72786761	-0.1891	0.0345			0.0348	0.0348			5.639e-08	0.3214			0.002	0.0037	0.5879	False	True	16_56938955_A_C	1.0	840	0.1
Apo-A1, Apo-B	BUN	16	56984590	56984590	C	T	rs9938160	0.0712	-0.0091			0.01	0.0098			1.348e-12	0.3532			-0.0012	0.0011	0.2803	False	True	16_56984590_C_T	1.0	2045	0.1
Apo-A1, Apo-B	BUN	16	56988502	56988502	A	G	rs2399597	-0.0883	0.0221			0.012	0.0118			1.705e-13	0.0607299999999999			0.0017	0.0013	0.1996	False	True	16_56988502_A_G	1.0	2188	0.1
Apo-A1, Apo-B	BUN	16	56995038	56995038	C	T	rs4783962	0.0491	0.0049			0.0095	0.0093			2.532e-07	0.594			-0.0014	0.0011	0.2304	False	True	16_56995038_C_T	1.0	453	0.1
Apo-A1, Apo-B	BUN	16	57008227	57008227	A	G	rs158480	-0.0831	0.0339			0.0123	0.0117			1.213e-11	0.00394			-0.0032	0.0015	0.02951	False	True	16_57008227_A_G	1.0	1902	0.1
Apo-A1, Apo-B	BUN	16	57017002	57017002	G	T	rs9923854	0.0689	-0.0013			0.013	0.0129			1.161e-07	0.9208			0.0003	0.0015	0.8293	False	True	16_57017002_G_T	1.0	694	0.1
Apo-A1, Apo-B	BUN	16	57019392	57019392	C	T	rs12720917	0.0667	-0.0016			0.0125	0.0125			9.603e-08	0.8962			0.001	0.0015	0.4894	False	True	16_57019392_C_T	1.0	734	0.1
Apo-A1, Apo-B	BUN	16	68021125	68021125	A	C	rs78539049	0.1022	0.0471			0.0196	0.019			1.927e-07	0.01323			-0.0021	0.0027	0.4222	False	True	16_68021125_A_C	1.0	526	0.1
Apo-A1, Apo-B	BUN	16	72052348	72052348	A	G	rs11648003	-0.0162	-0.0478			0.0099	0.0096			0.1039	6.647e-07			-0.0004	0.0011	0.7246	False	True	16_72052348_A_G	1.0	117	0.1
Apo-A1, Apo-B	BUN	17	45542260	45542260	G	T	rs112238165	-0.0576	-0.0346			0.0117	0.0115			8.908e-07	0.0026			-0.0021	0.0013	0.09312	False	True	17_45542260_G_T	1.0	36	0.1
Apo-A1, Apo-B	BUN	18	3353012	3353012	A	G	rs11081037	-0.0013	-0.0527			0.0111	0.0105			0.9039	4.652e-07			0.0023	0.001	0.01707	False	True	18_3353012_A_G	1.0	227	0.1
Apo-A1, Apo-B	BUN	18	46529282	46529282	G	T	rs12959033	-0.057	-0.0052			0.0116	0.0111			9.089e-07	0.6368			0.0013	0.001	0.1827	False	True	18_46529282_G_T	1.0	34	0.1
Apo-A1, Apo-B	BUN	18	47126999	47126999	A	G	rs28512338	-0.0446	-0.0056			0.0088	0.0086			4.465e-07	0.515			0.0002	0.0009	0.8248	False	True	18_47126999_A_G	1.0	245	0.1
Apo-A1, Apo-B	BUN	18	47143458	47143458	C	T	rs17799105	-0.083	-0.0215			0.0164	0.0162			4.346e-07	0.1855			0.0056	0.0022	0.009854	False	True	18_47143458_C_T	1.0	252	0.1
Apo-A1, Apo-B	BUN	18	47145202	47145202	A	G	rs12958839	0.0418	0.0166			0.0083	0.0081			5.358e-07	0.0391899999999999			-0.0008	0.0009	0.3544	False	True	18_47145202_A_G	1.0	176	0.1
Apo-A1, Apo-B	BUN	18	47176917	47176917	C	T	rs4939888	0.042	0.0096			0.0084	0.0081			5.204999999999999e-07	0.2341			-0.0005	0.0009	0.6002	False	True	18_47176917_C_T	1.0	187	0.1
Apo-A1, Apo-B	BUN	18	47183012	47183012	C	T	rs11662691	0.0878	0.0075			0.0145	0.0142			1.49e-09	0.5977			0.0046	0.0016	0.005144	False	True	18_47183012_C_T	1.0	1279	0.1
Apo-A1, Apo-B	BUN	18	47196870	47196870	A	G	rs80175721	-0.1565	-0.0097			0.0317	0.0312			7.661e-07	0.7556			0.0027	0.0044	0.5433	False	True	18_47196870_A_G	1.0	83	0.1
Apo-A1, Apo-B	BUN	18	47227334	47227334	A	G	rs12955308	-0.0416	-0.001			0.0083	0.0081			5.906e-07	0.9016			-0.0011	0.0009	0.2136	False	True	18_47227334_A_G	1.0	157	0.1
Apo-A1, Apo-B	BUN	19	10636323	10636323	A	G	rs10402512	-0.0301	-0.0554			0.0112	0.0108			0.006914	2.759e-07			-0.0008	0.001	0.4491	False	True	19_10636323_A_G	1.0	424	0.1
Apo-A1, Apo-B	BUN	19	10643471	10643471	A	G	rs73007332	-0.0564	-0.1393			0.0275	0.027			0.04059	2.442000000000001e-07			0.0009	0.003	0.7638	False	True	19_10643471_A_G	1.0	464	0.1
Apo-A1, Apo-B	BUN	19	10734951	10734951	C	T	rs8110479	0.0385	0.1012			0.0193	0.0189			0.04681	8.971e-08			-0.0024	0.0024	0.3143	False	True	19_10734951_C_T	1.0	753	0.1
Apo-A1, Apo-B	BUN	19	10933022	10933022	C	T	rs58707334	-0.0099	-0.0444			0.0092	0.009			0.284	7.45e-07			-0.0006	0.0009	0.526	False	True	19_10933022_C_T	1.0	88	0.1
Apo-A1, Apo-B	BUN	19	11184293	11184293	C	T	rs4371271	-0.0125	-0.0582			0.009	0.0088			0.1652	4.188e-11			0.0013	0.001	0.1816	False	True	19_11184293_C_T	1.0	1809	0.1
Apo-A1, Apo-B	BUN	19	11207516	11207516	A	G	rs73015030	-0.0841	-0.1421			0.025	0.0246			0.0007485	7.249e-09			-0.0006	0.0029	0.8249	False	True	19_11207516_A_G	1.0	1150	0.1
Apo-A1, Apo-B	BUN	19	11228965	11228965	A	C	rs2738450	-0.002	0.0454			0.0087	0.0084			0.8193	7.912000000000002e-08			-0.0003	0.0009	0.7379	False	True	19_11228965_A_C	1.0	779	0.1
Apo-A1, Apo-B	BUN	19	11243445	11243445	A	G	rs5742911	0.0213	0.0456			0.0091	0.0088			0.01911	2.314e-07			-0.0003	0.001	0.8005	False	True	19_11243445_A_G	1.0	472	0.1
Apo-A1, Apo-B	BUN	19	11250396	11250396	C	T	rs7250183	-0.009	0.063			0.0129	0.0128			0.4872	7.681e-07			-0.0011	0.0013	0.4217	False	True	19_11250396_C_T	1.0	81	0.1
Apo-A1, Apo-B	BUN	19	11267757	11267757	C	T	rs12984037	-0.0076	0.0475			0.0084	0.0082			0.3656	7.8e-09			-0.0018	0.0009	0.06139	False	True	19_11267757_C_T	1.0	1135	0.1
Apo-A1, Apo-B	BUN	19	11348521	11348521	A	G	rs3745683	-0.079	-0.021			0.0159	0.0156			6.577e-07	0.1802			0.0016	0.0016	0.2972	False	True	19_11348521_A_G	1.0	121	0.1
Apo-A1, Apo-B	BUN	19	19130096	19130096	C	T	rs145717049	0.0833	0.1645			0.0286	0.0286			0.003588	8.529e-09			-0.0043	0.0068	0.5271	False	True	19_19130096_C_T	1.0	1126	0.1
Apo-A1, Apo-B	BUN	19	19325963	19325963	G	T	rs3761077	0.0172	0.0701			0.0143	0.0141			0.2298	6.612999999999999e-07			-0.0009	0.0015	0.5597	False	True	19_19325963_G_T	1.0	119	0.1
Apo-A1, Apo-B	BUN	19	19624481	19624481	A	G	rs189741280	0.0952	0.1433			0.0275	0.0275			0.0005479	1.8920000000000005e-07			-0.0032	0.0046	0.4924	False	True	19_19624481_A_G	1.0	531	0.1
Apo-A1, Apo-B	BUN	19	20100542	20100542	A	G	rs117706432	-0.0177	-0.0707			0.0144	0.0143			0.2175	8.285e-07			-0.0014	0.0015	0.3502	False	True	19_20100542_A_G	1.0	62	0.1
Apo-A1, Apo-B	BUN	19	20217169	20217169	C	T	rs4608457	0.0734	0.1569			0.0278	0.0278			0.008311	1.62e-08			0.0039	0.0049	0.4214	False	True	19_20217169_C_T	1.0	1056	0.1
Apo-A1, Apo-B	BUN	19	45135841	45135841	C	T	rs62119270	0.0063	0.1063			0.0224	0.0214			0.777	6.524e-07			-0.0005	0.0022	0.8285	False	True	19_45135841_C_T	1.0	126	0.1
Apo-A1, Apo-B	BUN	19	45160086	45160086	A	C	rs73048351	-0.1867	-0.2666			0.0482	0.0482			0.0001085	3.122e-08			-0.0025	0.006	0.6791	False	True	19_45160086_A_C	1.0	943	0.1
Apo-A1, Apo-B	BUN	19	45225345	45225345	C	T	rs2965109	0.0163	0.0504			0.0088	0.0086			0.06498	5.647e-09			0.0013	0.001	0.1858	False	True	19_45225345_C_T	1.0	1179	0.1
Apo-A1, Apo-B	BUN	19	45234124	45234124	A	G	rs8108110	-0.004	-0.0435			0.0091	0.0088			0.6626	8.159e-07			0.0013	0.0011	0.2305	False	True	19_45234124_A_G	1.0	65	0.1
Apo-A1, Apo-B	BUN	19	45302778	45302778	A	G	rs111794050	0.1734	0.2068			0.0335	0.0335			2.314e-07	6.725e-10			-0.0023	0.0029	0.4249	False	True	19_45302778_A_G	1.0	1406	0.1
Apo-A1, Apo-B	BUN	19	45324138	45324138	A	G	rs28399637	0.0158	0.0571			0.0106	0.0106			0.1334	6.412999999999999e-08			-0.0016	0.0011	0.1718	False	True	19_45324138_A_G	1.0	817	0.1
Apo-A1, Apo-B	BUN	19	45337918	45337918	A	G	rs147711004	0.0185	0.1204			0.0233	0.0227			0.4266	1.144e-07			-0.0031	0.0027	0.2512	False	True	19_45337918_A_G	1.0	706	0.1
Apo-A1, Apo-B	BUN	19	45351937	45351937	C	T	rs1871046	-0.0113	-0.0439			0.0089	0.0087			0.2068	4.378e-07			0.0023	0.001	0.01806	False	True	19_45351937_C_T	1.0	251	0.1
Apo-A1, Apo-B	BUN	19	45358026	45358026	C	T	rs143459034	-0.0316	-0.2213			0.0447	0.0447			0.4795	7.31e-07			0.0048	0.0056	0.3911	False	True	19_45358026_C_T	1.0	93	0.1
Apo-A1, Apo-B	BUN	19	45358353	45358353	C	T	rs10410835	0.0133	0.0437			0.0089	0.0088			0.1364	6.437000000000001e-07			-0.0001	0.001	0.9378	False	True	19_45358353_C_T	1.0	130	0.1
Apo-A1, Apo-B	BUN	19	45361646	45361646	A	G	rs365653	0.0408	0.1462			0.0143	0.0139			0.004343	6.347e-26			0.0004	0.0016	0.8220000000000001	False	True	19_45361646_A_G	1.0	3119	0.1
Apo-A1, Apo-B	BUN	19	45382034	45382034	A	G	rs6859	0.0086	0.0601			0.0083	0.008			0.3012	7.133e-14			0.0001	0.001	0.9144	False	True	19_45382034_A_G	1.0	2223	0.1
Apo-A1, Apo-B	BUN	19	45429543	45429543	C	T	rs71352239	-0.0219	-0.0506			0.0099	0.0099			0.02653	3.056e-07			0.0001	0.0012	0.917	False	True	19_45429543_C_T	1.0	381	0.1
Apo-A1, Apo-B	BUN	19	45436657	45436657	A	G	rs28795074	-0.0411	-0.0926			0.018	0.018			0.02245	2.75e-07			-0.0013	0.0023	0.5759	False	True	19_45436657_A_G	1.0	426	0.1
Apo-A1, Apo-B	BUN	19	45478352	45478352	A	G	rs146390218	0.0907	0.1936			0.039	0.039			0.02004	6.959000000000001e-07			0.0002	0.0035	0.9613	False	True	19_45478352_A_G	1.0	110	0.1
Apo-A1, Apo-B	BUN	19	45723379	45723379	C	T	rs11878174	0.0223	0.0604			0.0119	0.0119			0.06122	4.15e-07			0.0017	0.0011	0.1225	False	True	19_45723379_C_T	1.0	267	0.1
Apo-A1, Apo-B	BUN	2	20967410	20967410	A	G	rs62124021	-0.0379	-0.1078			0.0219	0.0218			0.0829299999999999	7.545e-07			-0.0073	0.0035	0.03603	False	True	2_20967410_A_G	1.0	85	0.1
Apo-A1, Apo-B	BUN	2	21092488	21092488	C	T	rs62120792	-0.0274	-0.0743			0.0128	0.0126			0.03198	3.315e-09			0.0002	0.0015	0.8892	False	True	2_21092488_C_T	1.0	1211	0.1
Apo-A1, Apo-B	BUN	2	21108159	21108159	A	G	rs147826086	0.0263	0.0426			0.0086	0.0083			0.002264	3.242e-07			0.0014	0.001	0.1376	False	True	2_21108159_A_G	1.0	358	0.1
Apo-A1, Apo-B	BUN	2	21148274	21148274	A	C	rs3923037	-0.0124	0.0634			0.0085	0.0082			0.1448	1.166e-14			-0.0013	0.0009	0.1528	False	True	2_21148274_A_C	1.0	2403	0.1
Apo-A1, Apo-B	BUN	2	21149424	21149424	A	G	rs139919599	-0.0035	-0.0662			0.0139999999999999	0.0135			0.8009999999999999	9.24e-07			0.0004	0.0013	0.7594	False	True	2_21149424_A_G	1.0	30	0.1
Apo-A1, Apo-B	BUN	2	21217490	21217490	C	T	rs13392272	-0.003	-0.0904			0.0084	0.0081			0.7176	5.260000000000001e-29			0.0008	0.0009	0.3778	False	True	2_21217490_C_T	1.0	3173	0.1
Apo-A1, Apo-B	BUN	2	21239661	21239661	C	T	rs12720820	-0.0388	-0.0681			0.0143	0.0139			0.0066409999999999	9.658e-07			0.0	0.0017	0.9887	False	True	2_21239661_C_T	1.0	8	0.1
Apo-A1, Apo-B	BUN	2	21364562	21364562	C	T	rs113588790	-0.0064	-0.1199			0.0241	0.0237			0.7892	4.23e-07			-0.0001	0.0028	0.9638	False	True	2_21364562_C_T	1.0	263	0.1
Apo-A1, Apo-B	BUN	2	21438738	21438738	A	G	rs76611756	0.0076	0.0873			0.0165	0.0161			0.6455	6.143e-08			-0.0012	0.0021	0.5672	False	True	2_21438738_A_G	1.0	825	0.1
Apo-A1, Apo-B	BUN	2	21451687	21451687	A	G	rs35239705	-0.0124	-0.0515			0.0105	0.0103			0.238	6.041e-07			-0.0011	0.0012	0.3556	False	True	2_21451687_A_G	1.0	144	0.1
Apo-A1, Apo-B	BUN	2	21530659	21530659	A	G	rs60960031	-0.0152	-0.0447			0.0085	0.0082			0.07472	5.6960000000000015e-08			0.0005	0.0009	0.6179	False	True	2_21530659_A_G	1.0	838	0.1
Apo-A1, Apo-B	BUN	2	27678471	27678471	A	G	rs780105	0.0173	0.04			0.0083	0.008			0.03582	5.967e-07			0.0028	0.0009	0.001363	False	True	2_27678471_A_G	1.0	152	0.1
Apo-A1, Apo-B	BUN	2	44058201	44058201	A	G	rs77725792	-0.0266	-0.1004			0.0158	0.0155			0.09261	9.383e-11			0.0005	0.0018	0.7705	False	True	2_44058201_A_G	1.0	1717	0.1
Apo-A1, Apo-B	BUN	2	44096402	44096402	A	G	rs6544717	-0.0167	-0.0482			0.0097	0.0094			0.0861	3.25e-07			-0.0013	0.001	0.1783	False	True	2_44096402_A_G	1.0	356	0.1
Apo-A1, Apo-B	BUN	2	136479302	136479302	C	T	rs3754692	0.0492	0.0107			0.01	0.0097			9.385e-07	0.2707			-0.0019	0.0011	0.1017	False	True	2_136479302_C_T	1.0	22	0.1
Apo-A1, Apo-B	BUN	2	213190035	213190035	C	T	rs17347152	0.0776	0.0			0.0158	0.0152			9.5e-07	0.999			0.0002	0.0015	0.9147	False	True	2_213190035_C_T	1.0	15	0.1
Apo-A1, Apo-B	BUN	20	39142516	39142516	A	G	rs2207132	0.006	0.1144			0.0226	0.0225			0.7888	3.927e-07			0.0027	0.0036	0.4484	False	True	20_39142516_A_G	1.0	285	0.1
Apo-A1, Apo-B	BUN	20	39183949	39183949	C	T	rs6102032	0.0166	0.0404			0.0085	0.0083			0.05272	9.84e-07			0.0019	0.0009	0.04968	False	True	20_39183949_C_T	1.0	4	0.1
Apo-A1, Apo-B	BUN	20	43042364	43042364	C	T	rs1800961	0.1372	0.0014			0.0221	0.022			5.77e-10	0.9488			0.0013	0.0027	0.6349	False	True	20_43042364_C_T	1.0	1434	0.1
Apo-A1, Apo-B	BUN	22	21984379	21984379	A	G	rs3747093	-0.0509	-0.0092			0.0103	0.0101			7.481e-07	0.3618			0.0012	0.0012	0.2946	False	True	22_21984379_A_G	1.0	87	0.1
Apo-A1, Apo-B	BUN	4	63875850	63875850	C	T	rs28434073	0.0244	0.1237			0.0245	0.0245			0.3187	4.218e-07			-0.0027	0.0023	0.2382	False	True	4_63875850_C_T	1.0	264	0.1
Apo-A1, Apo-B	BUN	4	69310287	69310287	C	T	rs150928241	0.0547	0.0304			0.0111	0.0111			8.645e-07	0.006343			0.0042	0.0014	0.0016989999999999	False	True	4_69310287_C_T	1.0	46	0.1
Apo-A1, Apo-B	BUN	4	73406173	73406173	A	G	rs144064722	-0.2037	-0.1989999999999999			0.035	0.0351			6.0929999999999995e-09	1.377e-08			0.0012	0.0035	0.7328	False	True	4_73406173_A_G	1.0	1170	0.1
Apo-A1, Apo-B	BUN	4	103146888	103146888	A	C	rs35225200	0.1004	-0.0018			0.0201	0.0196			5.958e-07	0.9273			0.0052	0.0018	0.0041189999999999	False	True	4_103146888_A_C	1.0	154	0.1
Apo-A1, Apo-B	BUN	5	74343769	74343769	A	G	rs7710706	0.0143	0.0428			0.0086	0.0084			0.09613	3.331000000000001e-07			0.0005	0.001	0.6346	False	True	5_74343769_A_G	1.0	339	0.1
Apo-A1, Apo-B	BUN	5	74967386	74967386	C	T	rs40060	0.0154	0.0406			0.0085	0.0082			0.06905	8.373999999999999e-07			-0.0009	0.0009	0.305	False	True	5_74967386_C_T	1.0	56	0.1
Apo-A1, Apo-B	BUN	5	156381370	156381370	A	G	rs7724832	0.0261	0.0431			0.0088	0.0085			0.002887	3.726e-07			0.0006	0.001	0.5645	False	True	5_156381370_A_G	1.0	305	0.1
Apo-A1, Apo-B	BUN	7	1067403	1067403	A	G	rs74360401	0.061	0.0212			0.0124	0.0121			9.771e-07	0.07906			0.0033	0.0012	0.005862	False	True	7_1067403_A_G	1.0	5	0.1
Apo-A1, Apo-B	BUN	7	21597631	21597631	G	T	rs59432272	0.0019	0.0415			0.0087	0.0084			0.8239	8.937999999999999e-07			-0.0011	0.0009	0.1899	False	True	7_21597631_G_T	1.0	35	0.1
Apo-A1, Apo-B	BUN	7	21631827	21631827	A	G	rs73070437	-0.0395	-0.1016			0.0184	0.0178			0.0316	1.197e-08			0.0019	0.002	0.3482	False	True	7_21631827_A_G	1.0	1098	0.1
Apo-A1, Apo-B	BUN	7	21712184	21712184	C	T	rs4719671	0.0161	0.0419			0.0086	0.0084			0.06135	5.972e-07			-0.0011	0.001	0.2498	False	True	7_21712184_C_T	1.0	150	0.1
Apo-A1, Apo-B	BUN	7	73029437	73029437	C	T	rs33951980	-0.0016	0.0592			0.0124	0.0121			0.8972	9.674e-07			0.0033	0.0013	0.01097	False	True	7_73029437_C_T	1.0	7	0.1
Apo-A1, Apo-B	BUN	8	9231661	9231661	A	G	rs12546198	0.0659	0.0308			0.0131	0.0127			4.899000000000001e-07	0.01553			-0.0038	0.0016	0.01369	False	True	8_9231661_A_G	1.0	204	0.1
Apo-A1, Apo-B	BUN	8	19776981	19776981	A	C	rs4466415	-0.0624	0.0373			0.0122	0.0119			3.018e-07	0.001782			0.0005	0.0012	0.6601	False	True	8_19776981_A_C	1.0	387	0.1
Apo-A1, Apo-B	BUN	8	19813529	19813529	A	G	rs268	0.1917	-0.1163			0.0315	0.0315			1.155e-09	0.0002229			-0.0013	0.0034	0.7061	False	True	8_19813529_A_G	1.0	1310	0.1
Apo-A1, Apo-B	BUN	8	19875408	19875408	A	G	rs6586886	0.0484	-0.0342			0.0085	0.0082			1.394e-08	3.401e-05			0.001	0.0009	0.2621	False	True	8_19875408_A_G	1.0	1074	0.1
Apo-A1, Apo-B	BUN	8	126491304	126491304	C	T	rs2954030	-0.0078	-0.0459			0.0087	0.0085			0.369	5.715e-08			-0.0022	0.0009	0.02154	False	True	8_126491304_C_T	1.0	835	0.1
Apo-A1, Apo-B	BUN	9	15285448	15285448	G	T	rs7035801	0.0568	0.0011			0.0113	0.011			4.657e-07	0.9236			0.0003	0.0012	0.8256	False	True	9_15285448_G_T	1.0	225	0.1
Apo-A1, Apo-B	BUN	9	107629336	107629336	C	T	rs13301006	0.0777	0.0105			0.0136	0.0136			1.043e-08	0.4384			0.0002	0.0014	0.8649	False	True	9_107629336_C_T	1.0	1112	0.1
Apo-A1, Apo-B	BUN	9	107645080	107645080	C	T	rs2275542	0.0455	0.0103			0.0093	0.009			9.261e-07	0.252			0.0006	0.0009	0.4932	False	True	9_107645080_C_T	1.0	29	0.1
Apo-A1, Apo-B	CD	1	3738018	3738018	C	T	.	-0.1554	-0.4149			0.0843	0.0844			0.06547	8.849e-07			0.0698968513822573	0.1415	0.6214	False	True	1_3738018_C_T	1.0	45	0.1
Apo-A1, Apo-B	CD	1	27284913	27284913	C	T	rs79598313	-0.0116	-0.1314			0.0238	0.0236			0.6266	2.503e-08			-0.0630968574396731	0.0795	0.4273	False	True	1_27284913_C_T	1.0	1121	0.1
Apo-A1, Apo-B	CD	1	54715326	54715326	A	C	rs116396088	-0.0235	-0.1133			0.0232	0.0231			0.3112	9.918e-07			0.0737986386007454	0.0603	0.2209	False	True	1_54715326_A_C	1.0	3	0.1
Apo-A1, Apo-B	CD	1	54834840	54834840	C	T	rs17110517	0.0402	0.1702			0.0252	0.0252			0.1105	1.363e-11			-0.126103876795726	0.0657	0.05511	False	True	1_54834840_C_T	1.0	2078	0.1
Apo-A1, Apo-B	CD	1	54880705	54880705	C	T	rs72895829	0.0215	0.1374			0.0235	0.0235			0.3607	4.859e-09			-0.0289955368412524	0.0682	0.6704	False	True	1_54880705_C_T	1.0	1337	0.1
Apo-A1, Apo-B	CD	1	54935900	54935900	A	G	rs143345849	-0.0363	-0.1269			0.0259	0.0259			0.1609	9.303e-07			0.0654974362315006	0.1043	0.5299	False	True	1_54935900_A_G	1.0	31	0.1
Apo-A1, Apo-B	CD	1	55083647	55083647	A	G	rs12073646	-0.0033	-0.0546			0.0112	0.0109			0.7716	6.083e-07			0.0154992634469237	0.0291	0.5947	False	True	1_55083647_A_G	1.0	159	0.1
Apo-A1, Apo-B	CD	1	55160482	55160482	G	T	.	0.0613	0.1422			0.0203	0.0198			0.0025559999999999	7.967e-13			-0.0563992368491195	0.0635	0.375	False	True	1_55160482_G_T	1.0	2268	0.1
Apo-A1, Apo-B	CD	1	55334001	55334001	A	G	.	-0.1084	-0.3197			0.0409	0.0408			0.008067	4.998e-15			0.0168964476597299	0.1389	0.9029	False	True	1_55334001_A_G	1.0	2724	0.1
Apo-A1, Apo-B	CD	1	55378724	55378724	A	G	.	-0.0173	-0.1431			0.0243	0.0243			0.4771	3.8390000000000005e-09			0.0358014124633833	0.0783	0.6474	False	True	1_55378724_A_G	1.0	1358	0.1
Apo-A1, Apo-B	CD	1	55411580	55411580	A	G	rs11580527	-0.0917	-0.3072			0.0306	0.0305			0.002734	7.393e-24			0.0066975214477213	0.1486	0.9638	False	True	1_55411580_A_G	1.0	3313	0.1
Apo-A1, Apo-B	CD	1	55431933	55431933	C	T	rs12043403	-0.0382	-0.1142			0.0185	0.0185			0.03878	5.993e-10			-0.0434042576072855	0.0471	0.3572	False	True	1_55431933_C_T	1.0	1598	0.1
Apo-A1, Apo-B	CD	1	55496039	55496039	C	T	rs11206510	-0.0069	-0.0723			0.0115	0.0113			0.5494	1.444e-10			-0.0195967237465574	0.0304	0.5193	False	True	1_55496039_C_T	1.0	1860	0.1
Apo-A1, Apo-B	CD	1	55503448	55503448	A	G	rs17111503	-0.0358	-0.0497			0.0101	0.0099			0.0003786	4.648e-07			-0.0057967688471773	0.0273	0.8305	False	True	1_55503448_A_G	1.0	258	0.1
Apo-A1, Apo-B	CD	1	55519015	55519015	G	T	rs639750	-0.0018	-0.043			0.0089	0.0087			0.841	8.148e-07			0.0341050206499512	0.0268	0.2031	False	True	1_55519015_G_T	1.0	74	0.1
Apo-A1, Apo-B	CD	1	55636240	55636240	C	T	rs72660594	-0.0653	-0.3388			0.0268	0.0267			0.01494	8.581e-37			-0.16369923266586	0.1128	0.1466	False	True	1_55636240_C_T	1.0	3472	0.1
Apo-A1, Apo-B	CD	1	55719011	55719011	A	G	rs2802867	0.011	0.0464			0.0097	0.0095			0.2569	9.928e-07			0.0407003871263756	0.0293	0.1653	False	True	1_55719011_A_G	1.0	2	0.1
Apo-A1, Apo-B	CD	1	55738663	55738663	C	T	rs12086676	0.0315	0.0666			0.0113	0.0111			0.005442	1.7199999999999999e-09			-0.0166997792224134	0.0317	0.5993	False	True	1_55738663_C_T	1.0	1430	0.1
Apo-A1, Apo-B	CD	1	55746330	55746330	A	G	rs61773921	-0.0286	-0.0545			0.0113	0.0111			0.0116	8.345e-07			-0.0164953025291975	0.0306	0.5905	False	True	1_55746330_A_G	1.0	67	0.1
Apo-A1, Apo-B	CD	1	56034852	56034852	A	G	rs111304886	-0.0817	-0.1041			0.021	0.0207			0.0001004999999999	4.7060000000000004e-07			0.1824965414832408	0.1014	0.07185	False	True	1_56034852_A_G	1.0	253	0.1
Apo-A1, Apo-B	CD	1	56549124	56549124	C	T	rs144361424	0.0	0.1143			0.0235	0.0231			0.9992	7.511e-07			-0.0441986870716701	0.0657	0.5008	False	True	1_56549124_C_T	1.0	96	0.1
Apo-A1, Apo-B	CD	1	109820884	109820884	A	G	rs11577931	0.0185	0.0842			0.0167	0.0161			0.2672	1.691e-07			0.0518996105407573	0.0433	0.231	False	True	1_109820884_A_G	1.0	655	0.1
Apo-A1, Apo-B	CD	1	220974545	220974545	C	T	rs10863565	0.053	0.0236			0.0103	0.01			2.714e-07	0.01839			0.0346949697968868	0.0279	0.2139	False	True	1_220974545_C_T	1.0	485	0.1
Apo-A1, Apo-B	CD	11	61618012	61618012	C	T	rs2727263	0.0629	0.0235			0.0124	0.0124			4.315e-07	0.05885			-0.1132036774938521	0.044	0.01013	False	True	11_61618012_C_T	1.0	289	0.1
Apo-A1, Apo-B	CD	11	61637587	61637587	C	T	rs174628	-0.0491	-0.0097			0.01	0.01			8.362999999999999e-07	0.3279			0.0626948883400779	0.0285	0.02754	False	True	11_61637587_C_T	1.0	65	0.1
Apo-A1, Apo-B	CD	11	61803540	61803540	A	G	rs10897209	-0.1029	-0.0392			0.0203	0.0203			3.842e-07	0.05313			0.0555009298608741	0.071	0.4347	False	True	11_61803540_A_G	1.0	328	0.1
Apo-A1, Apo-B	CD	11	116519655	116519655	C	T	rs516226	-0.0116	-0.0473			0.0094	0.0094			0.2181	5.313e-07			-0.0409019913204257	0.0294	0.1644	False	True	11_116519655_C_T	1.0	204	0.1
Apo-A1, Apo-B	CD	11	116529313	116529313	A	G	rs61906078	-0.0124	0.0865			0.0168	0.0168			0.4589	2.465e-07			0.0308977113278437	0.0555	0.5777	False	True	11_116529313_A_G	1.0	521	0.1
Apo-A1, Apo-B	CD	11	116588629	116588629	C	T	rs4938305	-0.0106	-0.0498			0.0101	0.0101			0.2968	8.390999999999999e-07			0.0104039337153929	0.0286	0.7151	False	True	11_116588629_C_T	1.0	63	0.1
Apo-A1, Apo-B	CD	11	116598988	116598988	A	G	rs180360	-0.0211	0.0483			0.0087	0.0087			0.01571	2.91e-08			-0.0119005312583871	0.0253	0.6382	False	True	11_116598988_A_G	1.0	1097	0.1
Apo-A1, Apo-B	CD	11	116981335	116981335	A	G	rs6589595	0.0529	0.0338			0.0107	0.0107			8.443000000000001e-07	0.001634			0.0116024307308397	0.0326	0.7207	False	True	11_116981335_A_G	1.0	60	0.1
Apo-A1, Apo-B	CD	11	116981580	116981580	A	G	rs2127907	0.0139999999999999	0.06			0.0122	0.0122			0.254	9.474e-07			0.0218006299588528	0.0357	0.5423	False	True	11_116981580_A_G	1.0	21	0.1
Apo-A1, Apo-B	CD	12	109953417	109953417	A	G	rs2879107	-0.0423	0.0017			0.0084	0.0081			4.544e-07	0.8318			-0.0226956079321884	0.023	0.3229	False	True	12_109953417_A_G	1.0	267	0.1
Apo-A1, Apo-B	CD	12	125265201	125265201	A	G	rs921919	-0.0425	0.0019			0.0087	0.0085			9.266e-07	0.8215			-0.007095110875924	0.0265	0.7888	False	True	12_125265201_A_G	1.0	33	0.1
Apo-A1, Apo-B	CD	12	125286650	125286650	C	T	rs4765610	-0.0403	0.0112			0.0082	0.008			9.169e-07	0.1611			-0.0298985503458633	0.023	0.1942	False	True	12_125286650_C_T	1.0	39	0.1
Apo-A1, Apo-B	CD	12	125317391	125317391	A	C	rs10773107	-0.0515	-0.0033			0.0103	0.0103			6.027000000000001e-07	0.7484			-0.0172987645783294	0.0299	0.5638	False	True	12_125317391_A_C	1.0	164	0.1
Apo-A1, Apo-B	CD	12	125324798	125324798	A	C	rs61941676	-0.0633	0.021			0.0128	0.0126			7.77e-07	0.09691			0.0551035262260241	0.0371	0.1381	False	True	12_125324798_A_C	1.0	89	0.1
Apo-A1, Apo-B	CD	12	125338336	125338336	C	T	rs78194510	0.0745	-0.012			0.0151	0.0151			8.048999999999999e-07	0.4281			-0.0193025022544974	0.046	0.6753	False	True	12_125338336_C_T	1.0	78	0.1
Apo-A1, Apo-B	CD	12	125351149	125351149	A	G	rs4435094	-0.0449	0.0054			0.0086	0.0084			1.645e-07	0.5233			0.0009995003330834	0.0239	0.9668	False	True	12_125351149_A_G	1.0	668	0.1
Apo-A1, Apo-B	CD	12	125363987	125363987	A	C	rs57276302	0.0665	-0.0279999999999999			0.0124	0.0122			7.718999999999999e-08	0.02157			0.0097027754613851	0.0361	0.7878	False	True	12_125363987_A_C	1.0	907	0.1
Apo-A1, Apo-B	CD	13	66479744	66479744	A	G	rs9528999	0.0468	0.0262			0.0095	0.0091			7.945000000000001e-07	0.004141			-0.0102018624845967	0.0228	0.6545	False	True	13_66479744_A_G	1.0	81	0.1
Apo-A1, Apo-B	CD	15	58520259	58520259	C	T	rs11631950	0.0462	0.0204			0.009	0.0087			2.517e-07	0.01928			0.0217038334437866	0.0244	0.3739	False	True	15_58520259_C_T	1.0	514	0.1
Apo-A1, Apo-B	CD	15	58582294	58582294	C	T	rs938509	-0.0483	-0.013			0.0095	0.0092			3.64e-07	0.16			0.0299953975354008	0.0261	0.2498	False	True	15_58582294_C_T	1.0	350	0.1
Apo-A1, Apo-B	CD	15	58607320	58607320	A	G	rs500590	0.0468	0.0045			0.0096	0.0092			9.944e-07	0.6268			0.0382009626151637	0.0255	0.1343	False	True	15_58607320_A_G	1.0	0	0.1
Apo-A1, Apo-B	CD	15	58630019	58630019	G	T	rs12910827	-0.1221	-0.0182			0.0242	0.024			4.413e-07	0.4486			0.0206007457079634	0.0742	0.7812	False	True	15_58630019_G_T	1.0	281	0.1
Apo-A1, Apo-B	CD	15	58682690	58682690	A	G	rs34718390	0.0975	0.0275			0.0186	0.0179			1.6760000000000004e-07	0.126			0.0020977980821461	0.0548	0.9698	False	True	15_58682690_A_G	1.0	662	0.1
Apo-A1, Apo-B	CD	15	58691202	58691202	A	G	rs76898656	-0.1133	-0.0434			0.0221	0.0217			2.923e-07	0.0457			0.025901637522653	0.0718	0.7185	False	True	15_58691202_A_G	1.0	447	0.1
Apo-A1, Apo-B	CD	15	58692007	58692007	A	G	rs440183	-0.0467	-0.0108			0.0092	0.009			3.595e-07	0.228			-0.0290993078252747	0.0258	0.258	False	True	15_58692007_A_G	1.0	357	0.1
Apo-A1, Apo-B	CD	15	58720262	58720262	C	T	rs117966452	0.2415	0.0927			0.0492	0.0492			9.439e-07	0.05961			-0.0315955615897505	0.1365	0.8170000000000001	False	True	15_58720262_C_T	1.0	23	0.1
Apo-A1, Apo-B	CD	15	58727687	58727687	C	T	rs62000939	-0.0582	-0.011			0.0114	0.0111			3.3e-07	0.3225			-0.0321960982163169	0.0324	0.32	False	True	15_58727687_C_T	1.0	392	0.1
Apo-A1, Apo-B	CD	15	58728067	58728067	A	G	rs72740877	0.2339	0.0727			0.0348	0.0348			1.7239999999999997e-11	0.03687			0.0539008916487974	0.0812	0.5073	False	True	15_58728067_A_G	1.0	2065	0.1
Apo-A1, Apo-B	CD	15	58931340	58931340	A	G	rs17269425	-0.1152	-0.0436			0.0228	0.0223			4.328e-07	0.05067			-0.0231048737150967	0.0644	0.7196	False	True	15_58931340_A_G	1.0	288	0.1
Apo-A1, Apo-B	CD	15	59531818	59531818	C	T	.	0.2504	0.0665			0.05	0.05			5.345e-07	0.1837			0.0139975096438536	0.1296	0.9138	False	True	15_59531818_C_T	1.0	200	0.1
Apo-A1, Apo-B	CD	15	59806496	59806496	G	T	.	-0.2556	-0.0317			0.049	0.049			1.819e-07	0.5175			-0.0880017197716255	0.1606	0.5836	False	True	15_59806496_G_T	1.0	626	0.1
Apo-A1, Apo-B	CD	16	56759532	56759532	A	G	rs190368852	0.1217	-0.0206			0.022	0.022			3.052e-08	0.3484			0.0862969551844675	0.0662	0.1922	False	True	16_56759532_A_G	1.0	1084	0.1
Apo-A1, Apo-B	CD	16	56819919	56819919	C	T	rs16962014	0.0681	-0.0027			0.0139	0.0136			9.935e-07	0.8427			0.0243029385231736	0.0395	0.5383	False	True	16_56819919_C_T	1.0	1	0.1
Apo-A1, Apo-B	CD	16	56927296	56927296	C	T	rs55980617	0.0591	-0.0198			0.0117	0.0114			4.771000000000001e-07	0.0828			-0.0069954745123864	0.0341	0.8378	False	True	16_56927296_C_T	1.0	244	0.1
Apo-A1, Apo-B	CD	16	56938955	56938955	A	C	rs72786761	-0.1891	0.0345			0.0348	0.0348			5.639e-08	0.3214			0.0305001066483265	0.0984	0.7564	False	True	16_56938955_A_C	1.0	971	0.1
Apo-A1, Apo-B	CD	16	56984590	56984590	C	T	rs9938160	0.0712	-0.0091			0.01	0.0098			1.348e-12	0.3532			-0.0231988145025229	0.0296	0.4321	False	True	16_56984590_C_T	1.0	2242	0.1
Apo-A1, Apo-B	CD	16	56988502	56988502	A	G	rs2399597	-0.0883	0.0221			0.012	0.0118			1.705e-13	0.0607299999999999			-0.0212951405401588	0.0338	0.5293	False	True	16_56988502_A_G	1.0	2388	0.1
Apo-A1, Apo-B	CD	16	56993901	56993901	A	C	rs36229786	0.1273	-0.0506			0.0112	0.011			6.0450000000000004e-30	4.148e-06			0.0081963182244858	0.0323	0.8001	False	True	16_56993901_A_C	1.0	3425	0.1
Apo-A1, Apo-B	CD	16	56995038	56995038	C	T	rs4783962	0.0491	0.0049			0.0095	0.0093			2.532e-07	0.594			-0.0126990249774084	0.0276	0.6468	False	True	16_56995038_C_T	1.0	511	0.1
Apo-A1, Apo-B	CD	16	57008227	57008227	A	G	rs158480	-0.0831	0.0339			0.0123	0.0117			1.213e-11	0.00394			-0.06850370543389	0.0363	0.05955	False	True	16_57008227_A_G	1.0	2087	0.1
Apo-A1, Apo-B	CD	16	57017002	57017002	G	T	rs9923854	0.0689	-0.0013			0.013	0.0129			1.161e-07	0.9208			0.0041988026473329	0.0396	0.9154	False	True	16_57017002_G_T	1.0	805	0.1
Apo-A1, Apo-B	CD	16	57019392	57019392	C	T	rs12720917	0.0667	-0.0016			0.0125	0.0125			9.603e-08	0.8962			-0.0106035827841913	0.0363	0.7697	False	True	16_57019392_C_T	1.0	852	0.1
Apo-A1, Apo-B	CD	16	68021125	68021125	A	C	rs78539049	0.1022	0.0471			0.0196	0.019			1.927e-07	0.01323			-0.0519988063604999	0.0558	0.3511	False	True	16_68021125_A_C	1.0	605	0.1
Apo-A1, Apo-B	CD	16	72052348	72052348	A	G	rs11648003	-0.0162	-0.0478			0.0099	0.0096			0.1039	6.647e-07			0.0376040223973666	0.0274	0.1694	False	True	16_72052348_A_G	1.0	130	0.1
Apo-A1, Apo-B	CD	17	45542260	45542260	G	T	rs112238165	-0.0576	-0.0346			0.0117	0.0115			8.908e-07	0.0026			-0.0222995074947669	0.0326	0.4945	False	True	17_45542260_G_T	1.0	43	0.1
Apo-A1, Apo-B	CD	18	3353012	3353012	A	G	.	-0.0013	-0.0527			0.0111	0.0105			0.9039	4.652e-07			-0.0253998626327316	0.0247	0.3032	False	True	18_3353012_A_G	1.0	257	0.1
Apo-A1, Apo-B	CD	18	46529282	46529282	G	T	.	-0.057	-0.0052			0.0116	0.0111			9.089e-07	0.6368			0.0240980393840575	0.0257	0.3493	False	True	18_46529282_G_T	1.0	41	0.1
Apo-A1, Apo-B	CD	18	47126999	47126999	A	G	rs28512338	-0.0446	-0.0056			0.0088	0.0086			4.465e-07	0.515			-0.0192949561829691	0.0236	0.4147	False	True	18_47126999_A_G	1.0	278	0.1
Apo-A1, Apo-B	CD	18	47143458	47143458	C	T	rs17799105	-0.083	-0.0215			0.0164	0.0162			4.346e-07	0.1855			-0.0511017760490842	0.0599	0.3929999999999999	False	True	18_47143458_C_T	1.0	285	0.1
Apo-A1, Apo-B	CD	18	47145202	47145202	A	G	rs12958839	0.0418	0.0166			0.0083	0.0081			5.358e-07	0.0391899999999999			0.0389995348490096	0.0231	0.0909799999999999	False	True	18_47145202_A_G	1.0	199	0.1
Apo-A1, Apo-B	CD	18	47176917	47176917	C	T	rs4939888	0.042	0.0096			0.0084	0.0081			5.204999999999999e-07	0.2341			-0.0063994795805678	0.023	0.7821	False	True	18_47176917_C_T	1.0	212	0.1
Apo-A1, Apo-B	CD	18	47183012	47183012	C	T	rs11662691	0.0878	0.0075			0.0145	0.0142			1.49e-09	0.5977			-0.04060437084194	0.0429	0.3436	False	True	18_47183012_C_T	1.0	1443	0.1
Apo-A1, Apo-B	CD	18	47196870	47196870	A	G	rs80175721	-0.1565	-0.0097			0.0317	0.0312			7.661e-07	0.7556			0.0600974240485802	0.0941	0.5229	False	True	18_47196870_A_G	1.0	93	0.1
Apo-A1, Apo-B	CD	18	47227334	47227334	A	G	rs12955308	-0.0416	-0.001			0.0083	0.0081			5.906e-07	0.9016			0.0082954970241069	0.0231	0.7206	False	True	18_47227334_A_G	1.0	175	0.1
Apo-A1, Apo-B	CD	19	10641608	10641608	A	G	rs10419193	0.0229	0.0468			0.0099	0.0096			0.0204199999999999	9.544e-07			0.0086028888072678	0.0234	0.7147	False	True	19_10641608_A_G	1.0	13	0.1
Apo-A1, Apo-B	CD	19	10643471	10643471	A	G	rs73007332	-0.0564	-0.1393			0.0275	0.027			0.04059	2.442000000000001e-07			0.0577970987262168	0.0701	0.4097	False	True	19_10643471_A_G	1.0	523	0.1
Apo-A1, Apo-B	CD	19	10734951	10734951	C	T	rs8110479	0.0385	0.1012			0.0193	0.0189			0.04681	8.971e-08			-0.023403977779016	0.054	0.6642	False	True	19_10734951_C_T	1.0	873	0.1
Apo-A1, Apo-B	CD	19	10981992	10981992	C	T	rs117569851	-0.0267	-0.0444			0.0094	0.009			0.004331	9.262e-07			-0.0018981972830802	0.0255	0.9396	False	True	19_10981992_C_T	1.0	35	0.1
Apo-A1, Apo-B	CD	19	11185919	11185919	C	T	rs10423733	-0.0509	-0.1175			0.0115	0.0111			8.972e-06	3.1040000000000005e-26			-0.0118001041157506	0.0326	0.7178	False	True	19_11185919_C_T	1.0	3358	0.1
Apo-A1, Apo-B	CD	19	11207516	11207516	A	G	rs73015030	-0.0841	-0.1421			0.025	0.0246			0.0007485	7.249e-09			0.0471984218290005	0.0772	0.5411	False	True	19_11207516_A_G	1.0	1300	0.1
Apo-A1, Apo-B	CD	19	11236180	11236180	A	C	rs4804144	-0.0004	0.0405			0.0084	0.0081			0.9635	6.23e-07			0.0352995739869328	0.0236	0.1345	False	True	19_11236180_A_C	1.0	152	0.1
Apo-A1, Apo-B	CD	19	11243445	11243445	A	G	rs5742911	0.0213	0.0456			0.0091	0.0088			0.01911	2.314e-07			0.0579952857871378	0.0267	0.03003	False	True	19_11243445_A_G	1.0	532	0.1
Apo-A1, Apo-B	CD	19	11348521	11348521	A	G	rs3745683	-0.079	-0.021			0.0159	0.0156			6.577e-07	0.1802			0.0194005857039747	0.0443	0.6606	False	True	19_11348521_A_G	1.0	134	0.1
Apo-A1, Apo-B	CD	19	19130096	19130096	C	T	.	0.0833	0.1645			0.0286	0.0286			0.003588	8.529e-09			0.0575973336805822	0.1553	0.711	False	True	19_19130096_C_T	1.0	1275	0.1
Apo-A1, Apo-B	CD	19	19325963	19325963	G	T	rs3761077	0.0172	0.0701			0.0143	0.0141			0.2298	6.612999999999999e-07			0.0145960053074091	0.0385	0.7051	False	True	19_19325963_G_T	1.0	132	0.1
Apo-A1, Apo-B	CD	19	19479497	19479497	C	T	rs144024112	0.0906	0.1314			0.0245	0.0244			0.0002133	7.621e-08			-0.1583020509497344	0.0906	0.08058	False	True	19_19479497_C_T	1.0	911	0.1
Apo-A1, Apo-B	CD	19	19624481	19624481	A	G	rs189741280	0.0952	0.1433			0.0275	0.0275			0.0005479	1.8920000000000005e-07			-0.0303973537275884	0.1145	0.7906	False	True	19_19624481_A_G	1.0	610	0.1
Apo-A1, Apo-B	CD	19	19919422	19919422	A	G	.	-0.0983	-0.1418			0.026	0.026			0.0001606	5.045e-08			-0.097304166475062	0.0947	0.3045	False	True	19_19919422_A_G	1.0	990	0.1
Apo-A1, Apo-B	CD	19	20100542	20100542	A	G	rs117706432	-0.0177	-0.0707			0.0144	0.0143			0.2175	8.285e-07			0.0243022925229648	0.0425	0.5669	False	True	19_20100542_A_G	1.0	70	0.1
Apo-A1, Apo-B	CD	19	20217169	20217169	C	T	.	0.0734	0.1569			0.0278	0.0278			0.008311	1.62e-08			-0.0788019382374034	0.1043	0.4501	False	True	19_20217169_C_T	1.0	1197	0.1
Apo-A1, Apo-B	CD	19	45135841	45135841	C	T	rs62119270	0.0063	0.1063			0.0224	0.0214			0.777	6.524e-07			0.060897158951306	0.059	0.3018	False	True	19_45135841_C_T	1.0	139	0.1
Apo-A1, Apo-B	CD	19	45160086	45160086	A	C	rs73048351	-0.1867	-0.2666			0.0482	0.0482			0.0001085	3.122e-08			0.0024968801985871	0.1259	0.9839	False	True	19_45160086_A_C	1.0	1079	0.1
Apo-A1, Apo-B	CD	19	45225345	45225345	C	T	rs2965109	0.0163	0.0504			0.0088	0.0086			0.06498	5.647e-09			-0.0251998010217421	0.0247	0.3078	False	True	19_45225345_C_T	1.0	1330	0.1
Apo-A1, Apo-B	CD	19	45234124	45234124	A	G	rs8108110	-0.004	-0.0435			0.0091	0.0088			0.6626	8.159e-07			-0.0267958227871631	0.0268	0.3162	False	True	19_45234124_A_G	1.0	73	0.1
Apo-A1, Apo-B	CD	19	45302778	45302778	A	G	rs111794050	0.1734	0.2068			0.0335	0.0335			2.314e-07	6.725e-10			0.038403071282945	0.0728	0.5985	False	True	19_45302778_A_G	1.0	1576	0.1
Apo-A1, Apo-B	CD	19	45324138	45324138	A	G	rs28399637	0.0158	0.0571			0.0106	0.0106			0.1334	6.412999999999999e-08			0.0148984646619666	0.0296	0.6144	False	True	19_45324138_A_G	1.0	948	0.1
Apo-A1, Apo-B	CD	19	45337918	45337918	A	G	rs147711004	0.0185	0.1204			0.0233	0.0227			0.4266	1.144e-07			0.0437967654983826	0.0784	0.5767	False	True	19_45337918_A_G	1.0	818	0.1
Apo-A1, Apo-B	CD	19	45351937	45351937	C	T	rs1871046	-0.0113	-0.0439			0.0089	0.0087			0.2068	4.378e-07			-0.0160997014894236	0.0254	0.5249	False	True	19_45351937_C_T	1.0	284	0.1
Apo-A1, Apo-B	CD	19	45358026	45358026	C	T	rs143459034	-0.0316	-0.2213			0.0447	0.0447			0.4795	7.31e-07			0.0024028846163103	0.1501	0.9871	False	True	19_45358026_C_T	1.0	103	0.1
Apo-A1, Apo-B	CD	19	45358353	45358353	C	T	rs10410835	0.0133	0.0437			0.0089	0.0088			0.1364	6.437000000000001e-07			0.0166986496230514	0.0255	0.5131	False	True	19_45358353_C_T	1.0	143	0.1
Apo-A1, Apo-B	CD	19	45361646	45361646	A	G	rs365653	0.0408	0.1462			0.0143	0.0139			0.004343	6.347e-26			-0.0335050785573982	0.0365	0.3597	False	True	19_45361646_A_G	1.0	3351	0.1
Apo-A1, Apo-B	CD	19	45382034	45382034	A	G	rs6859	0.0086	0.0601			0.0083	0.008			0.3012	7.133e-14			0.0088011559530686	0.0246	0.7195	False	True	19_45382034_A_G	1.0	2425	0.1
Apo-A1, Apo-B	CD	19	45429543	45429543	C	T	rs71352239	-0.0219	-0.0506			0.0099	0.0099			0.02653	3.056e-07			0.0564962801576688	0.0307	0.06616	False	True	19_45429543_C_T	1.0	427	0.1
Apo-A1, Apo-B	CD	19	45436657	45436657	A	G	rs28795074	-0.0411	-0.0926			0.018	0.018			0.02245	2.75e-07			-0.0593997472816252	0.0531	0.2635	False	True	19_45436657_A_G	1.0	476	0.1
Apo-A1, Apo-B	CD	19	45441608	45441608	C	T	rs8106814	-0.0285	-0.0636			0.0113	0.0113			0.01157	1.711e-08			-0.0183996828453635	0.0346	0.5949	False	True	19_45441608_C_T	1.0	1184	0.1
Apo-A1, Apo-B	CD	19	45478352	45478352	A	G	rs146390218	0.0907	0.1936			0.039	0.039			0.02004	6.959000000000001e-07			-0.0170037478161858	0.0856	0.8426	False	True	19_45478352_A_G	1.0	121	0.1
Apo-A1, Apo-B	CD	19	45723379	45723379	C	T	.	0.0223	0.0604			0.0119	0.0119			0.06122	4.15e-07			-0.0111970780932161	0.0289	0.6991	False	True	19_45723379_C_T	1.0	300	0.1
Apo-A1, Apo-B	CD	19	45880690	45880690	C	T	.	0.0271	0.1675			0.033	0.033			0.4118	3.857e-07			0.1519048702132467	0.0838	0.06988	False	True	19_45880690_C_T	1.0	324	0.1
Apo-A1, Apo-B	CD	2	20967410	20967410	A	G	rs62124021	-0.0379	-0.1078			0.0219	0.0218			0.0829299999999999	7.545e-07			-0.2195998376908447	0.0954	0.02135	False	True	2_20967410_A_G	1.0	95	0.1
Apo-A1, Apo-B	CD	2	21092488	21092488	C	T	rs62120792	-0.0274	-0.0743			0.0128	0.0126			0.03198	3.315e-09			-0.0630029677787336	0.0433	0.146	False	True	2_21092488_C_T	1.0	1366	0.1
Apo-A1, Apo-B	CD	2	21108159	21108159	A	G	rs147826086	0.0263	0.0426			0.0086	0.0083			0.002264	3.242e-07			0.0411995232473163	0.0248	0.09705	False	True	2_21108159_A_G	1.0	403	0.1
Apo-A1, Apo-B	CD	2	21148274	21148274	A	C	rs3923037	-0.0124	0.0634			0.0085	0.0082			0.1448	1.166e-14			-0.0352023974087294	0.0236	0.1348	False	True	2_21148274_A_C	1.0	2615	0.1
Apo-A1, Apo-B	CD	2	21149424	21149424	A	G	rs139919599	-0.0035	-0.0662			0.0139999999999999	0.0135			0.8009999999999999	9.24e-07			0.0189983824093147	0.0359	0.5973	False	True	2_21149424_A_G	1.0	37	0.1
Apo-A1, Apo-B	CD	2	21217490	21217490	C	T	rs13392272	-0.003	-0.0904			0.0084	0.0081			0.7176	5.260000000000001e-29			0.0069037763167943	0.0232	0.7675	False	True	2_21217490_C_T	1.0	3407	0.1
Apo-A1, Apo-B	CD	2	21239661	21239661	C	T	rs12720820	-0.0388	-0.0681			0.0143	0.0139			0.0066409999999999	9.658e-07			-0.0563047162104675	0.0378	0.1361	False	True	2_21239661_C_T	1.0	10	0.1
Apo-A1, Apo-B	CD	2	21364562	21364562	C	T	rs113588790	-0.0064	-0.1199			0.0241	0.0237			0.7892	4.23e-07			0.0315009870620621	0.0681	0.6436	False	True	2_21364562_C_T	1.0	296	0.1
Apo-A1, Apo-B	CD	2	21438738	21438738	A	G	rs76611756	0.0076	0.0873			0.0165	0.0161			0.6455	6.143e-08			-0.0007002451143934	0.0531	0.9901	False	True	2_21438738_A_G	1.0	956	0.1
Apo-A1, Apo-B	CD	2	21451687	21451687	A	G	rs35239705	-0.0124	-0.0515			0.0105	0.0103			0.238	6.041e-07			-0.0281011651109099	0.0305	0.3571	False	True	2_21451687_A_G	1.0	162	0.1
Apo-A1, Apo-B	CD	2	21530659	21530659	A	G	rs60960031	-0.0152	-0.0447			0.0085	0.0082			0.07472	5.6960000000000015e-08			-0.0236986067778774	0.0231	0.3049	False	True	2_21530659_A_G	1.0	969	0.1
Apo-A1, Apo-B	CD	2	27678471	27678471	A	G	rs780105	0.0173	0.04			0.0083	0.008			0.03582	5.967e-07			0.0394995204367643	0.0232	0.0878299999999999	False	True	2_27678471_A_G	1.0	170	0.1
Apo-A1, Apo-B	CD	2	27988821	27988821	A	G	rs13013484	0.0228	0.044			0.009	0.0088			0.01122	5.143e-07			0.0473033451158665	0.0258	0.06661	False	True	2_27988821_A_G	1.0	218	0.1
Apo-A1, Apo-B	CD	2	44088041	44088041	A	C	rs58762754	-0.0145	-0.1081			0.0217	0.0212			0.5043	3.581e-07			-0.0761038086648947	0.0635	0.2307	False	True	2_44088041_A_C	1.0	360	0.1
Apo-A1, Apo-B	CD	2	44092066	44092066	C	T	rs4603816	0.0168	0.048			0.0097	0.0094			0.084	3.389e-07			-0.0158044491449436	0.0261	0.5454	False	True	2_44092066_C_T	1.0	378	0.1
Apo-A1, Apo-B	CD	2	136479302	136479302	C	T	rs3754692	0.0492	0.0107			0.01	0.0097			9.385e-07	0.2707			0.001501126126267	0.0265	0.9563	False	True	2_136479302_C_T	1.0	27	0.1
Apo-A1, Apo-B	CD	2	213190035	213190035	C	T	.	0.0776	0.0			0.0158	0.0152			9.5e-07	0.999			0.0598030843707537	0.0415	0.1495	False	True	2_213190035_C_T	1.0	19	0.1
Apo-A1, Apo-B	CD	20	39142516	39142516	A	G	rs2207132	0.006	0.1144			0.0226	0.0225			0.7888	3.927e-07			-0.0497996735526058	0.0795	0.5309	False	True	20_39142516_A_G	1.0	319	0.1
Apo-A1, Apo-B	CD	20	39183949	39183949	C	T	rs6102032	0.0166	0.0404			0.0085	0.0083			0.05272	9.84e-07			-0.0005998200719675	0.0237	0.9797	False	True	20_39183949_C_T	1.0	5	0.1
Apo-A1, Apo-B	CD	20	43042364	43042364	C	T	rs1800961	0.1372	0.0014			0.0221	0.022			5.77e-10	0.9488			-0.0291023874205326	0.0742	0.6951	False	True	20_43042364_C_T	1.0	1604	0.1
Apo-A1, Apo-B	CD	4	63875850	63875850	C	T	.	0.0244	0.1237			0.0245	0.0245			0.3187	4.218e-07			0.0425004857321486	0.0482	0.3781	False	True	4_63875850_C_T	1.0	297	0.1
Apo-A1, Apo-B	CD	4	69433714	69433714	C	T	.	-0.0624	0.0006			0.0127	0.0127			9.915e-07	0.9623			-0.0158044491449436	0.0355	0.6572	False	True	4_69433714_C_T	1.0	4	0.1
Apo-A1, Apo-B	CD	4	73499882	73499882	C	T	.	0.3045	0.4305			0.0811	0.0813			0.0001747	1.166e-07			0.0933002011654598	0.1856	0.6152	False	True	4_73499882_C_T	1.0	803	0.1
Apo-A1, Apo-B	CD	5	74343769	74343769	A	G	rs7710706	0.0143	0.0428			0.0086	0.0084			0.09613	3.331000000000001e-07			-0.0114958245134843	0.0238	0.6303	False	True	5_74343769_A_G	1.0	384	0.1
Apo-A1, Apo-B	CD	5	74967386	74967386	C	T	rs40060	0.0154	0.0406			0.0085	0.0082			0.06905	8.373999999999999e-07			0.0267033828345497	0.0236	0.2587	False	True	5_74967386_C_T	1.0	64	0.1
Apo-A1, Apo-B	CD	7	1067403	1067403	A	G	rs74360401	0.061	0.0212			0.0124	0.0121			9.771e-07	0.07906			0.0038027603329278	0.0311	0.9032	False	True	7_1067403_A_G	1.0	6	0.1
Apo-A1, Apo-B	CD	7	21597631	21597631	G	T	rs59432272	0.0019	0.0415			0.0087	0.0084			0.8239	8.937999999999999e-07			0.0398953406632556	0.0234	0.08752	False	True	7_21597631_G_T	1.0	42	0.1
Apo-A1, Apo-B	CD	7	21631827	21631827	A	G	rs73070437	-0.0395	-0.1016			0.0184	0.0178			0.0316	1.197e-08			-0.0932014048340166	0.0575	0.1053	False	True	7_21631827_A_G	1.0	1244	0.1
Apo-A1, Apo-B	CD	7	21712184	21712184	C	T	rs4719671	0.0161	0.0419			0.0086	0.0084			0.06135	5.972e-07			0.0611947843281923	0.0238	0.01009	False	True	7_21712184_C_T	1.0	168	0.1
Apo-A1, Apo-B	CD	7	73029437	73029437	C	T	rs33951980	-0.0016	0.0592			0.0124	0.0121			0.8972	9.674e-07			0.0905047444258397	0.0371	0.01455	False	True	7_73029437_C_T	1.0	8	0.1
Apo-A1, Apo-B	CD	8	9231661	9231661	A	G	rs12546198	0.0659	0.0308			0.0131	0.0127			4.899000000000001e-07	0.01553			0.0326994961630157	0.0403	0.4179	False	True	8_9231661_A_G	1.0	233	0.1
Apo-A1, Apo-B	CD	8	19776981	19776981	A	C	rs4466415	-0.0624	0.0373			0.0122	0.0119			3.018e-07	0.001782			0.0842032712820744	0.0337	0.01248	False	True	8_19776981_A_C	1.0	434	0.1
Apo-A1, Apo-B	CD	8	19793581	19793581	C	T	rs190118115	0.1785	-0.1211			0.0316	0.0316			1.628e-08	0.0001262999999999			-0.1113982517900553	0.0894	0.2126	False	True	8_19793581_C_T	1.0	1195	0.1
Apo-A1, Apo-B	CD	8	19875408	19875408	A	G	rs6586886	0.0484	-0.0342			0.0085	0.0082			1.394e-08	3.401e-05			-0.0137034650584925	0.023	0.5515	False	True	8_19875408_A_G	1.0	1219	0.1
Apo-A1, Apo-B	CD	8	126491304	126491304	C	T	rs2954030	-0.0078	-0.0459			0.0087	0.0085			0.369	5.715e-08			0.0573960891413089	0.0238	0.01585	False	True	8_126491304_C_T	1.0	966	0.1
Apo-A1, Apo-B	CD	9	15285670	15285670	A	G	rs535772	-0.0665	0.0034			0.0133	0.013			6.045e-07	0.7938			0.048199513579234	0.0353	0.1726	False	True	9_15285670_A_G	1.0	161	0.1
Apo-A1, Apo-B	CD	9	15301428	15301428	A	C	rs2849049	0.0451	0.0065			0.0086	0.0083			1.6170000000000005e-07	0.4379999999999999			-0.0079011318962572	0.0243	0.7461	False	True	9_15301428_A_C	1.0	672	0.1
Apo-A1, Apo-B	CD	9	107629336	107629336	C	T	rs13301006	0.0777	0.0105			0.0136	0.0136			1.043e-08	0.4384			0.0080019302190585	0.0367	0.8269	False	True	9_107629336_C_T	1.0	1258	0.1
Apo-A1, Apo-B	CD	9	107645080	107645080	C	T	rs2275542	0.0455	0.0103			0.0093	0.009			9.261e-07	0.252			-0.0155977206230547	0.0248	0.529	False	True	9_107645080_C_T	1.0	36	0.1
Apo-A1, Apo-B	CD	9	136184782	136184782	A	G	rs9411395	-0.0161	-0.0492			0.0102	0.01			0.1144	9.433e-07			0.0358978909969844	0.0288	0.2115	False	True	9_136184782_A_G	1.0	24	0.1
Apo-A1, Apo-B	CHD	1	55224773	55224773	A	C	exm62191	0.0699	0.1686			0.0229	0.0229			0.002314	1.759e-13			0.0297	0.0341	0.384	False	True	1_55224773_A_C	1.0	71	0.1
Apo-A1, Apo-B	CHD	1	55496039	55496039	C	T	rs11206510	-0.0069	-0.0723			0.0115	0.0113			0.5494	1.444e-10			-0.0687	0.0122	1.702e-08	False	True	1_55496039_C_T	1.0	49	0.1
Apo-A1, Apo-B	CHD	1	55505647	55505647	G	T	rs11591147	0.0942	0.4075			0.0294	0.0292			0.001341	3.529e-44			0.2441	0.0397	8.033e-10	False	True	1_55505647_G_T	1.0	137	0.1
Apo-A1, Apo-B	CHD	1	55524237	55524237	A	G	rs562556	0.0006	0.0559			0.0109	0.0106			0.9535	1.231e-07			0.0272	0.0125	0.02985	False	True	1_55524237_A_G	1.0	19	0.1
Apo-A1, Apo-B	CHD	1	63191777	63191777	C	T	rs12130333	0.0397	0.0592			0.0107	0.0105			0.0002162	2.02e-08			0.0201	0.0116	0.0831	False	True	1_63191777_C_T	1.0	28	0.1
Apo-A1, Apo-B	CHD	1	109821511	109821511	G	T	rs602633	0.0342	0.0895			0.01	0.0097			0.0006502	4.1360000000000006e-20			0.0878	0.0136	9.651e-11	False	True	1_109821511_G_T	1.0	113	0.1
Apo-A1, Apo-B	CHD	11	61597212	61597212	C	T	rs174570	0.0652	0.0267			0.0105	0.0105			4.895e-10	0.01093			0.0039	0.0139999999999999	0.7779	False	True	11_61597212_C_T	1.0	43	0.1
Apo-A1, Apo-B	CHD	11	116584987	116584987	C	T	rs4938303	-0.0029	0.0612			0.0087	0.0087			0.7427	1.667e-12			0.023	0.0105	0.02932	False	True	11_116584987_C_T	1.0	67	0.1
Apo-A1, Apo-B	CHD	11	116692334	116692334	C	T	rs5104	0.0451	0.0618			0.0113	0.0113			6.469e-05	4.268e-08			0.0255	0.0139	0.0660299999999999	False	True	11_116692334_C_T	1.0	23	0.1
Apo-A1, Apo-B	CHD	15	58687880	58687880	C	T	rs493258	-0.0962	-0.0218			0.0083	0.008			2.5879999999999997e-31	0.006594			0.0013	0.0094	0.8897	False	True	15_58687880_C_T	1.0	131	0.1
Apo-A1, Apo-B	CHD	15	59806496	59806496	G	T	exm1166172	-0.2556	-0.0317			0.049	0.049			1.819e-07	0.5175			0.0702	0.0471	0.1358	False	True	15_59806496_G_T	1.0	16	0.1
Apo-A1, Apo-B	CHD	16	57016092	57016092	A	G	rs5882	-0.0648	0.0247			0.0087	0.0084			7.361e-14	0.003211			0.0172	0.0101	0.08757	False	True	16_57016092_A_G	1.0	73	0.1
Apo-A1, Apo-B	CHD	16	72108093	72108093	A	G	rs2000999	0.0192	0.0509			0.0104	0.01			0.06561	4.1e-07			0.0667	0.0124	7.572e-08	False	True	16_72108093_A_G	1.0	7	0.1
Apo-A1, Apo-B	CHD	18	47109955	47109955	A	G	rs77960347	-0.3752	-0.0628			0.0441	0.0427			1.905e-17	0.1415			0.0952	0.0423	0.02437	False	True	18_47109955_A_G	1.0	99	0.1
Apo-A1, Apo-B	CHD	18	47160953	47160953	G	T	rs7241918	-0.0949	-0.0038			0.0109	0.0106			2.3980000000000006e-18	0.7186			0.0132	0.0125	0.2928	False	True	18_47160953_G_T	1.0	103	0.1
Apo-A1, Apo-B	CHD	19	11195030	11195030	A	G	rs11668477	0.0412	0.1159			0.0106	0.0101			0.0001002	3.079e-30			0.0799	0.0118	1.253e-11	False	True	19_11195030_A_G	1.0	129	0.1
Apo-A1, Apo-B	CHD	19	11275139	11275139	A	C	rs7188	0.0024	-0.0482			0.0089	0.0086			0.7907	1.979e-08			-0.039	0.0099	8.735e-05	False	True	19_11275139_A_C	1.0	30	0.1
Apo-A1, Apo-B	CHD	19	11347493	11347493	C	T	rs737337	-0.0789	-0.0151			0.0147	0.0145			8.568e-08	0.2974			0.0389	0.0178	0.0289999999999999	False	True	19_11347493_C_T	1.0	21	0.1
Apo-A1, Apo-B	CHD	19	19789528	19789528	A	G	rs2304130	0.0125	0.0841			0.0163	0.0159			0.4432	1.1450000000000001e-07			0.0413	0.0172	0.01629	False	True	19_19789528_A_G	1.0	20	0.1
Apo-A1, Apo-B	CHD	19	45296806	45296806	C	T	rs3208856	0.1941	0.2313			0.0352	0.0352			3.649e-08	5.196e-11			0.0761	0.0255	0.002881	False	True	19_45296806_C_T	1.0	50	0.1
Apo-A1, Apo-B	CHD	19	45395619	45395619	A	G	rs2075650	-0.0195	-0.1349			0.0114	0.0108			0.08603	1.7769999999999997e-35			-0.0569	0.0134	2.29e-05	False	True	19_45395619_A_G	1.0	134	0.1
Apo-A1, Apo-B	CHD	2	20903015	20903015	C	T	rs4971516	-0.004	-0.0851			0.0165	0.0164			0.8095	2.094e-07			0.0144	0.0246	0.5578	False	True	2_20903015_C_T	1.0	15	0.1
Apo-A1, Apo-B	CHD	2	21233972	21233972	C	T	rs533617	0.0168	-0.1744			0.0191	0.0187			0.3778	1.35e-20			-0.0948	0.0245	0.0001087	False	True	2_21233972_C_T	1.0	115	0.1
Apo-A1, Apo-B	CHD	2	21286057	21286057	C	T	rs515135	0.0301	0.1073			0.0105	0.0102			0.004177	1.231e-25			0.0565	0.0123	4.226e-06	False	True	2_21286057_C_T	1.0	121	0.1
Apo-A1, Apo-B	CHD	2	21389659	21389659	G	T	rs4635554	0.0183	0.0826			0.0089	0.0087			0.04071	1.8770000000000003e-21			0.0192	0.011	0.08034	False	True	2_21389659_G_T	1.0	120	0.1
Apo-A1, Apo-B	CHD	2	27748624	27748624	A	G	rs1260333	0.0326	0.0519			0.0084	0.0081			9.8e-05	1.4969999999999998e-10			-0.002	0.0133	0.8805	False	True	2_27748624_A_G	1.0	48	0.1
Apo-A1, Apo-B	CHD	2	44073656	44073656	C	T	rs41360247	-0.0252	-0.1005			0.0156	0.0152			0.1066	4.077e-11			-0.0645	0.0196	0.000976	False	True	2_44073656_C_T	1.0	52	0.1
Apo-A1, Apo-B	CHD	2	44073881	44073881	C	T	rs6544713	-0.0154	-0.0506			0.0093	0.009			0.09682	1.875e-08			-0.0569	0.0106	7.93e-08	False	True	2_44073881_C_T	1.0	31	0.1
Apo-A1, Apo-B	CHD	2	136555659	136555659	C	T	rs2322659	-0.0492	-0.0137			0.0099	0.0097			6.752e-07	0.1554			0.0064	0.0129	0.6179	False	True	2_136555659_C_T	1.0	3	0.1
Apo-A1, Apo-B	CHD	20	43042364	43042364	C	T	rs1800961	0.1372	0.0014			0.0221	0.022			5.77e-10	0.9488			-0.0376	0.0265	0.1561	False	True	20_43042364_C_T	1.0	41	0.1
Apo-A1, Apo-B	CHD	22	21982892	21982892	C	T	rs2298428	0.0514	0.0122			0.0101	0.0099			3.282e-07	0.2199			0.0139	0.012	0.2486	False	True	22_21982892_C_T	1.0	8	0.1
Apo-A1, Apo-B	CHD	4	103188709	103188709	C	T	rs13107325	0.1085	-0.0098			0.0205	0.0201			1.263e-07	0.6261			-0.0026	0.0183	0.8852	False	True	4_103188709_C_T	1.0	18	0.1
Apo-A1, Apo-B	CHD	5	74302658	74302658	A	G	rs4555772	-0.0197	-0.0438			0.0086	0.0084			0.02256	1.688e-07			-0.0309	0.0114	0.00647	False	True	5_74302658_A_G	1.0	17	0.1
Apo-A1, Apo-B	CHD	5	74967386	74967386	C	T	rs40060	0.0154	0.0406			0.0085	0.0082			0.06905	8.373999999999999e-07			0.0078	0.0099	0.4268	False	True	5_74967386_C_T	1.0	1	0.1
Apo-A1, Apo-B	CHD	5	156390297	156390297	C	T	rs6882076	0.0301	0.0473			0.0086	0.0083			0.0004418999999999	1.362e-08			0.0372	0.0097	0.0001315	False	True	5_156390297_C_T	1.0	34	0.1
Apo-A1, Apo-B	CHD	7	1097183	1097183	A	G	rs11761941	0.0616	0.0204			0.0126	0.0121			9.205e-07	0.0913799999999999			-0.0029	0.0165	0.8591	False	True	7_1097183_A_G	1.0	0	0.1
Apo-A1, Apo-B	CHD	7	21607352	21607352	C	T	rs12670798	0.0087	0.0593			0.0096	0.0093			0.3641	1.545e-10			0.0187	0.011	0.08937	False	True	7_21607352_C_T	1.0	47	0.1
Apo-A1, Apo-B	CHD	7	72971231	72971231	C	T	rs13233571	0.0016	0.0607			0.0126	0.0122			0.8967	6.9e-07			0.0282	0.0146	0.0539799999999999	False	True	7_72971231_C_T	1.0	2	0.1
Apo-A1, Apo-B	CHD	8	9201787	9201787	C	T	rs11782386	0.072	0.0311			0.0122	0.0119			4.053e-09	0.0091939999999999			-0.0178	0.0159	0.2613	False	True	8_9201787_C_T	1.0	36	0.1
Apo-A1, Apo-B	CHD	8	19786891	19786891	C	T	rs7816032	-0.0565	0.0231			0.0102	0.01			2.561e-08	0.02034			0.0415	0.0112	0.000222	False	True	8_19786891_C_T	1.0	27	0.1
Apo-A1, Apo-B	CHD	8	19813529	19813529	A	G	rs268	0.1917	-0.1163			0.0315	0.0315			1.155e-09	0.0002229			-0.1094	0.0336	0.001151	False	True	8_19813529_A_G	1.0	39	0.1
Apo-A1, Apo-B	CHD	8	19844222	19844222	A	G	rs12678919	-0.1134	0.1015			0.0144	0.0138			4.093e-15	1.868e-13			0.0682	0.016	2.085e-05	False	True	8_19844222_A_G	1.0	84	0.1
Apo-A1, Apo-B	CHD	8	126484526	126484526	G	T	rs2954026	-0.0131	-0.0602			0.0092	0.0089			0.1536	1.6579999999999996e-11			-0.0641	0.0101	2.013e-10	False	True	8_126484526_G_T	1.0	57	0.1
Apo-A1, Apo-B	CHD	9	15289578	15289578	C	T	rs471364	-0.068	0.001			0.0133	0.0129			2.85e-07	0.9392			0.0155	0.0145	0.2842	False	True	9_15289578_C_T	1.0	12	0.1
Apo-A1, Apo-B	CHD	9	107657070	107657070	A	G	rs3905000	-0.0798	-0.013			0.0121	0.0118			4.416e-11	0.2694			-0.0069999999999999	0.0135	0.6051	False	True	9_107657070_A_G	1.0	51	0.1
Apo-A1, Apo-B	CKD	1	27284913	27284913	C	T	rs79598313	-0.0116	-0.1314			0.0238	0.0236			0.6266	2.503e-08			-0.0237	0.0318	0.4555	False	True	1_27284913_C_T	1.0	1023	0.1
Apo-A1, Apo-B	CKD	1	54715326	54715326	A	C	rs116396088	-0.0235	-0.1133			0.0232	0.0231			0.3112	9.918e-07			-0.0286	0.0235	0.2229	False	True	1_54715326_A_C	1.0	3	0.1
Apo-A1, Apo-B	CKD	1	54834840	54834840	C	T	rs17110517	0.0402	0.1702			0.0252	0.0252			0.1105	1.363e-11			-0.0073	0.0217	0.7372	False	True	1_54834840_C_T	1.0	1967	0.1
Apo-A1, Apo-B	CKD	1	54880705	54880705	C	T	rs72895829	0.0215	0.1374			0.0235	0.0235			0.3607	4.859e-09			-0.0138	0.0319	0.6653	False	True	1_54880705_C_T	1.0	1233	0.1
Apo-A1, Apo-B	CKD	1	54935900	54935900	A	G	rs143345849	-0.0363	-0.1269			0.0259	0.0259			0.1609	9.303e-07			0.0267	0.0334	0.4236	False	True	1_54935900_A_G	1.0	26	0.1
Apo-A1, Apo-B	CKD	1	55083647	55083647	A	G	rs12073646	-0.0033	-0.0546			0.0112	0.0109			0.7716	6.083e-07			-0.0257	0.0119	0.03143	False	True	1_55083647_A_G	1.0	148	0.1
Apo-A1, Apo-B	CKD	1	55160482	55160482	G	T	rs74604756	0.0613	0.1422			0.0203	0.0198			0.0025559999999999	7.967e-13			-0.0037	0.0288	0.8981	False	True	1_55160482_G_T	1.0	2154	0.1
Apo-A1, Apo-B	CKD	1	55378724	55378724	A	G	rs114739858	-0.0173	-0.1431			0.0243	0.0243			0.4771	3.8390000000000005e-09			-0.0046	0.0303	0.8788	False	True	1_55378724_A_G	1.0	1254	0.1
Apo-A1, Apo-B	CKD	1	55411580	55411580	A	G	rs11580527	-0.0917	-0.3072			0.0306	0.0305			0.002734	7.393e-24			0.0248	0.0497	0.6177	False	True	1_55411580_A_G	1.0	3194	0.1
Apo-A1, Apo-B	CKD	1	55431933	55431933	C	T	rs12043403	-0.0382	-0.1142			0.0185	0.0185			0.03878	5.993e-10			0.0121	0.0175	0.491	False	True	1_55431933_C_T	1.0	1489	0.1
Apo-A1, Apo-B	CKD	1	55496039	55496039	C	T	rs11206510	-0.0069	-0.0723			0.0115	0.0113			0.5494	1.444e-10			-0.0153	0.0127	0.2313	False	True	1_55496039_C_T	1.0	1750	0.1
Apo-A1, Apo-B	CKD	1	55503448	55503448	A	G	rs17111503	-0.0358	-0.0497			0.0101	0.0099			0.0003786	4.648e-07			0.0059	0.0114	0.6078	False	True	1_55503448_A_G	1.0	237	0.1
Apo-A1, Apo-B	CKD	1	55519015	55519015	G	T	rs639750	-0.0018	-0.043			0.0089	0.0087			0.841	8.148e-07			-0.0134	0.0104	0.1952	False	True	1_55519015_G_T	1.0	68	0.1
Apo-A1, Apo-B	CKD	1	55636240	55636240	C	T	rs72660594	-0.0653	-0.3388			0.0268	0.0267			0.01494	8.581e-37			0.1077	0.0397	0.0066349999999999	False	True	1_55636240_C_T	1.0	3349	0.1
Apo-A1, Apo-B	CKD	1	55719011	55719011	A	G	rs2802867	0.011	0.0464			0.0097	0.0095			0.2569	9.928e-07			-0.012	0.0115	0.2974	False	True	1_55719011_A_G	1.0	2	0.1
Apo-A1, Apo-B	CKD	1	55738663	55738663	C	T	rs12086676	0.0315	0.0666			0.0113	0.0111			0.005442	1.7199999999999999e-09			-0.0067	0.0121	0.5808	False	True	1_55738663_C_T	1.0	1322	0.1
Apo-A1, Apo-B	CKD	1	55746330	55746330	A	G	rs61773921	-0.0286	-0.0545			0.0113	0.0111			0.0116	8.345e-07			0.0049	0.0121	0.684	False	True	1_55746330_A_G	1.0	61	0.1
Apo-A1, Apo-B	CKD	1	56034852	56034852	A	G	rs111304886	-0.0817	-0.1041			0.021	0.0207			0.0001004999999999	4.7060000000000004e-07			-0.0087	0.0347	0.8029999999999999	False	True	1_56034852_A_G	1.0	233	0.1
Apo-A1, Apo-B	CKD	1	56549124	56549124	C	T	rs144361424	0.0	0.1143			0.0235	0.0231			0.9992	7.511e-07			-0.021	0.0275	0.4452	False	True	1_56549124_C_T	1.0	89	0.1
Apo-A1, Apo-B	CKD	1	63177539	63177539	G	T	rs60152331	-0.0431	-0.0419			0.0086	0.0085			6.134e-07	8.264e-07			-0.0031	0.01	0.7556	False	True	1_63177539_G_T	1.0	146	0.1
Apo-A1, Apo-B	CKD	1	109820884	109820884	A	G	rs11577931	0.0185	0.0842			0.0167	0.0161			0.2672	1.691e-07			-0.0001	0.0171	0.9941	False	True	1_109820884_A_G	1.0	593	0.1
Apo-A1, Apo-B	CKD	1	220974545	220974545	C	T	rs10863565	0.053	0.0236			0.0103	0.01			2.714e-07	0.01839			0.0201	0.0115	0.08064	False	True	1_220974545_C_T	1.0	448	0.1
Apo-A1, Apo-B	CKD	11	61618012	61618012	C	T	rs2727263	0.0629	0.0235			0.0124	0.0124			4.315e-07	0.05885			0.0101	0.0168	0.5486	False	True	11_61618012_C_T	1.0	266	0.1
Apo-A1, Apo-B	CKD	11	61637587	61637587	C	T	rs174628	-0.0491	-0.0097			0.01	0.01			8.362999999999999e-07	0.3279			0.0103	0.0116	0.3764	False	True	11_61637587_C_T	1.0	59	0.1
Apo-A1, Apo-B	CKD	11	61803540	61803540	A	G	rs10897209	-0.1029	-0.0392			0.0203	0.0203			3.842e-07	0.05313			0.0451	0.0273	0.09907	False	True	11_61803540_A_G	1.0	305	0.1
Apo-A1, Apo-B	CKD	11	116519655	116519655	C	T	rs516226	-0.0116	-0.0473			0.0094	0.0094			0.2181	5.313e-07			0.0029	0.0117	0.8031	False	True	11_116519655_C_T	1.0	187	0.1
Apo-A1, Apo-B	CKD	11	116529313	116529313	A	G	rs61906078	-0.0124	0.0865			0.0168	0.0168			0.4589	2.465e-07			0.0049	0.0218	0.8217	False	True	11_116529313_A_G	1.0	478	0.1
Apo-A1, Apo-B	CKD	11	116588629	116588629	C	T	rs4938305	-0.0106	-0.0498			0.0101	0.0101			0.2968	8.390999999999999e-07			-0.0042	0.0118	0.7188	False	True	11_116588629_C_T	1.0	57	0.1
Apo-A1, Apo-B	CKD	11	116598988	116598988	A	G	rs180360	-0.0211	0.0483			0.0087	0.0087			0.01571	2.91e-08			0.0001	0.0104	0.9957	False	True	11_116598988_A_G	1.0	1000	0.1
Apo-A1, Apo-B	CKD	11	116981335	116981335	A	G	rs6589595	0.0529	0.0338			0.0107	0.0107			8.443000000000001e-07	0.001634			-0.0132	0.0134	0.3247	False	True	11_116981335_A_G	1.0	54	0.1
Apo-A1, Apo-B	CKD	11	116981580	116981580	A	G	rs2127907	0.0139999999999999	0.06			0.0122	0.0122			0.254	9.474e-07			0.0183	0.0139	0.1872	False	True	11_116981580_A_G	1.0	18	0.1
Apo-A1, Apo-B	CKD	12	79276836	79276836	A	G	rs139160475	-0.3476	0.0023			0.0691	0.064			4.879999999999999e-07	0.971			-0.007	0.0405	0.862	False	True	12_79276836_A_G	1.0	214	0.1
Apo-A1, Apo-B	CKD	12	109953417	109953417	A	G	rs2879107	-0.0423	0.0017			0.0084	0.0081			4.544e-07	0.8318			0.0033	0.0091	0.716	False	True	12_109953417_A_G	1.0	246	0.1
Apo-A1, Apo-B	CKD	12	125265201	125265201	A	G	rs921919	-0.0425	0.0019			0.0087	0.0085			9.266e-07	0.8215			0.0029	0.0105	0.782	False	True	12_125265201_A_G	1.0	28	0.1
Apo-A1, Apo-B	CKD	12	125286650	125286650	C	T	rs4765610	-0.0403	0.0112			0.0082	0.008			9.169e-07	0.1611			0.0021	0.0091	0.8162	False	True	12_125286650_C_T	1.0	34	0.1
Apo-A1, Apo-B	CKD	12	125317391	125317391	A	C	rs10773107	-0.0515	-0.0033			0.0103	0.0103			6.027000000000001e-07	0.7484			0.005	0.01	0.6209	False	True	12_125317391_A_C	1.0	153	0.1
Apo-A1, Apo-B	CKD	12	125324798	125324798	A	C	rs61941676	-0.0633	0.021			0.0128	0.0126			7.77e-07	0.09691			-0.023	0.0145	0.1119	False	True	12_125324798_A_C	1.0	83	0.1
Apo-A1, Apo-B	CKD	12	125338336	125338336	C	T	rs78194510	0.0745	-0.012			0.0151	0.0151			8.048999999999999e-07	0.4281			-0.011	0.0179	0.5411	False	True	12_125338336_C_T	1.0	72	0.1
Apo-A1, Apo-B	CKD	12	125351149	125351149	A	G	rs4435094	-0.0449	0.0054			0.0086	0.0084			1.645e-07	0.5233			-0.0102	0.0097	0.2925	False	True	12_125351149_A_G	1.0	604	0.1
Apo-A1, Apo-B	CKD	12	125363987	125363987	A	C	rs57276302	0.0665	-0.0279999999999999			0.0124	0.0122			7.718999999999999e-08	0.02157			0.0061	0.0137	0.6542	False	True	12_125363987_A_C	1.0	812	0.1
Apo-A1, Apo-B	CKD	13	66479744	66479744	A	G	rs9528999	0.0468	0.0262			0.0095	0.0091			7.945000000000001e-07	0.004141			0.0088	0.0091	0.3344	False	True	13_66479744_A_G	1.0	75	0.1
Apo-A1, Apo-B	CKD	15	58520259	58520259	C	T	rs11631950	0.0462	0.0204			0.009	0.0087			2.517e-07	0.01928			0.0085	0.0102	0.4044	False	True	15_58520259_C_T	1.0	472	0.1
Apo-A1, Apo-B	CKD	15	58582294	58582294	C	T	rs938509	-0.0483	-0.013			0.0095	0.0092			3.64e-07	0.16			0.001	0.0107	0.9275	False	True	15_58582294_C_T	1.0	326	0.1
Apo-A1, Apo-B	CKD	15	58607320	58607320	A	G	rs500590	0.0468	0.0045			0.0096	0.0092			9.944e-07	0.6268			-0.0039	0.0106	0.7104	False	True	15_58607320_A_G	1.0	0	0.1
Apo-A1, Apo-B	CKD	15	58630019	58630019	G	T	rs12910827	-0.1221	-0.0182			0.0242	0.024			4.413e-07	0.4486			-0.0302	0.0275	0.273	False	True	15_58630019_G_T	1.0	258	0.1
Apo-A1, Apo-B	CKD	15	58682690	58682690	A	G	rs34718390	0.0975	0.0275			0.0186	0.0179			1.6760000000000004e-07	0.126			0.0068	0.0218	0.7553	False	True	15_58682690_A_G	1.0	599	0.1
Apo-A1, Apo-B	CKD	15	58691202	58691202	A	G	rs76898656	-0.1133	-0.0434			0.0221	0.0217			2.923e-07	0.0457			-0.0156	0.0283	0.5809	False	True	15_58691202_A_G	1.0	412	0.1
Apo-A1, Apo-B	CKD	15	58692007	58692007	A	G	rs440183	-0.0467	-0.0108			0.0092	0.009			3.595e-07	0.228			0.021	0.0102	0.03998	False	True	15_58692007_A_G	1.0	331	0.1
Apo-A1, Apo-B	CKD	15	58720262	58720262	C	T	rs117966452	0.2415	0.0927			0.0492	0.0492			9.439e-07	0.05961			0.1375	0.0616	0.02558	False	True	15_58720262_C_T	1.0	20	0.1
Apo-A1, Apo-B	CKD	15	58724706	58724706	A	G	rs11632618	0.1751	0.0433			0.0192	0.019			9.186000000000001e-20	0.02264			0.0082	0.0207	0.6935	False	True	15_58724706_A_G	1.0	3111	0.1
Apo-A1, Apo-B	CKD	15	58727687	58727687	C	T	rs62000939	-0.0582	-0.011			0.0114	0.0111			3.3e-07	0.3225			0.0109	0.0131	0.4074	False	True	15_58727687_C_T	1.0	361	0.1
Apo-A1, Apo-B	CKD	15	58728067	58728067	A	G	rs72740877	0.2339	0.0727			0.0348	0.0348			1.7239999999999997e-11	0.03687			-0.0458	0.0282	0.1044	False	True	15_58728067_A_G	1.0	1955	0.1
Apo-A1, Apo-B	CKD	15	58931340	58931340	A	G	rs17269425	-0.1152	-0.0436			0.0228	0.0223			4.328e-07	0.05067			-0.0036	0.0291	0.9004	False	True	15_58931340_A_G	1.0	265	0.1
Apo-A1, Apo-B	CKD	15	59806496	59806496	G	T	rs111778770	-0.2556	-0.0317			0.049	0.049			1.819e-07	0.5175			-0.0223	0.0467	0.6341	False	True	15_59806496_G_T	1.0	566	0.1
Apo-A1, Apo-B	CKD	16	56759532	56759532	A	G	rs190368852	0.1217	-0.0206			0.022	0.022			3.052e-08	0.3484			-0.0182	0.0262	0.4859	False	True	16_56759532_A_G	1.0	987	0.1
Apo-A1, Apo-B	CKD	16	56819919	56819919	C	T	rs16962014	0.0681	-0.0027			0.0139	0.0136			9.935e-07	0.8427			0.0208	0.0171	0.2224	False	True	16_56819919_C_T	1.0	1	0.1
Apo-A1, Apo-B	CKD	16	56927296	56927296	C	T	rs55980617	0.0591	-0.0198			0.0117	0.0114			4.771000000000001e-07	0.0828			-0.0076	0.0131	0.5636	False	True	16_56927296_C_T	1.0	224	0.1
Apo-A1, Apo-B	CKD	16	56938955	56938955	A	C	rs72786761	-0.1891	0.0345			0.0348	0.0348			5.639e-08	0.3214			0.0069	0.0391	0.8594	False	True	16_56938955_A_C	1.0	874	0.1
Apo-A1, Apo-B	CKD	16	56984590	56984590	C	T	rs9938160	0.0712	-0.0091			0.01	0.0098			1.348e-12	0.3532			-0.0036	0.011	0.7455	False	True	16_56984590_C_T	1.0	2128	0.1
Apo-A1, Apo-B	CKD	16	56988502	56988502	A	G	rs2399597	-0.0883	0.0221			0.012	0.0118			1.705e-13	0.0607299999999999			0.0361	0.0138	0.008853	False	True	16_56988502_A_G	1.0	2274	0.1
Apo-A1, Apo-B	CKD	16	56995038	56995038	C	T	rs4783962	0.0491	0.0049			0.0095	0.0093			2.532e-07	0.594			0.0094	0.0116	0.4183	False	True	16_56995038_C_T	1.0	469	0.1
Apo-A1, Apo-B	CKD	16	57008227	57008227	A	G	rs158480	-0.0831	0.0339			0.0123	0.0117			1.213e-11	0.00394			0.0238	0.0151	0.1156	False	True	16_57008227_A_G	1.0	1976	0.1
Apo-A1, Apo-B	CKD	16	57017002	57017002	G	T	rs9923854	0.0689	-0.0013			0.013	0.0129			1.161e-07	0.9208			0.0017	0.015	0.9102	False	True	16_57017002_G_T	1.0	720	0.1
Apo-A1, Apo-B	CKD	16	57019392	57019392	C	T	rs12720917	0.0667	-0.0016			0.0125	0.0125			9.603e-08	0.8962			0.0116	0.0145	0.4221	False	True	16_57019392_C_T	1.0	762	0.1
Apo-A1, Apo-B	CKD	16	68021125	68021125	A	C	rs78539049	0.1022	0.0471			0.0196	0.019			1.927e-07	0.01323			0.0267	0.0266	0.3156	False	True	16_68021125_A_C	1.0	547	0.1
Apo-A1, Apo-B	CKD	16	72052348	72052348	A	G	rs11648003	-0.0162	-0.0478			0.0099	0.0096			0.1039	6.647e-07			-0.0177	0.0116	0.1268	False	True	16_72052348_A_G	1.0	121	0.1
Apo-A1, Apo-B	CKD	17	45542260	45542260	G	T	rs112238165	-0.0576	-0.0346			0.0117	0.0115			8.908e-07	0.0026			-0.0127	0.0123	0.3036	False	True	17_45542260_G_T	1.0	38	0.1
Apo-A1, Apo-B	CKD	18	3353012	3353012	A	G	rs11081037	-0.0013	-0.0527			0.0111	0.0105			0.9039	4.652e-07			0.0033	0.0101	0.7440000000000001	False	True	18_3353012_A_G	1.0	236	0.1
Apo-A1, Apo-B	CKD	18	46529282	46529282	G	T	rs12959033	-0.057	-0.0052			0.0116	0.0111			9.089e-07	0.6368			0.0048	0.0102	0.635	False	True	18_46529282_G_T	1.0	36	0.1
Apo-A1, Apo-B	CKD	18	47126999	47126999	A	G	rs28512338	-0.0446	-0.0056			0.0088	0.0086			4.465e-07	0.515			-0.0121	0.0097	0.2137	False	True	18_47126999_A_G	1.0	255	0.1
Apo-A1, Apo-B	CKD	18	47143458	47143458	C	T	rs17799105	-0.083	-0.0215			0.0164	0.0162			4.346e-07	0.1855			-0.0234	0.0211	0.2679	False	True	18_47143458_C_T	1.0	262	0.1
Apo-A1, Apo-B	CKD	18	47145202	47145202	A	G	rs12958839	0.0418	0.0166			0.0083	0.0081			5.358e-07	0.0391899999999999			0.0013	0.0091	0.8869	False	True	18_47145202_A_G	1.0	183	0.1
Apo-A1, Apo-B	CKD	18	47176917	47176917	C	T	rs4939888	0.042	0.0096			0.0084	0.0081			5.204999999999999e-07	0.2341			0.0165	0.0097	0.089	False	True	18_47176917_C_T	1.0	195	0.1
Apo-A1, Apo-B	CKD	18	47183012	47183012	C	T	rs11662691	0.0878	0.0075			0.0145	0.0142			1.49e-09	0.5977			0.0407	0.0163	0.01279	False	True	18_47183012_C_T	1.0	1335	0.1
Apo-A1, Apo-B	CKD	18	47196870	47196870	A	G	rs80175721	-0.1565	-0.0097			0.0317	0.0312			7.661e-07	0.7556			-0.1017	0.045	0.0238099999999999	False	True	18_47196870_A_G	1.0	86	0.1
Apo-A1, Apo-B	CKD	18	47227334	47227334	A	G	rs12955308	-0.0416	-0.001			0.0083	0.0081			5.906e-07	0.9016			-0.0076	0.0096	0.4305	False	True	18_47227334_A_G	1.0	164	0.1
Apo-A1, Apo-B	CKD	19	10641608	10641608	A	G	rs10419193	0.0229	0.0468			0.0099	0.0096			0.0204199999999999	9.544e-07			0.0021	0.0106	0.845	False	True	19_10641608_A_G	1.0	11	0.1
Apo-A1, Apo-B	CKD	19	10643471	10643471	A	G	rs73007332	-0.0564	-0.1393			0.0275	0.027			0.04059	2.442000000000001e-07			0.0552	0.0308	0.07343	False	True	19_10643471_A_G	1.0	480	0.1
Apo-A1, Apo-B	CKD	19	10734951	10734951	C	T	rs8110479	0.0385	0.1012			0.0193	0.0189			0.04681	8.971e-08			-0.0034	0.0264	0.898	False	True	19_10734951_C_T	1.0	782	0.1
Apo-A1, Apo-B	CKD	19	10981992	10981992	C	T	rs117569851	-0.0267	-0.0444			0.0094	0.009			0.004331	9.262e-07			-0.0096	0.0117	0.4121	False	True	19_10981992_C_T	1.0	30	0.1
Apo-A1, Apo-B	CKD	19	11185919	11185919	C	T	rs10423733	-0.0509	-0.1175			0.0115	0.0111			8.972e-06	3.1040000000000005e-26			0.0183	0.0135	0.1738	False	True	19_11185919_C_T	1.0	3238	0.1
Apo-A1, Apo-B	CKD	19	11207516	11207516	A	G	rs73015030	-0.0841	-0.1421			0.025	0.0246			0.0007485	7.249e-09			-0.0204	0.0297	0.4925	False	True	19_11207516_A_G	1.0	1197	0.1
Apo-A1, Apo-B	CKD	19	11236180	11236180	A	C	rs4804144	-0.0004	0.0405			0.0084	0.0081			0.9635	6.23e-07			0.0058	0.0113	0.6032	False	True	19_11236180_A_C	1.0	142	0.1
Apo-A1, Apo-B	CKD	19	11243445	11243445	A	G	rs5742911	0.0213	0.0456			0.0091	0.0088			0.01911	2.314e-07			0.0088	0.0105	0.4036	False	True	19_11243445_A_G	1.0	488	0.1
Apo-A1, Apo-B	CKD	19	11250396	11250396	C	T	rs7250183	-0.009	0.063			0.0129	0.0128			0.4872	7.681e-07			-0.0153	0.0147	0.2997	False	True	19_11250396_C_T	1.0	85	0.1
Apo-A1, Apo-B	CKD	19	11348521	11348521	A	G	rs3745683	-0.079	-0.021			0.0159	0.0156			6.577e-07	0.1802			0.0194	0.0166	0.2431	False	True	19_11348521_A_G	1.0	125	0.1
Apo-A1, Apo-B	CKD	19	19130096	19130096	C	T	rs145717049	0.0833	0.1645			0.0286	0.0286			0.003588	8.529e-09			-0.0166	0.0625	0.7899	False	True	19_19130096_C_T	1.0	1172	0.1
Apo-A1, Apo-B	CKD	19	19325963	19325963	G	T	rs3761077	0.0172	0.0701			0.0143	0.0141			0.2298	6.612999999999999e-07			-0.0201	0.0156	0.1975	False	True	19_19325963_G_T	1.0	123	0.1
Apo-A1, Apo-B	CKD	19	19624481	19624481	A	G	rs189741280	0.0952	0.1433			0.0275	0.0275			0.0005479	1.8920000000000005e-07			-0.0191	0.0451	0.6721	False	True	19_19624481_A_G	1.0	552	0.1
Apo-A1, Apo-B	CKD	19	19919422	19919422	A	G	rs141110858	-0.0983	-0.1418			0.026	0.026			0.0001606	5.045e-08			-0.0494	0.0551	0.3702	False	True	19_19919422_A_G	1.0	893	0.1
Apo-A1, Apo-B	CKD	19	20100542	20100542	A	G	rs117706432	-0.0177	-0.0707			0.0144	0.0143			0.2175	8.285e-07			0.0134	0.0162	0.4085	False	True	19_20100542_A_G	1.0	64	0.1
Apo-A1, Apo-B	CKD	19	20217169	20217169	C	T	rs4608457	0.0734	0.1569			0.0278	0.0278			0.008311	1.62e-08			-0.0046	0.0469	0.9227	False	True	19_20217169_C_T	1.0	1096	0.1
Apo-A1, Apo-B	CKD	19	45135841	45135841	C	T	rs62119270	0.0063	0.1063			0.0224	0.0214			0.777	6.524e-07			0.0253	0.0236	0.2829	False	True	19_45135841_C_T	1.0	130	0.1
Apo-A1, Apo-B	CKD	19	45160086	45160086	A	C	rs73048351	-0.1867	-0.2666			0.0482	0.0482			0.0001085	3.122e-08			0.0537	0.0552	0.3308	False	True	19_45160086_A_C	1.0	982	0.1
Apo-A1, Apo-B	CKD	19	45225345	45225345	C	T	rs2965109	0.0163	0.0504			0.0088	0.0086			0.06498	5.647e-09			0.0164	0.0098	0.0930899999999999	False	True	19_45225345_C_T	1.0	1227	0.1
Apo-A1, Apo-B	CKD	19	45234124	45234124	A	G	rs8108110	-0.004	-0.0435			0.0091	0.0088			0.6626	8.159e-07			0.0025	0.0108	0.8163	False	True	19_45234124_A_G	1.0	67	0.1
Apo-A1, Apo-B	CKD	19	45302778	45302778	A	G	rs111794050	0.1734	0.2068			0.0335	0.0335			2.314e-07	6.725e-10			-0.0163	0.0274	0.5513	False	True	19_45302778_A_G	1.0	1467	0.1
Apo-A1, Apo-B	CKD	19	45324138	45324138	A	G	rs28399637	0.0158	0.0571			0.0106	0.0106			0.1334	6.412999999999999e-08			0.0022	0.0112	0.8443	False	True	19_45324138_A_G	1.0	851	0.1
Apo-A1, Apo-B	CKD	19	45337918	45337918	A	G	rs147711004	0.0185	0.1204			0.0233	0.0227			0.4266	1.144e-07			-0.0458	0.0258	0.07566	False	True	19_45337918_A_G	1.0	732	0.1
Apo-A1, Apo-B	CKD	19	45351937	45351937	C	T	rs1871046	-0.0113	-0.0439			0.0089	0.0087			0.2068	4.378e-07			0.0084	0.01	0.4011	False	True	19_45351937_C_T	1.0	261	0.1
Apo-A1, Apo-B	CKD	19	45358026	45358026	C	T	rs143459034	-0.0316	-0.2213			0.0447	0.0447			0.4795	7.31e-07			-0.0406	0.0564	0.4719	False	True	19_45358026_C_T	1.0	96	0.1
Apo-A1, Apo-B	CKD	19	45358353	45358353	C	T	rs10410835	0.0133	0.0437			0.0089	0.0088			0.1364	6.437000000000001e-07			-0.02	0.0101	0.04718	False	True	19_45358353_C_T	1.0	134	0.1
Apo-A1, Apo-B	CKD	19	45361646	45361646	A	G	rs365653	0.0408	0.1462			0.0143	0.0139			0.004343	6.347e-26			0.0121	0.0154	0.4324	False	True	19_45361646_A_G	1.0	3231	0.1
Apo-A1, Apo-B	CKD	19	45382034	45382034	A	G	rs6859	0.0086	0.0601			0.0083	0.008			0.3012	7.133e-14			-0.0086	0.01	0.3882	False	True	19_45382034_A_G	1.0	2311	0.1
Apo-A1, Apo-B	CKD	19	45429543	45429543	C	T	rs71352239	-0.0219	-0.0506			0.0099	0.0099			0.02653	3.056e-07			0.0016	0.0119	0.895	False	True	19_45429543_C_T	1.0	395	0.1
Apo-A1, Apo-B	CKD	19	45436657	45436657	A	G	rs28795074	-0.0411	-0.0926			0.018	0.018			0.02245	2.75e-07			-0.0285	0.0234	0.2244	False	True	19_45436657_A_G	1.0	440	0.1
Apo-A1, Apo-B	CKD	19	45478352	45478352	A	G	rs146390218	0.0907	0.1936			0.039	0.039			0.02004	6.959000000000001e-07			0.0635	0.0361	0.07851	False	True	19_45478352_A_G	1.0	114	0.1
Apo-A1, Apo-B	CKD	19	45723379	45723379	C	T	rs11878174	0.0223	0.0604			0.0119	0.0119			0.06122	4.15e-07			0.006	0.0108	0.5816	False	True	19_45723379_C_T	1.0	277	0.1
Apo-A1, Apo-B	CKD	19	45880690	45880690	C	T	rs181765708	0.0271	0.1675			0.033	0.033			0.4118	3.857e-07			-0.0167	0.034	0.6237	False	True	19_45880690_C_T	1.0	301	0.1
Apo-A1, Apo-B	CKD	2	20967410	20967410	A	G	rs62124021	-0.0379	-0.1078			0.0219	0.0218			0.0829299999999999	7.545e-07			0.0319	0.0336	0.3429	False	True	2_20967410_A_G	1.0	88	0.1
Apo-A1, Apo-B	CKD	2	21092488	21092488	C	T	rs62120792	-0.0274	-0.0743			0.0128	0.0126			0.03198	3.315e-09			0.0268	0.0155	0.0824299999999999	False	True	2_21092488_C_T	1.0	1262	0.1
Apo-A1, Apo-B	CKD	2	21108159	21108159	A	G	rs147826086	0.0263	0.0426			0.0086	0.0083			0.002264	3.242e-07			-0.0054	0.0099	0.5863	False	True	2_21108159_A_G	1.0	372	0.1
Apo-A1, Apo-B	CKD	2	21148274	21148274	A	C	rs3923037	-0.0124	0.0634			0.0085	0.0082			0.1448	1.166e-14			0.0227	0.0094	0.01603	False	True	2_21148274_A_C	1.0	2500	0.1
Apo-A1, Apo-B	CKD	2	21149424	21149424	A	G	rs139919599	-0.0035	-0.0662			0.0139999999999999	0.0135			0.8009999999999999	9.24e-07			-0.011	0.0146	0.4524	False	True	2_21149424_A_G	1.0	32	0.1
Apo-A1, Apo-B	CKD	2	21217490	21217490	C	T	rs13392272	-0.003	-0.0904			0.0084	0.0081			0.7176	5.260000000000001e-29			-0.0062	0.0096	0.52	False	True	2_21217490_C_T	1.0	3286	0.1
Apo-A1, Apo-B	CKD	2	21239661	21239661	C	T	rs12720820	-0.0388	-0.0681			0.0143	0.0139			0.0066409999999999	9.658e-07			0.0058	0.0178	0.7458	False	True	2_21239661_C_T	1.0	8	0.1
Apo-A1, Apo-B	CKD	2	21364562	21364562	C	T	rs113588790	-0.0064	-0.1199			0.0241	0.0237			0.7892	4.23e-07			-0.0306	0.0278	0.2711	False	True	2_21364562_C_T	1.0	273	0.1
Apo-A1, Apo-B	CKD	2	21438738	21438738	A	G	rs76611756	0.0076	0.0873			0.0165	0.0161			0.6455	6.143e-08			-0.0347	0.0232	0.1353	False	True	2_21438738_A_G	1.0	859	0.1
Apo-A1, Apo-B	CKD	2	21451687	21451687	A	G	rs35239705	-0.0124	-0.0515			0.0105	0.0103			0.238	6.041e-07			-0.0005	0.0124	0.9661	False	True	2_21451687_A_G	1.0	151	0.1
Apo-A1, Apo-B	CKD	2	21530659	21530659	A	G	rs60960031	-0.0152	-0.0447			0.0085	0.0082			0.07472	5.6960000000000015e-08			0.0035	0.0099	0.7245	False	True	2_21530659_A_G	1.0	872	0.1
Apo-A1, Apo-B	CKD	2	27988821	27988821	A	G	rs13013484	0.0228	0.044			0.009	0.0088			0.01122	5.143e-07			-0.028	0.0102	0.005888	False	True	2_27988821_A_G	1.0	201	0.1
Apo-A1, Apo-B	CKD	2	44088041	44088041	A	C	rs58762754	-0.0145	-0.1081			0.0217	0.0212			0.5043	3.581e-07			0.021	0.0263	0.4265	False	True	2_44088041_A_C	1.0	334	0.1
Apo-A1, Apo-B	CKD	2	44092066	44092066	C	T	rs4603816	0.0168	0.048			0.0097	0.0094			0.084	3.389e-07			0.0	0.0119	0.9997	False	True	2_44092066_C_T	1.0	350	0.1
Apo-A1, Apo-B	CKD	2	136479302	136479302	C	T	rs3754692	0.0492	0.0107			0.01	0.0097			9.385e-07	0.2707			-0.0047	0.0123	0.7028	False	True	2_136479302_C_T	1.0	23	0.1
Apo-A1, Apo-B	CKD	2	213190035	213190035	C	T	rs17347152	0.0776	0.0			0.0158	0.0152			9.5e-07	0.999			-0.0047	0.0158	0.7673	False	True	2_213190035_C_T	1.0	16	0.1
Apo-A1, Apo-B	CKD	20	39142516	39142516	A	G	rs2207132	0.006	0.1144			0.0226	0.0225			0.7888	3.927e-07			-0.0332	0.0309	0.2833	False	True	20_39142516_A_G	1.0	296	0.1
Apo-A1, Apo-B	CKD	20	39183949	39183949	C	T	rs6102032	0.0166	0.0404			0.0085	0.0083			0.05272	9.84e-07			0.0174	0.01	0.07989	False	True	20_39183949_C_T	1.0	4	0.1
Apo-A1, Apo-B	CKD	20	43042364	43042364	C	T	rs1800961	0.1372	0.0014			0.0221	0.022			5.77e-10	0.9488			0.0107	0.0254	0.6754	False	True	20_43042364_C_T	1.0	1495	0.1
Apo-A1, Apo-B	CKD	22	21984379	21984379	A	G	rs3747093	-0.0509	-0.0092			0.0103	0.0101			7.481e-07	0.3618			0.014	0.012	0.2448	False	True	22_21984379_A_G	1.0	90	0.1
Apo-A1, Apo-B	CKD	4	63875850	63875850	C	T	rs28434073	0.0244	0.1237			0.0245	0.0245			0.3187	4.218e-07			0.0146	0.0233	0.5297	False	True	4_63875850_C_T	1.0	274	0.1
Apo-A1, Apo-B	CKD	4	69310287	69310287	C	T	rs150928241	0.0547	0.0304			0.0111	0.0111			8.645e-07	0.006343			0.0098	0.0124	0.4277	False	True	4_69310287_C_T	1.0	48	0.1
Apo-A1, Apo-B	CKD	4	73406173	73406173	A	G	rs144064722	-0.2037	-0.1989999999999999			0.035	0.0351			6.0929999999999995e-09	1.377e-08			0.0255	0.0357	0.4739	False	True	4_73406173_A_G	1.0	1218	0.1
Apo-A1, Apo-B	CKD	4	103146888	103146888	A	C	rs35225200	0.1004	-0.0018			0.0201	0.0196			5.958e-07	0.9273			-0.0393	0.0208	0.05905	False	True	4_103146888_A_C	1.0	161	0.1
Apo-A1, Apo-B	CKD	5	74343769	74343769	A	G	rs7710706	0.0143	0.0428			0.0086	0.0084			0.09613	3.331000000000001e-07			0.0019	0.01	0.8505	False	True	5_74343769_A_G	1.0	353	0.1
Apo-A1, Apo-B	CKD	5	74967386	74967386	C	T	rs40060	0.0154	0.0406			0.0085	0.0082			0.06905	8.373999999999999e-07			-0.0049	0.0096	0.6141	False	True	5_74967386_C_T	1.0	58	0.1
Apo-A1, Apo-B	CKD	5	156367092	156367092	C	T	rs10062458	0.0251	0.0425			0.0087	0.0085			0.004078	6.246e-07			-0.0049	0.0117	0.6767	False	True	5_156367092_C_T	1.0	141	0.1
Apo-A1, Apo-B	CKD	7	1067403	1067403	A	G	rs74360401	0.061	0.0212			0.0124	0.0121			9.771e-07	0.07906			-0.01	0.0131	0.4467	False	True	7_1067403_A_G	1.0	5	0.1
Apo-A1, Apo-B	CKD	7	21597631	21597631	G	T	rs59432272	0.0019	0.0415			0.0087	0.0084			0.8239	8.937999999999999e-07			0.0104	0.0092	0.2578	False	True	7_21597631_G_T	1.0	37	0.1
Apo-A1, Apo-B	CKD	7	21631827	21631827	A	G	rs73070437	-0.0395	-0.1016			0.0184	0.0178			0.0316	1.197e-08			-0.0243	0.0202	0.2271	False	True	7_21631827_A_G	1.0	1141	0.1
Apo-A1, Apo-B	CKD	7	21712184	21712184	C	T	rs4719671	0.0161	0.0419			0.0086	0.0084			0.06135	5.972e-07			0.0188	0.0099	0.0592799999999999	False	True	7_21712184_C_T	1.0	157	0.1
Apo-A1, Apo-B	CKD	7	73029437	73029437	C	T	rs33951980	-0.0016	0.0592			0.0124	0.0121			0.8972	9.674e-07			-0.004	0.0139	0.7732	False	True	7_73029437_C_T	1.0	7	0.1
Apo-A1, Apo-B	CKD	8	9231661	9231661	A	G	rs12546198	0.0659	0.0308			0.0131	0.0127			4.899000000000001e-07	0.01553			-0.0182	0.0161	0.2598	False	True	8_9231661_A_G	1.0	213	0.1
Apo-A1, Apo-B	CKD	8	19776981	19776981	A	C	rs4466415	-0.0624	0.0373			0.0122	0.0119			3.018e-07	0.001782			0.0017	0.0128	0.8959999999999999	False	True	8_19776981_A_C	1.0	401	0.1
Apo-A1, Apo-B	CKD	8	19813529	19813529	A	G	rs268	0.1917	-0.1163			0.0315	0.0315			1.155e-09	0.0002229			-0.0005	0.0371	0.9886	False	True	8_19813529_A_G	1.0	1368	0.1
Apo-A1, Apo-B	CKD	8	19875408	19875408	A	G	rs6586886	0.0484	-0.0342			0.0085	0.0082			1.394e-08	3.401e-05			-0.0121	0.0097	0.2158	False	True	8_19875408_A_G	1.0	1116	0.1
Apo-A1, Apo-B	CKD	8	126491304	126491304	C	T	rs2954030	-0.0078	-0.0459			0.0087	0.0085			0.369	5.715e-08			0.0279	0.0099	0.005047	False	True	8_126491304_C_T	1.0	869	0.1
Apo-A1, Apo-B	CKD	9	15285670	15285670	A	G	rs535772	-0.0665	0.0034			0.0133	0.013			6.045e-07	0.7938			0.016	0.0181	0.3771	False	True	9_15285670_A_G	1.0	150	0.1
Apo-A1, Apo-B	CKD	9	15301428	15301428	A	C	rs2849049	0.0451	0.0065			0.0086	0.0083			1.6170000000000005e-07	0.4379999999999999			0.0116	0.0097	0.2343	False	True	9_15301428_A_C	1.0	607	0.1
Apo-A1, Apo-B	CKD	9	107629336	107629336	C	T	rs13301006	0.0777	0.0105			0.0136	0.0136			1.043e-08	0.4384			-0.001	0.0138	0.9448	False	True	9_107629336_C_T	1.0	1155	0.1
Apo-A1, Apo-B	CKD	9	107645080	107645080	C	T	rs2275542	0.0455	0.0103			0.0093	0.009			9.261e-07	0.252			0.0101	0.01	0.3111	False	True	9_107645080_C_T	1.0	31	0.1
Apo-A1, Apo-B	CKD	9	136149399	136149399	A	G	rs507666	0.0328	0.0532			0.0109	0.0106			0.00265	5.232e-07			-0.0218	0.0121	0.07168	False	True	9_136149399_A_G	1.0	193	0.1
Apo-A1, Apo-B	CRP	1	3738018	3738018	C	T	.	-0.1554	-0.4149			0.0843	0.0844			0.06547	8.849e-07			0.04111	0.043642	0.34621	False	True	1_3738018_C_T	1.0	48	0.1
Apo-A1, Apo-B	CRP	1	54715326	54715326	A	C	rs116396088	-0.0235	-0.1133			0.0232	0.0231			0.3112	9.918e-07			0.0070973	0.02541	0.78001	False	True	1_54715326_A_C	1.0	3	0.1
Apo-A1, Apo-B	CRP	1	54834840	54834840	C	T	rs17110517	0.0402	0.1702			0.0252	0.0252			0.1105	1.363e-11			0.010541	0.023351	0.65169	False	True	1_54834840_C_T	1.0	2179	0.1
Apo-A1, Apo-B	CRP	1	54880705	54880705	C	T	rs72895829	0.0215	0.1374			0.0235	0.0235			0.3607	4.859e-09			0.0051931	0.034334	0.8797799999999999	False	True	1_54880705_C_T	1.0	1400	0.1
Apo-A1, Apo-B	CRP	1	54935900	54935900	A	G	rs143345849	-0.0363	-0.1269			0.0259	0.0259			0.1609	9.303e-07			0.067242	0.03959	0.089424	False	True	1_54935900_A_G	1.0	30	0.1
Apo-A1, Apo-B	CRP	1	55083647	55083647	A	G	rs12073646	-0.0033	-0.0546			0.0112	0.0109			0.7716	6.083e-07			0.0085344	0.012873	0.50735	False	True	1_55083647_A_G	1.0	177	0.1
Apo-A1, Apo-B	CRP	1	55160482	55160482	G	T	.	0.0613	0.1422			0.0203	0.0198			0.0025559999999999	7.967e-13			0.019355	0.030376	0.524	False	True	1_55160482_G_T	1.0	2377	0.1
Apo-A1, Apo-B	CRP	1	55378724	55378724	A	G	.	-0.0173	-0.1431			0.0243	0.0243			0.4771	3.8390000000000005e-09			0.006025	0.032823	0.85436	False	True	1_55378724_A_G	1.0	1423	0.1
Apo-A1, Apo-B	CRP	1	55411580	55411580	A	G	rs11580527	-0.0917	-0.3072			0.0306	0.0305			0.002734	7.393e-24			0.0017204	0.053055	0.97413	False	True	1_55411580_A_G	1.0	3444	0.1
Apo-A1, Apo-B	CRP	1	55431933	55431933	C	T	rs12043403	-0.0382	-0.1142			0.0185	0.0185			0.03878	5.993e-10			-0.016696	0.018537	0.36775	False	True	1_55431933_C_T	1.0	1684	0.1
Apo-A1, Apo-B	CRP	1	55496039	55496039	C	T	rs11206510	-0.0069	-0.0723			0.0115	0.0113			0.5494	1.444e-10			0.004327	0.013501	0.7486	False	True	1_55496039_C_T	1.0	1959	0.1
Apo-A1, Apo-B	CRP	1	55503448	55503448	A	G	rs17111503	-0.0358	-0.0497			0.0101	0.0099			0.0003786	4.648e-07			0.031161	0.011962	0.0091874	False	True	1_55503448_A_G	1.0	282	0.1
Apo-A1, Apo-B	CRP	1	55519015	55519015	G	T	rs639750	-0.0018	-0.043			0.0089	0.0087			0.841	8.148e-07			0.033457	0.011379	0.003281	False	True	1_55519015_G_T	1.0	80	0.1
Apo-A1, Apo-B	CRP	1	55636240	55636240	C	T	rs72660594	-0.0653	-0.3388			0.0268	0.0267			0.01494	8.581e-37			0.10735	0.047807	0.02474	False	True	1_55636240_C_T	1.0	3611	0.1
Apo-A1, Apo-B	CRP	1	55719011	55719011	A	G	rs2802867	0.011	0.0464			0.0097	0.0095			0.2569	9.928e-07			0.0076184	0.01361	0.5756399999999999	False	True	1_55719011_A_G	1.0	2	0.1
Apo-A1, Apo-B	CRP	1	55732596	55732596	A	ATTGT	.	-0.0477	-0.0766			0.015	0.0145			0.001495	1.363e-07			0.0015021	0.0166669999999999	0.92819	False	True	1_55732596_A_ATTGT	1.0	767	0.1
Apo-A1, Apo-B	CRP	1	55746330	55746330	A	G	rs61773921	-0.0286	-0.0545			0.0113	0.0111			0.0116	8.345e-07			-0.0046403999999999	0.014419	0.74758	False	True	1_55746330_A_G	1.0	71	0.1
Apo-A1, Apo-B	CRP	1	56034852	56034852	A	G	rs111304886	-0.0817	-0.1041			0.021	0.0207			0.0001004999999999	4.7060000000000004e-07			-0.10079	0.04781	0.03503	False	True	1_56034852_A_G	1.0	276	0.1
Apo-A1, Apo-B	CRP	1	56549124	56549124	C	T	rs144361424	0.0	0.1143			0.0235	0.0231			0.9992	7.511e-07			0.0037753	0.030874	0.90268	False	True	1_56549124_C_T	1.0	109	0.1
Apo-A1, Apo-B	CRP	1	62944947	62944947	C	CA	.	0.0489	0.057			0.0116	0.0116			2.499e-05	9.293e-07			0.028028	0.011061	0.01128	False	True	1_62944947_C_CA	1.0	32	0.1
Apo-A1, Apo-B	CRP	1	109820884	109820884	A	G	rs11577931	0.0185	0.0842			0.0167	0.0161			0.2672	1.691e-07			-0.044248	0.01831	0.015666	False	True	1_109820884_A_G	1.0	670	0.1
Apo-A1, Apo-B	CRP	1	220974545	220974545	C	T	rs10863565	0.053	0.0236			0.0103	0.01			2.714e-07	0.01839			-0.020092	0.012474	0.10725	False	True	1_220974545_C_T	1.0	501	0.1
Apo-A1, Apo-B	CRP	1	226064353	226064353	T	TTTGG	.	0.0586	0.0075			0.0118	0.0119			7.543999999999999e-07	0.5245			0.0014057	0.01146	0.90238	False	True	1_226064353_T_TTTGG	1.0	107	0.1
Apo-A1, Apo-B	CRP	11	61618012	61618012	C	T	rs2727263	0.0629	0.0235			0.0124	0.0124			4.315e-07	0.05885			0.010273	0.020014	0.6077600000000001	False	True	11_61618012_C_T	1.0	313	0.1
Apo-A1, Apo-B	CRP	11	61637587	61637587	C	T	rs174628	-0.0491	-0.0097			0.01	0.01			8.362999999999999e-07	0.3279			-0.0091832	0.012645	0.46769	False	True	11_61637587_C_T	1.0	69	0.1
Apo-A1, Apo-B	CRP	11	61803540	61803540	A	G	rs10897209	-0.1029	-0.0392			0.0203	0.0203			3.842e-07	0.05313			-0.022439	0.032263	0.48675	False	True	11_61803540_A_G	1.0	353	0.1
Apo-A1, Apo-B	CRP	11	116522233	116522233	T	TC	.	-0.0136	0.0686			0.0139999999999999	0.0139999999999999			0.3315	9.51e-07			0.01185	0.0176699999999999	0.50247	False	True	11_116522233_T_TC	1.0	15	0.1
Apo-A1, Apo-B	CRP	11	116529313	116529313	A	G	rs61906078	-0.0124	0.0865			0.0168	0.0168			0.4589	2.465e-07			0.018032	0.024717	0.46566	False	True	11_116529313_A_G	1.0	536	0.1
Apo-A1, Apo-B	CRP	11	116588629	116588629	C	T	rs4938305	-0.0106	-0.0498			0.0101	0.0101			0.2968	8.390999999999999e-07			-0.0045615	0.013418	0.7339	False	True	11_116588629_C_T	1.0	67	0.1
Apo-A1, Apo-B	CRP	11	116598988	116598988	A	G	rs180360	-0.0211	0.0483			0.0087	0.0087			0.01571	2.91e-08			0.0091554	0.012013	0.44597	False	True	11_116598988_A_G	1.0	1136	0.1
Apo-A1, Apo-B	CRP	11	116981335	116981335	A	G	rs6589595	0.0529	0.0338			0.0107	0.0107			8.443000000000001e-07	0.001634			0.011236	0.015486	0.46812	False	True	11_116981335_A_G	1.0	64	0.1
Apo-A1, Apo-B	CRP	11	116981580	116981580	A	G	rs2127907	0.0139999999999999	0.06			0.0122	0.0122			0.254	9.474e-07			0.0029983	0.017327	0.86262	False	True	11_116981580_A_G	1.0	20	0.1
Apo-A1, Apo-B	CRP	12	47223857	47223857	C	CAA	.	-0.0539	-0.0283			0.0104	0.0104			2.368e-07	0.006679			0.023835	0.010635	0.025006	False	True	12_47223857_C_CAA	1.0	544	0.1
Apo-A1, Apo-B	CRP	12	109953417	109953417	A	G	rs2879107	-0.0423	0.0017			0.0084	0.0081			4.544e-07	0.8318			-0.020067	0.01055	0.057152	False	True	12_109953417_A_G	1.0	292	0.1
Apo-A1, Apo-B	CRP	12	125265201	125265201	A	G	rs921919	-0.0425	0.0019			0.0087	0.0085			9.266e-07	0.8215			0.0099675	0.011459	0.38439	False	True	12_125265201_A_G	1.0	34	0.1
Apo-A1, Apo-B	CRP	12	125286650	125286650	C	T	rs4765610	-0.0403	0.0112			0.0082	0.008			9.169e-07	0.1611			0.01455	0.01057	0.16868	False	True	12_125286650_C_T	1.0	40	0.1
Apo-A1, Apo-B	CRP	12	125317391	125317391	A	C	rs10773107	-0.0515	-0.0033			0.0103	0.0103			6.027000000000001e-07	0.7484			-0.014543	0.011047	0.18802	False	True	12_125317391_A_C	1.0	182	0.1
Apo-A1, Apo-B	CRP	12	125324798	125324798	A	C	rs61941676	-0.0633	0.021			0.0128	0.0126			7.77e-07	0.09691			-0.023338	0.016103	0.14727	False	True	12_125324798_A_C	1.0	100	0.1
Apo-A1, Apo-B	CRP	12	125338336	125338336	C	T	rs78194510	0.0745	-0.012			0.0151	0.0151			8.048999999999999e-07	0.4281			0.021712	0.018911	0.25093	False	True	12_125338336_C_T	1.0	86	0.1
Apo-A1, Apo-B	CRP	12	125363987	125363987	A	C	rs57276302	0.0665	-0.0279999999999999			0.0124	0.0122			7.718999999999999e-08	0.02157			-0.0017581	0.015955	0.91226	False	True	12_125363987_A_C	1.0	926	0.1
Apo-A1, Apo-B	CRP	13	66479744	66479744	A	G	rs9528999	0.0468	0.0262			0.0095	0.0091			7.945000000000001e-07	0.004141			-0.0024259	0.010633	0.81953	False	True	13_66479744_A_G	1.0	89	0.1
Apo-A1, Apo-B	CRP	15	58520259	58520259	C	T	rs11631950	0.0462	0.0204			0.009	0.0087			2.517e-07	0.01928			0.0070036999999999	0.01142	0.53968	False	True	15_58520259_C_T	1.0	528	0.1
Apo-A1, Apo-B	CRP	15	58582294	58582294	C	T	rs938509	-0.0483	-0.013			0.0095	0.0092			3.64e-07	0.16			-0.0172979999999999	0.012167	0.15511	False	True	15_58582294_C_T	1.0	376	0.1
Apo-A1, Apo-B	CRP	15	58607320	58607320	A	G	rs500590	0.0468	0.0045			0.0096	0.0092			9.944e-07	0.6268			0.02732	0.011549	0.018	False	True	15_58607320_A_G	1.0	0	0.1
Apo-A1, Apo-B	CRP	15	58630019	58630019	G	T	rs12910827	-0.1221	-0.0182			0.0242	0.024			4.413e-07	0.4486			-0.036965	0.029679	0.21294	False	True	15_58630019_G_T	1.0	305	0.1
Apo-A1, Apo-B	CRP	15	58682690	58682690	A	G	rs34718390	0.0975	0.0275			0.0186	0.0179			1.6760000000000004e-07	0.126			0.030753	0.021678	0.15602	False	True	15_58682690_A_G	1.0	677	0.1
Apo-A1, Apo-B	CRP	15	58691202	58691202	A	G	rs76898656	-0.1133	-0.0434			0.0221	0.0217			2.923e-07	0.0457			-0.09833	0.030057	0.00107	False	True	15_58691202_A_G	1.0	464	0.1
Apo-A1, Apo-B	CRP	15	58692007	58692007	A	G	rs440183	-0.0467	-0.0108			0.0092	0.009			3.595e-07	0.228			0.021251	0.011864	0.073254	False	True	15_58692007_A_G	1.0	381	0.1
Apo-A1, Apo-B	CRP	15	58720262	58720262	C	T	rs117966452	0.2415	0.0927			0.0492	0.0492			9.439e-07	0.05961			-0.0052044	0.048929	0.91529	False	True	15_58720262_C_T	1.0	22	0.1
Apo-A1, Apo-B	CRP	15	58727687	58727687	C	T	rs62000939	-0.0582	-0.011			0.0114	0.0111			3.3e-07	0.3225			-0.0026063	0.014698	0.85926	False	True	15_58727687_C_T	1.0	411	0.1
Apo-A1, Apo-B	CRP	15	58728067	58728067	A	G	rs72740877	0.2339	0.0727			0.0348	0.0348			1.7239999999999997e-11	0.03687			0.034086	0.026278	0.19458	False	True	15_58728067_A_G	1.0	2166	0.1
Apo-A1, Apo-B	CRP	15	58931340	58931340	A	G	rs17269425	-0.1152	-0.0436			0.0228	0.0223			4.328e-07	0.05067			-0.015835	0.032629	0.62746	False	True	15_58931340_A_G	1.0	312	0.1
Apo-A1, Apo-B	CRP	15	59531818	59531818	C	T	.	0.2504	0.0665			0.05	0.05			5.345e-07	0.1837			-0.00593	0.036005	0.86918	False	True	15_59531818_C_T	1.0	221	0.1
Apo-A1, Apo-B	CRP	16	56759532	56759532	A	G	rs190368852	0.1217	-0.0206			0.022	0.022			3.052e-08	0.3484			-0.001508	0.031621	0.96196	False	True	16_56759532_A_G	1.0	1122	0.1
Apo-A1, Apo-B	CRP	16	56819919	56819919	C	T	rs16962014	0.0681	-0.0027			0.0139	0.0136			9.935e-07	0.8427			0.011958	0.018289	0.5132	False	True	16_56819919_C_T	1.0	1	0.1
Apo-A1, Apo-B	CRP	16	56927296	56927296	C	T	rs55980617	0.0591	-0.0198			0.0117	0.0114			4.771000000000001e-07	0.0828			-0.0005901	0.016101	0.97076	False	True	16_56927296_C_T	1.0	267	0.1
Apo-A1, Apo-B	CRP	16	56938955	56938955	A	C	rs72786761	-0.1891	0.0345			0.0348	0.0348			5.639e-08	0.3214			-0.012861	0.036103	0.72168	False	True	16_56938955_A_C	1.0	997	0.1
Apo-A1, Apo-B	CRP	16	56988502	56988502	A	G	rs2399597	-0.0883	0.0221			0.012	0.0118			1.705e-13	0.0607299999999999			0.0064296	0.014604	0.65975	False	True	16_56988502_A_G	1.0	2499	0.1
Apo-A1, Apo-B	CRP	16	56995038	56995038	C	T	rs4783962	0.0491	0.0049			0.0095	0.0093			2.532e-07	0.594			0.0023274	0.012586	0.85329	False	True	16_56995038_C_T	1.0	524	0.1
Apo-A1, Apo-B	CRP	16	57008227	57008227	A	G	rs158480	-0.0831	0.0339			0.0123	0.0117			1.213e-11	0.00394			0.0024557	0.015799	0.8764799999999999	False	True	16_57008227_A_G	1.0	2188	0.1
Apo-A1, Apo-B	CRP	16	57017002	57017002	G	T	rs9923854	0.0689	-0.0013			0.013	0.0129			1.161e-07	0.9208			-0.028243	0.017971	0.11605	False	True	16_57017002_G_T	1.0	816	0.1
Apo-A1, Apo-B	CRP	16	57019392	57019392	C	T	rs12720917	0.0667	-0.0016			0.0125	0.0125			9.603e-08	0.8962			-0.013829	0.015595	0.37521	False	True	16_57019392_C_T	1.0	867	0.1
Apo-A1, Apo-B	CRP	16	68021125	68021125	A	C	rs78539049	0.1022	0.0471			0.0196	0.019			1.927e-07	0.01323			0.0041857	0.025276	0.8684700000000001	False	True	16_68021125_A_C	1.0	622	0.1
Apo-A1, Apo-B	CRP	16	72052348	72052348	A	G	rs11648003	-0.0162	-0.0478			0.0099	0.0096			0.1039	6.647e-07			-0.023325	0.012757	0.06749	False	True	16_72052348_A_G	1.0	144	0.1
Apo-A1, Apo-B	CRP	17	45542260	45542260	G	T	rs112238165	-0.0576	-0.0346			0.0117	0.0115			8.908e-07	0.0026			-0.015107	0.012823	0.23877	False	True	17_45542260_G_T	1.0	46	0.1
Apo-A1, Apo-B	CRP	18	3353012	3353012	A	G	.	-0.0013	-0.0527			0.0111	0.0105			0.9039	4.652e-07			0.0026581	0.010786	0.80534	False	True	18_3353012_A_G	1.0	281	0.1
Apo-A1, Apo-B	CRP	18	46529282	46529282	G	T	.	-0.057	-0.0052			0.0116	0.0111			9.089e-07	0.6368			0.015896	0.01104	0.1499	False	True	18_46529282_G_T	1.0	43	0.1
Apo-A1, Apo-B	CRP	18	46723931	46723931	C	CT	.	0.1306	0.0509			0.0251	0.0249			1.9820000000000001e-07	0.04068			-0.057943	0.049493	0.24171	False	True	18_46723931_C_CT	1.0	606	0.1
Apo-A1, Apo-B	CRP	18	47126999	47126999	A	G	rs28512338	-0.0446	-0.0056			0.0088	0.0086			4.465e-07	0.515			-0.0066773	0.011086	0.54696	False	True	18_47126999_A_G	1.0	301	0.1
Apo-A1, Apo-B	CRP	18	47143458	47143458	C	T	rs17799105	-0.083	-0.0215			0.0164	0.0162			4.346e-07	0.1855			-0.006076	0.027969	0.8280200000000001	False	True	18_47143458_C_T	1.0	309	0.1
Apo-A1, Apo-B	CRP	18	47145202	47145202	A	G	rs12958839	0.0418	0.0166			0.0083	0.0081			5.358e-07	0.0391899999999999			-0.0037167	0.010595	0.72575	False	True	18_47145202_A_G	1.0	220	0.1
Apo-A1, Apo-B	CRP	18	47176917	47176917	C	T	rs4939888	0.042	0.0096			0.0084	0.0081			5.204999999999999e-07	0.2341			0.031974	0.010774	0.0030002	False	True	18_47176917_C_T	1.0	234	0.1
Apo-A1, Apo-B	CRP	18	47183012	47183012	C	T	rs11662691	0.0878	0.0075			0.0145	0.0142			1.49e-09	0.5977			0.050378	0.018625	0.0068341	False	True	18_47183012_C_T	1.0	1518	0.1
Apo-A1, Apo-B	CRP	18	47196870	47196870	A	G	rs80175721	-0.1565	-0.0097			0.0317	0.0312			7.661e-07	0.7556			-0.081467	0.051079	0.11073	False	True	18_47196870_A_G	1.0	104	0.1
Apo-A1, Apo-B	CRP	19	10641608	10641608	A	G	rs10419193	0.0229	0.0468			0.0099	0.0096			0.0204199999999999	9.544e-07			-0.016722	0.010728	0.11906	False	True	19_10641608_A_G	1.0	12	0.1
Apo-A1, Apo-B	CRP	19	10643471	10643471	A	G	rs73007332	-0.0564	-0.1393			0.0275	0.027			0.04059	2.442000000000001e-07			-0.00090843	0.030456	0.9762	False	True	19_10643471_A_G	1.0	538	0.1
Apo-A1, Apo-B	CRP	19	10926952	10926952	C	T	rs117159625	0.0495	0.0922			0.0186	0.0182			0.007654	4.008e-07			-0.019362	0.021011	0.3568	False	True	19_10926952_C_T	1.0	335	0.1
Apo-A1, Apo-B	CRP	19	11174229	11174229	C	CT	.	-0.0129	-0.0575			0.0124	0.0117			0.2997	9.395e-07			0.010121	0.011465	0.37736	False	True	19_11174229_C_CT	1.0	25	0.1
Apo-A1, Apo-B	CRP	19	11207516	11207516	A	G	rs73015030	-0.0841	-0.1421			0.025	0.0246			0.0007485	7.249e-09			0.0085369	0.028107	0.7613300000000001	False	True	19_11207516_A_G	1.0	1361	0.1
Apo-A1, Apo-B	CRP	19	11236180	11236180	A	C	rs4804144	-0.0004	0.0405			0.0084	0.0081			0.9635	6.23e-07			-0.0053051	0.01072	0.6207	False	True	19_11236180_A_C	1.0	169	0.1
Apo-A1, Apo-B	CRP	19	11243445	11243445	A	G	rs5742911	0.0213	0.0456			0.0091	0.0088			0.01911	2.314e-07			0.020439	0.011486	0.075174	False	True	19_11243445_A_G	1.0	549	0.1
Apo-A1, Apo-B	CRP	19	11250396	11250396	C	T	rs7250183	-0.009	0.063			0.0129	0.0128			0.4872	7.681e-07			-0.025983	0.016401	0.11315	False	True	19_11250396_C_T	1.0	103	0.1
Apo-A1, Apo-B	CRP	19	11348521	11348521	A	G	rs3745683	-0.079	-0.021			0.0159	0.0156			6.577e-07	0.1802			-0.044042	0.020089	0.028354	False	True	19_11348521_A_G	1.0	149	0.1
Apo-A1, Apo-B	CRP	19	19130096	19130096	C	T	.	0.0833	0.1645			0.0286	0.0286			0.003588	8.529e-09			-0.034904	0.056662	0.53789	False	True	19_19130096_C_T	1.0	1334	0.1
Apo-A1, Apo-B	CRP	19	19325963	19325963	G	T	rs3761077	0.0172	0.0701			0.0143	0.0141			0.2298	6.612999999999999e-07			-0.047548	0.016817	0.0046927	False	True	19_19325963_G_T	1.0	146	0.1
Apo-A1, Apo-B	CRP	19	19479497	19479497	C	T	rs144024112	0.0906	0.1314			0.0245	0.0244			0.0002133	7.621e-08			-0.023218	0.0348529999999999	0.5053	False	True	19_19479497_C_T	1.0	930	0.1
Apo-A1, Apo-B	CRP	19	19624481	19624481	A	G	rs189741280	0.0952	0.1433			0.0275	0.0275			0.0005479	1.8920000000000005e-07			-0.034444	0.047431	0.46772	False	True	19_19624481_A_G	1.0	627	0.1
Apo-A1, Apo-B	CRP	19	19919422	19919422	A	G	.	-0.0983	-0.1418			0.026	0.026			0.0001606	5.045e-08			-0.075292	0.044114	0.087868	False	True	19_19919422_A_G	1.0	1020	0.1
Apo-A1, Apo-B	CRP	19	20100542	20100542	A	G	rs117706432	-0.0177	-0.0707			0.0144	0.0143			0.2175	8.285e-07			0.0002363	0.015926	0.98816	False	True	19_20100542_A_G	1.0	75	0.1
Apo-A1, Apo-B	CRP	19	20217169	20217169	C	T	.	0.0734	0.1569			0.0278	0.0278			0.008311	1.62e-08			0.029051	0.050121	0.56218	False	True	19_20217169_C_T	1.0	1246	0.1
Apo-A1, Apo-B	CRP	19	45135841	45135841	C	T	rs62119270	0.0063	0.1063			0.0224	0.0214			0.777	6.524e-07			-0.0802	0.026867	0.0028355	False	True	19_45135841_C_T	1.0	154	0.1
Apo-A1, Apo-B	CRP	19	45234124	45234124	A	G	rs8108110	-0.004	-0.0435			0.0091	0.0088			0.6626	8.159e-07			-0.017168	0.011566	0.13771	False	True	19_45234124_A_G	1.0	79	0.1
Apo-A1, Apo-B	CRP	19	45351937	45351937	C	T	rs1871046	-0.0113	-0.0439			0.0089	0.0087			0.2068	4.378e-07			0.067221	0.01081	5.0191e-10	False	True	19_45351937_C_T	1.0	308	0.1
Apo-A1, Apo-B	CRP	19	45373565	45373565	A	G	rs395908	-0.0359	-0.0926			0.0133	0.0128			0.007017	4.957e-13			0.058594	0.014115	3.3063000000000005e-05	False	True	19_45373565_A_G	1.0	2421	0.1
Apo-A1, Apo-B	CRP	19	45429543	45429543	C	T	rs71352239	-0.0219	-0.0506			0.0099	0.0099			0.02653	3.056e-07			-0.0058546	0.011934	0.6237199999999999	False	True	19_45429543_C_T	1.0	446	0.1
Apo-A1, Apo-B	CRP	19	45436657	45436657	A	G	rs28795074	-0.0411	-0.0926			0.018	0.018			0.02245	2.75e-07			0.065413	0.019425	0.0007587999999999	False	True	19_45436657_A_G	1.0	493	0.1
Apo-A1, Apo-B	CRP	19	45441608	45441608	C	T	rs8106814	-0.0285	-0.0636			0.0113	0.0113			0.01157	1.711e-08			0.017063	0.011438	0.13574	False	True	19_45441608_C_T	1.0	1233	0.1
Apo-A1, Apo-B	CRP	19	45478352	45478352	A	G	rs146390218	0.0907	0.1936			0.039	0.039			0.02004	6.959000000000001e-07			-0.0895799999999999	0.033174	0.0069284	False	True	19_45478352_A_G	1.0	135	0.1
Apo-A1, Apo-B	CRP	19	45723379	45723379	C	T	.	0.0223	0.0604			0.0119	0.0119			0.06122	4.15e-07			0.019201	0.010919	0.0786549999999999	False	True	19_45723379_C_T	1.0	324	0.1
Apo-A1, Apo-B	CRP	19	45880690	45880690	C	T	.	0.0271	0.1675			0.033	0.033			0.4118	3.857e-07			-0.062821	0.043212	0.14601	False	True	19_45880690_C_T	1.0	349	0.1
Apo-A1, Apo-B	CRP	2	20918951	20918951	T	TA	.	0.0008	0.0531			0.0112	0.0108			0.9442	8.313e-07			0.0032561	0.011903	0.7844300000000001	False	True	2_20918951_T_TA	1.0	72	0.1
Apo-A1, Apo-B	CRP	2	20967410	20967410	A	G	rs62124021	-0.0379	-0.1078			0.0219	0.0218			0.0829299999999999	7.545e-07			-0.046457	0.040078	0.24639	False	True	2_20967410_A_G	1.0	106	0.1
Apo-A1, Apo-B	CRP	2	21050729	21050729	G	GA	.	0.0353	0.0845			0.0153	0.0149			0.02122	1.397e-08			0.018203	0.019339	0.34658	False	True	2_21050729_G_GA	1.0	1270	0.1
Apo-A1, Apo-B	CRP	2	21087323	21087323	T	TCTC	.	-0.0409999999999999	-0.0749			0.0156	0.0152			0.008393	8.131e-07			-0.014601	0.019078	0.44408	False	True	2_21087323_T_TCTC	1.0	81	0.1
Apo-A1, Apo-B	CRP	2	21108159	21108159	A	G	rs147826086	0.0263	0.0426			0.0086	0.0083			0.002264	3.242e-07			0.013293	0.011009	0.22723	False	True	2_21108159_A_G	1.0	423	0.1
Apo-A1, Apo-B	CRP	2	21148274	21148274	A	C	rs3923037	-0.0124	0.0634			0.0085	0.0082			0.1448	1.166e-14			0.0017428	0.011179	0.87611	False	True	2_21148274_A_C	1.0	2731	0.1
Apo-A1, Apo-B	CRP	2	21149424	21149424	A	G	rs139919599	-0.0035	-0.0662			0.0139999999999999	0.0135			0.8009999999999999	9.24e-07			-0.00037205	0.016262	0.98175	False	True	2_21149424_A_G	1.0	38	0.1
Apo-A1, Apo-B	CRP	2	21217490	21217490	C	T	rs13392272	-0.003	-0.0904			0.0084	0.0081			0.7176	5.260000000000001e-29			-0.012104	0.010602	0.25358	False	True	2_21217490_C_T	1.0	3541	0.1
Apo-A1, Apo-B	CRP	2	21239661	21239661	C	T	rs12720820	-0.0388	-0.0681			0.0143	0.0139			0.0066409999999999	9.658e-07			-0.022224	0.019533	0.2552	False	True	2_21239661_C_T	1.0	8	0.1
Apo-A1, Apo-B	CRP	2	21364562	21364562	C	T	rs113588790	-0.0064	-0.1199			0.0241	0.0237			0.7892	4.23e-07			-0.0014125	0.026528	0.95754	False	True	2_21364562_C_T	1.0	320	0.1
Apo-A1, Apo-B	CRP	2	21438738	21438738	A	G	rs76611756	0.0076	0.0873			0.0165	0.0161			0.6455	6.143e-08			-0.0129639999999999	0.024829	0.6015699999999999	False	True	2_21438738_A_G	1.0	978	0.1
Apo-A1, Apo-B	CRP	2	21451687	21451687	A	G	rs35239705	-0.0124	-0.0515			0.0105	0.0103			0.238	6.041e-07			-0.0031077	0.013562	0.81875	False	True	2_21451687_A_G	1.0	180	0.1
Apo-A1, Apo-B	CRP	2	21530659	21530659	A	G	rs60960031	-0.0152	-0.0447			0.0085	0.0082			0.07472	5.6960000000000015e-08			-0.012291	0.010802	0.25517	False	True	2_21530659_A_G	1.0	995	0.1
Apo-A1, Apo-B	CRP	2	44088041	44088041	A	C	rs58762754	-0.0145	-0.1081			0.0217	0.0212			0.5043	3.581e-07			-0.016045	0.030246	0.59578	False	True	2_44088041_A_C	1.0	384	0.1
Apo-A1, Apo-B	CRP	2	44092066	44092066	C	T	rs4603816	0.0168	0.048			0.0097	0.0094			0.084	3.389e-07			0.023782	0.011808	0.044	False	True	2_44092066_C_T	1.0	400	0.1
Apo-A1, Apo-B	CRP	2	136479302	136479302	C	T	rs3754692	0.0492	0.0107			0.01	0.0097			9.385e-07	0.2707			-0.0053507	0.014015	0.7026100000000001	False	True	2_136479302_C_T	1.0	27	0.1
Apo-A1, Apo-B	CRP	2	213190035	213190035	C	T	.	0.0776	0.0			0.0158	0.0152			9.5e-07	0.999			0.0033558	0.017583	0.84864	False	True	2_213190035_C_T	1.0	18	0.1
Apo-A1, Apo-B	CRP	20	39142516	39142516	A	G	rs2207132	0.006	0.1144			0.0226	0.0225			0.7888	3.927e-07			0.054452	0.029591	0.065743	False	True	20_39142516_A_G	1.0	344	0.1
Apo-A1, Apo-B	CRP	20	39183949	39183949	C	T	rs6102032	0.0166	0.0404			0.0085	0.0083			0.05272	9.84e-07			0.016183	0.010943	0.13917	False	True	20_39183949_C_T	1.0	4	0.1
Apo-A1, Apo-B	CRP	22	21984379	21984379	A	G	rs3747093	-0.0509	-0.0092			0.0103	0.0101			7.481e-07	0.3618			0.0010497	0.013498	0.93801	False	True	22_21984379_A_G	1.0	110	0.1
Apo-A1, Apo-B	CRP	4	63875850	63875850	C	T	.	0.0244	0.1237			0.0245	0.0245			0.3187	4.218e-07			0.023838	0.020709	0.24969	False	True	4_63875850_C_T	1.0	321	0.1
Apo-A1, Apo-B	CRP	4	69310287	69310287	C	T	rs150928241	0.0547	0.0304			0.0111	0.0111			8.645e-07	0.006343			0.0044629	0.011518	0.6984100000000001	False	True	4_69310287_C_T	1.0	57	0.1
Apo-A1, Apo-B	CRP	4	103146888	103146888	A	C	rs35225200	0.1004	-0.0018			0.0201	0.0196			5.958e-07	0.9273			0.012687	0.019726	0.52012	False	True	4_103146888_A_C	1.0	190	0.1
Apo-A1, Apo-B	CRP	5	74343769	74343769	A	G	rs7710706	0.0143	0.0428			0.0086	0.0084			0.09613	3.331000000000001e-07			-0.0033073	0.011047	0.76465	False	True	5_74343769_A_G	1.0	403	0.1
Apo-A1, Apo-B	CRP	5	74967386	74967386	C	T	rs40060	0.0154	0.0406			0.0085	0.0082			0.06905	8.373999999999999e-07			-0.011649	0.011116	0.29466	False	True	5_74967386_C_T	1.0	68	0.1
Apo-A1, Apo-B	CRP	5	156367092	156367092	C	T	rs10062458	0.0251	0.0425			0.0087	0.0085			0.004078	6.246e-07			0.014088	0.011156	0.20665	False	True	5_156367092_C_T	1.0	168	0.1
Apo-A1, Apo-B	CRP	7	1067403	1067403	A	G	rs74360401	0.061	0.0212			0.0124	0.0121			9.771e-07	0.07906			0.026688	0.014944	0.074133	False	True	7_1067403_A_G	1.0	5	0.1
Apo-A1, Apo-B	CRP	7	21597631	21597631	G	T	rs59432272	0.0019	0.0415			0.0087	0.0084			0.8239	8.937999999999999e-07			0.0061945	0.010694	0.5624	False	True	7_21597631_G_T	1.0	45	0.1
Apo-A1, Apo-B	CRP	7	21631827	21631827	A	G	rs73070437	-0.0395	-0.1016			0.0184	0.0178			0.0316	1.197e-08			-0.014469	0.021062	0.49209	False	True	7_21631827_A_G	1.0	1299	0.1
Apo-A1, Apo-B	CRP	7	21712184	21712184	C	T	rs4719671	0.0161	0.0419			0.0086	0.0084			0.06135	5.972e-07			-0.0005592	0.010631	0.95805	False	True	7_21712184_C_T	1.0	186	0.1
Apo-A1, Apo-B	CRP	8	19793581	19793581	C	T	rs190118115	0.1785	-0.1211			0.0316	0.0316			1.628e-08	0.0001262999999999			-0.030262	0.039337	0.4417100000000001	False	True	8_19793581_C_T	1.0	1244	0.1
Apo-A1, Apo-B	CRP	8	19865843	19865843	A	G	rs894210	0.0431	-0.0361			0.0082	0.008			1.765e-07	6.361000000000001e-06			-0.002496	0.010633	0.81442	False	True	8_19865843_A_G	1.0	658	0.1
Apo-A1, Apo-B	CRP	8	19874932	19874932	A	AAGAC	.	0.0853	-0.0913			0.019	0.0182			7.442e-06	5.036e-07			-0.044188	0.017563	0.01187	False	True	8_19874932_A_AAGAC	1.0	248	0.1
Apo-A1, Apo-B	CRP	8	19875408	19875408	A	G	rs6586886	0.0484	-0.0342			0.0085	0.0082			1.394e-08	3.401e-05			-0.028684	0.010707	0.0073843	False	True	8_19875408_A_G	1.0	1271	0.1
Apo-A1, Apo-B	CRP	8	59395980	59395980	C	CA	.	-0.0004	-0.0581			0.0122	0.0116			0.9752	5.73e-07			-0.0072305	0.01209	0.54981	False	True	8_59395980_C_CA	1.0	205	0.1
Apo-A1, Apo-B	CRP	8	126491304	126491304	C	T	rs2954030	-0.0078	-0.0459			0.0087	0.0085			0.369	5.715e-08			-0.026696	0.011031	0.015516	False	True	8_126491304_C_T	1.0	992	0.1
Apo-A1, Apo-B	CRP	8	145028505	145028505	C	CG	.	-0.0258	-0.0533			0.0113	0.0108			0.02193	7.93e-07			-0.016052	0.010842	0.13873	False	True	8_145028505_C_CG	1.0	90	0.1
Apo-A1, Apo-B	CRP	9	15285670	15285670	A	G	rs535772	-0.0665	0.0034			0.0133	0.013			6.045e-07	0.7938			-0.028382	0.017402	0.10291	False	True	9_15285670_A_G	1.0	179	0.1
Apo-A1, Apo-B	CRP	9	15301428	15301428	A	C	rs2849049	0.0451	0.0065			0.0086	0.0083			1.6170000000000005e-07	0.4379999999999999			0.011844	0.011256	0.29266	False	True	9_15301428_A_C	1.0	686	0.1
Apo-A1, Apo-B	CRP	9	107629336	107629336	C	T	rs13301006	0.0777	0.0105			0.0136	0.0136			1.043e-08	0.4384			0.00014078	0.014684	0.99235	False	True	9_107629336_C_T	1.0	1314	0.1
Apo-A1, Apo-B	CRP	9	107645080	107645080	C	T	rs2275542	0.0455	0.0103			0.0093	0.009			9.261e-07	0.252			-0.011208	0.01141	0.32593	False	True	9_107645080_C_T	1.0	37	0.1
Apo-A1, Apo-B	CRP	9	136184782	136184782	A	G	rs9411395	-0.0161	-0.0492			0.0102	0.01			0.1144	9.433e-07			-0.022795	0.011117	0.040326	False	True	9_136184782_A_G	1.0	23	0.1
Apo-A1, Apo-B	Cardioembolic stroke	1	3738018	3738018	C	T	rs77454585	-0.1554	-0.4149			0.0843	0.0844			0.06547	8.849e-07			-0.3472	0.1583	0.0283199999999999	False	True	1_3738018_C_T	1.0	44	0.1
Apo-A1, Apo-B	Cardioembolic stroke	1	27284913	27284913	C	T	rs79598313	-0.0116	-0.1314			0.0238	0.0236			0.6266	2.503e-08			0.0218	0.073	0.7651	False	True	1_27284913_C_T	1.0	1115	0.1
Apo-A1, Apo-B	Cardioembolic stroke	1	54715326	54715326	A	C	rs116396088	-0.0235	-0.1133			0.0232	0.0231			0.3112	9.918e-07			0.0807	0.0507	0.1116	False	True	1_54715326_A_C	1.0	3	0.1
Apo-A1, Apo-B	Cardioembolic stroke	1	54834840	54834840	C	T	rs17110517	0.0402	0.1702			0.0252	0.0252			0.1105	1.363e-11			0.0294	0.0503	0.5584	False	True	1_54834840_C_T	1.0	2067	0.1
Apo-A1, Apo-B	Cardioembolic stroke	1	54880705	54880705	C	T	rs72895829	0.0215	0.1374			0.0235	0.0235			0.3607	4.859e-09			-0.1033	0.0667	0.1211	False	True	1_54880705_C_T	1.0	1330	0.1
Apo-A1, Apo-B	Cardioembolic stroke	1	54935900	54935900	A	G	rs143345849	-0.0363	-0.1269			0.0259	0.0259			0.1609	9.303e-07			-0.2688	0.1129	0.01728	False	True	1_54935900_A_G	1.0	30	0.1
Apo-A1, Apo-B	Cardioembolic stroke	1	55083647	55083647	A	G	rs12073646	-0.0033	-0.0546			0.0112	0.0109			0.7716	6.083e-07			-0.0114	0.0237	0.6309	False	True	1_55083647_A_G	1.0	157	0.1
Apo-A1, Apo-B	Cardioembolic stroke	1	55160482	55160482	G	T	rs74604756	0.0613	0.1422			0.0203	0.0198			0.0025559999999999	7.967e-13			0.0593	0.0584	0.3105	False	True	1_55160482_G_T	1.0	2256	0.1
Apo-A1, Apo-B	Cardioembolic stroke	1	55334001	55334001	A	G	rs190934192	-0.1084	-0.3197			0.0409	0.0408			0.008067	4.998e-15			-0.13	0.0994	0.1908	False	True	1_55334001_A_G	1.0	2712	0.1
Apo-A1, Apo-B	Cardioembolic stroke	1	55378724	55378724	A	G	rs114739858	-0.0173	-0.1431			0.0243	0.0243			0.4771	3.8390000000000005e-09			-0.1013	0.0668	0.1294	False	True	1_55378724_A_G	1.0	1351	0.1
Apo-A1, Apo-B	Cardioembolic stroke	1	55411580	55411580	A	G	rs11580527	-0.0917	-0.3072			0.0306	0.0305			0.002734	7.393e-24			0.0749	0.1131	0.508	False	True	1_55411580_A_G	1.0	3301	0.1
Apo-A1, Apo-B	Cardioembolic stroke	1	55431933	55431933	C	T	rs12043403	-0.0382	-0.1142			0.0185	0.0185			0.03878	5.993e-10			-0.0188	0.0375	0.6165	False	True	1_55431933_C_T	1.0	1587	0.1
Apo-A1, Apo-B	Cardioembolic stroke	1	55496039	55496039	C	T	rs11206510	-0.0069	-0.0723			0.0115	0.0113			0.5494	1.444e-10			0.0224	0.0257	0.3829	False	True	1_55496039_C_T	1.0	1849	0.1
Apo-A1, Apo-B	Cardioembolic stroke	1	55503448	55503448	A	G	rs17111503	-0.0358	-0.0497			0.0101	0.0099			0.0003786	4.648e-07			0.0125	0.0225	0.5784	False	True	1_55503448_A_G	1.0	256	0.1
Apo-A1, Apo-B	Cardioembolic stroke	1	55519015	55519015	G	T	rs639750	-0.0018	-0.043			0.0089	0.0087			0.841	8.148e-07			-0.0368	0.0211	0.08158	False	True	1_55519015_G_T	1.0	73	0.1
Apo-A1, Apo-B	Cardioembolic stroke	1	55636240	55636240	C	T	rs72660594	-0.0653	-0.3388			0.0268	0.0267			0.01494	8.581e-37			0.1287	0.0949	0.175	False	True	1_55636240_C_T	1.0	3460	0.1
Apo-A1, Apo-B	Cardioembolic stroke	1	55719011	55719011	A	G	rs2802867	0.011	0.0464			0.0097	0.0095			0.2569	9.928e-07			0.0163	0.0242	0.5001	False	True	1_55719011_A_G	1.0	2	0.1
Apo-A1, Apo-B	Cardioembolic stroke	1	55738663	55738663	C	T	rs12086676	0.0315	0.0666			0.0113	0.0111			0.005442	1.7199999999999999e-09			0.0483	0.0259	0.06192	False	True	1_55738663_C_T	1.0	1419	0.1
Apo-A1, Apo-B	Cardioembolic stroke	1	55746330	55746330	A	G	rs61773921	-0.0286	-0.0545			0.0113	0.0111			0.0116	8.345e-07			0.0026	0.0254	0.9171	False	True	1_55746330_A_G	1.0	66	0.1
Apo-A1, Apo-B	Cardioembolic stroke	1	56034852	56034852	A	G	rs111304886	-0.0817	-0.1041			0.021	0.0207			0.0001004999999999	4.7060000000000004e-07			0.0105	0.0807	0.897	False	True	1_56034852_A_G	1.0	251	0.1
Apo-A1, Apo-B	Cardioembolic stroke	1	56549124	56549124	C	T	rs144361424	0.0	0.1143			0.0235	0.0231			0.9992	7.511e-07			-0.0614	0.0594	0.3016	False	True	1_56549124_C_T	1.0	95	0.1
Apo-A1, Apo-B	Cardioembolic stroke	1	63177539	63177539	G	T	rs60152331	-0.0431	-0.0419			0.0086	0.0085			6.134e-07	8.264e-07			0.0052	0.0201	0.7962	False	True	1_63177539_G_T	1.0	155	0.1
Apo-A1, Apo-B	Cardioembolic stroke	1	109820884	109820884	A	G	rs11577931	0.0185	0.0842			0.0167	0.0161			0.2672	1.691e-07			-0.0087	0.0359	0.8072	False	True	1_109820884_A_G	1.0	652	0.1
Apo-A1, Apo-B	Cardioembolic stroke	1	220974545	220974545	C	T	rs10863565	0.053	0.0236			0.0103	0.01			2.714e-07	0.01839			-0.023	0.0228	0.3134	False	True	1_220974545_C_T	1.0	482	0.1
Apo-A1, Apo-B	Cardioembolic stroke	11	61618012	61618012	C	T	rs2727263	0.0629	0.0235			0.0124	0.0124			4.315e-07	0.05885			0.0711	0.0362	0.04974	False	True	11_61618012_C_T	1.0	287	0.1
Apo-A1, Apo-B	Cardioembolic stroke	11	61637587	61637587	C	T	rs174628	-0.0491	-0.0097			0.01	0.01			8.362999999999999e-07	0.3279			-0.0388	0.0245	0.1128	False	True	11_61637587_C_T	1.0	64	0.1
Apo-A1, Apo-B	Cardioembolic stroke	11	61803540	61803540	A	G	rs10897209	-0.1029	-0.0392			0.0203	0.0203			3.842e-07	0.05313			0.0014	0.0613	0.9823	False	True	11_61803540_A_G	1.0	326	0.1
Apo-A1, Apo-B	Cardioembolic stroke	11	116519655	116519655	C	T	rs516226	-0.0116	-0.0473			0.0094	0.0094			0.2181	5.313e-07			-0.0283	0.0246	0.2498	False	True	11_116519655_C_T	1.0	202	0.1
Apo-A1, Apo-B	Cardioembolic stroke	11	116529313	116529313	A	G	rs61906078	-0.0124	0.0865			0.0168	0.0168			0.4589	2.465e-07			0.0055	0.0494	0.9108	False	True	11_116529313_A_G	1.0	518	0.1
Apo-A1, Apo-B	Cardioembolic stroke	11	116588629	116588629	C	T	rs4938305	-0.0106	-0.0498			0.0101	0.0101			0.2968	8.390999999999999e-07			0.0071	0.0238	0.7657	False	True	11_116588629_C_T	1.0	62	0.1
Apo-A1, Apo-B	Cardioembolic stroke	11	116598988	116598988	A	G	rs180360	-0.0211	0.0483			0.0087	0.0087			0.01571	2.91e-08			0.021	0.0216	0.3318	False	True	11_116598988_A_G	1.0	1091	0.1
Apo-A1, Apo-B	Cardioembolic stroke	11	116981335	116981335	A	G	rs6589595	0.0529	0.0338			0.0107	0.0107			8.443000000000001e-07	0.001634			-0.063	0.0287	0.0279999999999999	False	True	11_116981335_A_G	1.0	59	0.1
Apo-A1, Apo-B	Cardioembolic stroke	11	116981580	116981580	A	G	rs2127907	0.0139999999999999	0.06			0.0122	0.0122			0.254	9.474e-07			-0.0013	0.0297	0.9647	False	True	11_116981580_A_G	1.0	21	0.1
Apo-A1, Apo-B	Cardioembolic stroke	12	79276836	79276836	A	G	rs139160475	-0.3476	0.0023			0.0691	0.064			4.879999999999999e-07	0.971			0.0323	0.0919	0.7252	False	True	12_79276836_A_G	1.0	232	0.1
Apo-A1, Apo-B	Cardioembolic stroke	12	109953417	109953417	A	G	rs2879107	-0.0423	0.0017			0.0084	0.0081			4.544e-07	0.8318			0.0057	0.0183	0.7555	False	True	12_109953417_A_G	1.0	265	0.1
Apo-A1, Apo-B	Cardioembolic stroke	12	125265201	125265201	A	G	rs921919	-0.0425	0.0019			0.0087	0.0085			9.266e-07	0.8215			0.0152	0.0209	0.4661	False	True	12_125265201_A_G	1.0	32	0.1
Apo-A1, Apo-B	Cardioembolic stroke	12	125286650	125286650	C	T	rs4765610	-0.0403	0.0112			0.0082	0.008			9.169e-07	0.1611			0.0107	0.0193	0.5781	False	True	12_125286650_C_T	1.0	38	0.1
Apo-A1, Apo-B	Cardioembolic stroke	12	125317391	125317391	A	C	rs10773107	-0.0515	-0.0033			0.0103	0.0103			6.027000000000001e-07	0.7484			0.0127	0.0228	0.5786	False	True	12_125317391_A_C	1.0	162	0.1
Apo-A1, Apo-B	Cardioembolic stroke	12	125324798	125324798	A	C	rs61941676	-0.0633	0.021			0.0128	0.0126			7.77e-07	0.09691			0.0102	0.0302	0.7349	False	True	12_125324798_A_C	1.0	88	0.1
Apo-A1, Apo-B	Cardioembolic stroke	12	125338336	125338336	C	T	rs78194510	0.0745	-0.012			0.0151	0.0151			8.048999999999999e-07	0.4281			0.0022	0.0375	0.9523	False	True	12_125338336_C_T	1.0	77	0.1
Apo-A1, Apo-B	Cardioembolic stroke	12	125351149	125351149	A	G	rs4435094	-0.0449	0.0054			0.0086	0.0084			1.645e-07	0.5233			0.0073	0.0198	0.7114	False	True	12_125351149_A_G	1.0	665	0.1
Apo-A1, Apo-B	Cardioembolic stroke	12	125363987	125363987	A	C	rs57276302	0.0665	-0.0279999999999999			0.0124	0.0122			7.718999999999999e-08	0.02157			0.0221	0.0288	0.4426	False	True	12_125363987_A_C	1.0	903	0.1
Apo-A1, Apo-B	Cardioembolic stroke	13	66479744	66479744	A	G	rs9528999	0.0468	0.0262			0.0095	0.0091			7.945000000000001e-07	0.004141			-0.0027	0.019	0.8856	False	True	13_66479744_A_G	1.0	80	0.1
Apo-A1, Apo-B	Cardioembolic stroke	15	58520259	58520259	C	T	rs11631950	0.0462	0.0204			0.009	0.0087			2.517e-07	0.01928			-0.0009	0.0202	0.963	False	True	15_58520259_C_T	1.0	511	0.1
Apo-A1, Apo-B	Cardioembolic stroke	15	58582294	58582294	C	T	rs938509	-0.0483	-0.013			0.0095	0.0092			3.64e-07	0.16			0.0076	0.0229	0.7387	False	True	15_58582294_C_T	1.0	348	0.1
Apo-A1, Apo-B	Cardioembolic stroke	15	58607320	58607320	A	G	rs500590	0.0468	0.0045			0.0096	0.0092			9.944e-07	0.6268			0.0014	0.0215	0.9473	False	True	15_58607320_A_G	1.0	0	0.1
Apo-A1, Apo-B	Cardioembolic stroke	15	58630019	58630019	G	T	rs12910827	-0.1221	-0.0182			0.0242	0.024			4.413e-07	0.4486			-0.0372	0.0613	0.5437	False	True	15_58630019_G_T	1.0	279	0.1
Apo-A1, Apo-B	Cardioembolic stroke	15	58682690	58682690	A	G	rs34718390	0.0975	0.0275			0.0186	0.0179			1.6760000000000004e-07	0.126			-0.0691	0.0495	0.1622	False	True	15_58682690_A_G	1.0	659	0.1
Apo-A1, Apo-B	Cardioembolic stroke	15	58691202	58691202	A	G	rs76898656	-0.1133	-0.0434			0.0221	0.0217			2.923e-07	0.0457			-0.0425	0.0648	0.5121	False	True	15_58691202_A_G	1.0	444	0.1
Apo-A1, Apo-B	Cardioembolic stroke	15	58692007	58692007	A	G	rs440183	-0.0467	-0.0108			0.0092	0.009			3.595e-07	0.228			0.0058	0.0221	0.7919	False	True	15_58692007_A_G	1.0	355	0.1
Apo-A1, Apo-B	Cardioembolic stroke	15	58724706	58724706	A	G	rs11632618	0.1751	0.0433			0.0192	0.019			9.186000000000001e-20	0.02264			0.046	0.0437	0.2925	False	True	15_58724706_A_G	1.0	3217	0.1
Apo-A1, Apo-B	Cardioembolic stroke	15	58727687	58727687	C	T	rs62000939	-0.0582	-0.011			0.0114	0.0111			3.3e-07	0.3225			-0.0427	0.0269	0.1127	False	True	15_58727687_C_T	1.0	389	0.1
Apo-A1, Apo-B	Cardioembolic stroke	15	58728067	58728067	A	G	rs72740877	0.2339	0.0727			0.0348	0.0348			1.7239999999999997e-11	0.03687			0.046	0.0636	0.4694	False	True	15_58728067_A_G	1.0	2054	0.1
Apo-A1, Apo-B	Cardioembolic stroke	15	58931340	58931340	A	G	rs17269425	-0.1152	-0.0436			0.0228	0.0223			4.328e-07	0.05067			-0.021	0.064	0.7429	False	True	15_58931340_A_G	1.0	286	0.1
Apo-A1, Apo-B	Cardioembolic stroke	15	59531818	59531818	C	T	rs111543310	0.2504	0.0665			0.05	0.05			5.345e-07	0.1837			-0.0011	0.1111	0.9918	False	True	15_59531818_C_T	1.0	198	0.1
Apo-A1, Apo-B	Cardioembolic stroke	15	59806496	59806496	G	T	rs111778770	-0.2556	-0.0317			0.049	0.049			1.819e-07	0.5175			0.095	0.135	0.4814	False	True	15_59806496_G_T	1.0	622	0.1
Apo-A1, Apo-B	Cardioembolic stroke	16	56759532	56759532	A	G	rs190368852	0.1217	-0.0206			0.022	0.022			3.052e-08	0.3484			-0.0788	0.0595	0.1855	False	True	16_56759532_A_G	1.0	1078	0.1
Apo-A1, Apo-B	Cardioembolic stroke	16	56819919	56819919	C	T	rs16962014	0.0681	-0.0027			0.0139	0.0136			9.935e-07	0.8427			-0.031	0.0351	0.3775	False	True	16_56819919_C_T	1.0	1	0.1
Apo-A1, Apo-B	Cardioembolic stroke	16	56927296	56927296	C	T	rs55980617	0.0591	-0.0198			0.0117	0.0114			4.771000000000001e-07	0.0828			-0.0403	0.0278	0.1466	False	True	16_56927296_C_T	1.0	242	0.1
Apo-A1, Apo-B	Cardioembolic stroke	16	56938955	56938955	A	C	rs72786761	-0.1891	0.0345			0.0348	0.0348			5.639e-08	0.3214			0.0394	0.0928	0.6714	False	True	16_56938955_A_C	1.0	966	0.1
Apo-A1, Apo-B	Cardioembolic stroke	16	56984590	56984590	C	T	rs9938160	0.0712	-0.0091			0.01	0.0098			1.348e-12	0.3532			0.0241	0.0227	0.2879	False	True	16_56984590_C_T	1.0	2230	0.1
Apo-A1, Apo-B	Cardioembolic stroke	16	56988502	56988502	A	G	rs2399597	-0.0883	0.0221			0.012	0.0118			1.705e-13	0.0607299999999999			0.0253	0.027	0.35	False	True	16_56988502_A_G	1.0	2376	0.1
Apo-A1, Apo-B	Cardioembolic stroke	16	56995038	56995038	C	T	rs4783962	0.0491	0.0049			0.0095	0.0093			2.532e-07	0.594			0.0295	0.0229	0.1976	False	True	16_56995038_C_T	1.0	508	0.1
Apo-A1, Apo-B	Cardioembolic stroke	16	57008227	57008227	A	G	rs158480	-0.0831	0.0339			0.0123	0.0117			1.213e-11	0.00394			-0.0583	0.0303	0.0542799999999999	False	True	16_57008227_A_G	1.0	2076	0.1
Apo-A1, Apo-B	Cardioembolic stroke	16	57017002	57017002	G	T	rs9923854	0.0689	-0.0013			0.013	0.0129			1.161e-07	0.9208			-0.0176	0.032	0.5825	False	True	16_57017002_G_T	1.0	801	0.1
Apo-A1, Apo-B	Cardioembolic stroke	16	57019392	57019392	C	T	rs12720917	0.0667	-0.0016			0.0125	0.0125			9.603e-08	0.8962			-0.0031	0.0285	0.9135	False	True	16_57019392_C_T	1.0	848	0.1
Apo-A1, Apo-B	Cardioembolic stroke	16	68021125	68021125	A	C	rs78539049	0.1022	0.0471			0.0196	0.019			1.927e-07	0.01323			0.0843	0.0549	0.1247	False	True	16_68021125_A_C	1.0	602	0.1
Apo-A1, Apo-B	Cardioembolic stroke	16	72052348	72052348	A	G	rs11648003	-0.0162	-0.0478			0.0099	0.0096			0.1039	6.647e-07			-0.0179	0.0233	0.4409	False	True	16_72052348_A_G	1.0	128	0.1
Apo-A1, Apo-B	Cardioembolic stroke	17	45542260	45542260	G	T	rs112238165	-0.0576	-0.0346			0.0117	0.0115			8.908e-07	0.0026			-0.0294	0.0247	0.2338	False	True	17_45542260_G_T	1.0	42	0.1
Apo-A1, Apo-B	Cardioembolic stroke	18	3353012	3353012	A	G	rs11081037	-0.0013	-0.0527			0.0111	0.0105			0.9039	4.652e-07			-0.0117	0.0195	0.5488	False	True	18_3353012_A_G	1.0	255	0.1
Apo-A1, Apo-B	Cardioembolic stroke	18	46529282	46529282	G	T	rs12959033	-0.057	-0.0052			0.0116	0.0111			9.089e-07	0.6368			-0.0445	0.0209	0.03311	False	True	18_46529282_G_T	1.0	40	0.1
Apo-A1, Apo-B	Cardioembolic stroke	18	47126999	47126999	A	G	rs28512338	-0.0446	-0.0056			0.0088	0.0086			4.465e-07	0.515			0.003	0.0201	0.8808	False	True	18_47126999_A_G	1.0	276	0.1
Apo-A1, Apo-B	Cardioembolic stroke	18	47143458	47143458	C	T	rs17799105	-0.083	-0.0215			0.0164	0.0162			4.346e-07	0.1855			-0.0533	0.048	0.2667	False	True	18_47143458_C_T	1.0	283	0.1
Apo-A1, Apo-B	Cardioembolic stroke	18	47145202	47145202	A	G	rs12958839	0.0418	0.0166			0.0083	0.0081			5.358e-07	0.0391899999999999			-0.0068	0.019	0.7196	False	True	18_47145202_A_G	1.0	197	0.1
Apo-A1, Apo-B	Cardioembolic stroke	18	47176917	47176917	C	T	rs4939888	0.042	0.0096			0.0084	0.0081			5.204999999999999e-07	0.2341			0.0088	0.0194	0.6518	False	True	18_47176917_C_T	1.0	210	0.1
Apo-A1, Apo-B	Cardioembolic stroke	18	47183012	47183012	C	T	rs11662691	0.0878	0.0075			0.0145	0.0142			1.49e-09	0.5977			0.0437	0.034	0.1991	False	True	18_47183012_C_T	1.0	1432	0.1
Apo-A1, Apo-B	Cardioembolic stroke	18	47196870	47196870	A	G	rs80175721	-0.1565	-0.0097			0.0317	0.0312			7.661e-07	0.7556			0.1963	0.112	0.07971	False	True	18_47196870_A_G	1.0	92	0.1
Apo-A1, Apo-B	Cardioembolic stroke	18	47227334	47227334	A	G	rs12955308	-0.0416	-0.001			0.0083	0.0081			5.906e-07	0.9016			0.0144	0.0189	0.4488	False	True	18_47227334_A_G	1.0	173	0.1
Apo-A1, Apo-B	Cardioembolic stroke	19	10641608	10641608	A	G	rs10419193	0.0229	0.0468			0.0099	0.0096			0.0204199999999999	9.544e-07			0.0134	0.0184	0.4662	False	True	19_10641608_A_G	1.0	13	0.1
Apo-A1, Apo-B	Cardioembolic stroke	19	10643471	10643471	A	G	rs73007332	-0.0564	-0.1393			0.0275	0.027			0.04059	2.442000000000001e-07			-0.1471	0.0705	0.03705	False	True	19_10643471_A_G	1.0	520	0.1
Apo-A1, Apo-B	Cardioembolic stroke	19	10734951	10734951	C	T	rs8110479	0.0385	0.1012			0.0193	0.0189			0.04681	8.971e-08			0.0283	0.054	0.6006	False	True	19_10734951_C_T	1.0	869	0.1
Apo-A1, Apo-B	Cardioembolic stroke	19	10981992	10981992	C	T	rs117569851	-0.0267	-0.0444			0.0094	0.009			0.004331	9.262e-07			-0.0362	0.0214	0.09053	False	True	19_10981992_C_T	1.0	34	0.1
Apo-A1, Apo-B	Cardioembolic stroke	19	11185919	11185919	C	T	rs10423733	-0.0509	-0.1175			0.0115	0.0111			8.972e-06	3.1040000000000005e-26			-0.0599	0.0271	0.02723	False	True	19_11185919_C_T	1.0	3346	0.1
Apo-A1, Apo-B	Cardioembolic stroke	19	11207516	11207516	A	G	rs73015030	-0.0841	-0.1421			0.025	0.0246			0.0007485	7.249e-09			-0.0195	0.0665	0.7696	False	True	19_11207516_A_G	1.0	1293	0.1
Apo-A1, Apo-B	Cardioembolic stroke	19	11236180	11236180	A	C	rs4804144	-0.0004	0.0405			0.0084	0.0081			0.9635	6.23e-07			0.0177	0.0191	0.3552	False	True	19_11236180_A_C	1.0	150	0.1
Apo-A1, Apo-B	Cardioembolic stroke	19	11250396	11250396	C	T	rs7250183	-0.009	0.063			0.0129	0.0128			0.4872	7.681e-07			-0.0101	0.0309	0.7446	False	True	19_11250396_C_T	1.0	91	0.1
Apo-A1, Apo-B	Cardioembolic stroke	19	11348521	11348521	A	G	rs3745683	-0.079	-0.021			0.0159	0.0156			6.577e-07	0.1802			0.0559	0.0356	0.1168	False	True	19_11348521_A_G	1.0	132	0.1
Apo-A1, Apo-B	Cardioembolic stroke	19	19325963	19325963	G	T	rs3761077	0.0172	0.0701			0.0143	0.0141			0.2298	6.612999999999999e-07			0.0075	0.0321	0.8159	False	True	19_19325963_G_T	1.0	130	0.1
Apo-A1, Apo-B	Cardioembolic stroke	19	19479497	19479497	C	T	rs144024112	0.0906	0.1314			0.0245	0.0244			0.0002133	7.621e-08			-0.1682	0.0954	0.07792	False	True	19_19479497_C_T	1.0	907	0.1
Apo-A1, Apo-B	Cardioembolic stroke	19	19624481	19624481	A	G	rs189741280	0.0952	0.1433			0.0275	0.0275			0.0005479	1.8920000000000005e-07			0.1032	0.1031	0.3171	False	True	19_19624481_A_G	1.0	607	0.1
Apo-A1, Apo-B	Cardioembolic stroke	19	19919422	19919422	A	G	rs141110858	-0.0983	-0.1418			0.026	0.026			0.0001606	5.045e-08			0.1439	0.1353	0.2875	False	True	19_19919422_A_G	1.0	985	0.1
Apo-A1, Apo-B	Cardioembolic stroke	19	20100542	20100542	A	G	rs117706432	-0.0177	-0.0707			0.0144	0.0143			0.2175	8.285e-07			-0.0006	0.0338	0.9858	False	True	19_20100542_A_G	1.0	69	0.1
Apo-A1, Apo-B	Cardioembolic stroke	19	20217169	20217169	C	T	rs4608457	0.0734	0.1569			0.0278	0.0278			0.008311	1.62e-08			-0.109	0.1084	0.3144	False	True	19_20217169_C_T	1.0	1191	0.1
Apo-A1, Apo-B	Cardioembolic stroke	19	45135841	45135841	C	T	rs62119270	0.0063	0.1063			0.0224	0.0214			0.777	6.524e-07			-0.062	0.0504	0.2185	False	True	19_45135841_C_T	1.0	137	0.1
Apo-A1, Apo-B	Cardioembolic stroke	19	45160086	45160086	A	C	rs73048351	-0.1867	-0.2666			0.0482	0.0482			0.0001085	3.122e-08			-0.0069	0.161	0.9658	False	True	19_45160086_A_C	1.0	1073	0.1
Apo-A1, Apo-B	Cardioembolic stroke	19	45225345	45225345	C	T	rs2965109	0.0163	0.0504			0.0088	0.0086			0.06498	5.647e-09			-0.014	0.0208	0.5019	False	True	19_45225345_C_T	1.0	1323	0.1
Apo-A1, Apo-B	Cardioembolic stroke	19	45234124	45234124	A	G	rs8108110	-0.004	-0.0435			0.0091	0.0088			0.6626	8.159e-07			-0.0133	0.0217	0.5386	False	True	19_45234124_A_G	1.0	72	0.1
Apo-A1, Apo-B	Cardioembolic stroke	19	45302778	45302778	A	G	rs111794050	0.1734	0.2068			0.0335	0.0335			2.314e-07	6.725e-10			-0.0138	0.0637	0.8287	False	True	19_45302778_A_G	1.0	1565	0.1
Apo-A1, Apo-B	Cardioembolic stroke	19	45324138	45324138	A	G	rs28399637	0.0158	0.0571			0.0106	0.0106			0.1334	6.412999999999999e-08			-0.0272	0.0238	0.252	False	True	19_45324138_A_G	1.0	943	0.1
Apo-A1, Apo-B	Cardioembolic stroke	19	45337918	45337918	A	G	rs147711004	0.0185	0.1204			0.0233	0.0227			0.4266	1.144e-07			0.0034	0.0594	0.9541	False	True	19_45337918_A_G	1.0	813	0.1
Apo-A1, Apo-B	Cardioembolic stroke	19	45351937	45351937	C	T	rs1871046	-0.0113	-0.0439			0.0089	0.0087			0.2068	4.378e-07			0.0028	0.0207	0.8921	False	True	19_45351937_C_T	1.0	282	0.1
Apo-A1, Apo-B	Cardioembolic stroke	19	45358353	45358353	C	T	rs10410835	0.0133	0.0437			0.0089	0.0088			0.1364	6.437000000000001e-07			0.0062	0.0201	0.76	False	True	19_45358353_C_T	1.0	141	0.1
Apo-A1, Apo-B	Cardioembolic stroke	19	45361646	45361646	A	G	rs365653	0.0408	0.1462			0.0143	0.0139			0.004343	6.347e-26			-0.0144	0.0305	0.6375	False	True	19_45361646_A_G	1.0	3339	0.1
Apo-A1, Apo-B	Cardioembolic stroke	19	45382034	45382034	A	G	rs6859	0.0086	0.0601			0.0083	0.008			0.3012	7.133e-14			-0.0321	0.0199	0.107	False	True	19_45382034_A_G	1.0	2413	0.1
Apo-A1, Apo-B	Cardioembolic stroke	19	45385356	45385356	A	C	rs144261139	0.0579	0.2357			0.0445	0.0444			0.1928	1.13e-07			-0.2247	0.1461	0.124	False	True	19_45385356_A_C	1.0	820	0.1
Apo-A1, Apo-B	Cardioembolic stroke	19	45429543	45429543	C	T	rs71352239	-0.0219	-0.0506			0.0099	0.0099			0.02653	3.056e-07			-0.0577	0.0248	0.02028	False	True	19_45429543_C_T	1.0	424	0.1
Apo-A1, Apo-B	Cardioembolic stroke	19	45436657	45436657	A	G	rs28795074	-0.0411	-0.0926			0.018	0.018			0.02245	2.75e-07			0.0179	0.0472	0.7039	False	True	19_45436657_A_G	1.0	473	0.1
Apo-A1, Apo-B	Cardioembolic stroke	19	45441608	45441608	C	T	rs8106814	-0.0285	-0.0636			0.0113	0.0113			0.01157	1.711e-08			0.0158	0.0264	0.5478	False	True	19_45441608_C_T	1.0	1178	0.1
Apo-A1, Apo-B	Cardioembolic stroke	19	45478352	45478352	A	G	rs146390218	0.0907	0.1936			0.039	0.039			0.02004	6.959000000000001e-07			-0.0482	0.0773	0.5329999999999999	False	True	19_45478352_A_G	1.0	119	0.1
Apo-A1, Apo-B	Cardioembolic stroke	19	45723379	45723379	C	T	rs11878174	0.0223	0.0604			0.0119	0.0119			0.06122	4.15e-07			0.0134	0.0237	0.5712	False	True	19_45723379_C_T	1.0	298	0.1
Apo-A1, Apo-B	Cardioembolic stroke	19	45880690	45880690	C	T	rs181765708	0.0271	0.1675			0.033	0.033			0.4118	3.857e-07			0.0476	0.0807	0.5549	False	True	19_45880690_C_T	1.0	322	0.1
Apo-A1, Apo-B	Cardioembolic stroke	2	20967410	20967410	A	G	rs62124021	-0.0379	-0.1078			0.0219	0.0218			0.0829299999999999	7.545e-07			-0.0001	0.0792	0.9995	False	True	2_20967410_A_G	1.0	94	0.1
Apo-A1, Apo-B	Cardioembolic stroke	2	21092488	21092488	C	T	rs62120792	-0.0274	-0.0743			0.0128	0.0126			0.03198	3.315e-09			-0.0501	0.0344	0.1454	False	True	2_21092488_C_T	1.0	1359	0.1
Apo-A1, Apo-B	Cardioembolic stroke	2	21108159	21108159	A	G	rs147826086	0.0263	0.0426			0.0086	0.0083			0.002264	3.242e-07			-0.0323	0.0196	0.09994	False	True	2_21108159_A_G	1.0	400	0.1
Apo-A1, Apo-B	Cardioembolic stroke	2	21148274	21148274	A	C	rs3923037	-0.0124	0.0634			0.0085	0.0082			0.1448	1.166e-14			0.023	0.0196	0.2418	False	True	2_21148274_A_C	1.0	2603	0.1
Apo-A1, Apo-B	Cardioembolic stroke	2	21149424	21149424	A	G	rs139919599	-0.0035	-0.0662			0.0139999999999999	0.0135			0.8009999999999999	9.24e-07			-0.0465	0.0304	0.1259	False	True	2_21149424_A_G	1.0	36	0.1
Apo-A1, Apo-B	Cardioembolic stroke	2	21217490	21217490	C	T	rs13392272	-0.003	-0.0904			0.0084	0.0081			0.7176	5.260000000000001e-29			-0.0094	0.0192	0.6261	False	True	2_21217490_C_T	1.0	3395	0.1
Apo-A1, Apo-B	Cardioembolic stroke	2	21239661	21239661	C	T	rs12720820	-0.0388	-0.0681			0.0143	0.0139			0.0066409999999999	9.658e-07			-0.0175	0.0353	0.6207	False	True	2_21239661_C_T	1.0	10	0.1
Apo-A1, Apo-B	Cardioembolic stroke	2	21364562	21364562	C	T	rs113588790	-0.0064	-0.1199			0.0241	0.0237			0.7892	4.23e-07			0.0417	0.0635	0.5106	False	True	2_21364562_C_T	1.0	294	0.1
Apo-A1, Apo-B	Cardioembolic stroke	2	21438738	21438738	A	G	rs76611756	0.0076	0.0873			0.0165	0.0161			0.6455	6.143e-08			0.0056	0.0479	0.9061	False	True	2_21438738_A_G	1.0	951	0.1
Apo-A1, Apo-B	Cardioembolic stroke	2	21451687	21451687	A	G	rs35239705	-0.0124	-0.0515			0.0105	0.0103			0.238	6.041e-07			0.0517	0.0254	0.04193	False	True	2_21451687_A_G	1.0	160	0.1
Apo-A1, Apo-B	Cardioembolic stroke	2	21530659	21530659	A	G	rs60960031	-0.0152	-0.0447			0.0085	0.0082			0.07472	5.6960000000000015e-08			-0.0242	0.0193	0.2092	False	True	2_21530659_A_G	1.0	964	0.1
Apo-A1, Apo-B	Cardioembolic stroke	2	27678471	27678471	A	G	rs780105	0.0173	0.04			0.0083	0.008			0.03582	5.967e-07			-0.0017	0.0202	0.9335	False	True	2_27678471_A_G	1.0	168	0.1
Apo-A1, Apo-B	Cardioembolic stroke	2	27988821	27988821	A	G	rs13013484	0.0228	0.044			0.009	0.0088			0.01122	5.143e-07			0.0034	0.022	0.8759999999999999	False	True	2_27988821_A_G	1.0	216	0.1
Apo-A1, Apo-B	Cardioembolic stroke	2	44088041	44088041	A	C	rs58762754	-0.0145	-0.1081			0.0217	0.0212			0.5043	3.581e-07			-0.1165	0.0583	0.04567	False	True	2_44088041_A_C	1.0	358	0.1
Apo-A1, Apo-B	Cardioembolic stroke	2	44092066	44092066	C	T	rs4603816	0.0168	0.048			0.0097	0.0094			0.084	3.389e-07			0.0087	0.0227	0.7016	False	True	2_44092066_C_T	1.0	375	0.1
Apo-A1, Apo-B	Cardioembolic stroke	2	136479302	136479302	C	T	rs3754692	0.0492	0.0107			0.01	0.0097			9.385e-07	0.2707			0.0005	0.0234	0.9834	False	True	2_136479302_C_T	1.0	26	0.1
Apo-A1, Apo-B	Cardioembolic stroke	2	213190035	213190035	C	T	rs17347152	0.0776	0.0			0.0158	0.0152			9.5e-07	0.999			0.0121	0.033	0.7132	False	True	2_213190035_C_T	1.0	19	0.1
Apo-A1, Apo-B	Cardioembolic stroke	20	39142516	39142516	A	G	rs2207132	0.006	0.1144			0.0226	0.0225			0.7888	3.927e-07			-0.0384	0.0666	0.564	False	True	20_39142516_A_G	1.0	317	0.1
Apo-A1, Apo-B	Cardioembolic stroke	20	39183949	39183949	C	T	rs6102032	0.0166	0.0404			0.0085	0.0083			0.05272	9.84e-07			-0.0502	0.0199	0.01168	False	True	20_39183949_C_T	1.0	5	0.1
Apo-A1, Apo-B	Cardioembolic stroke	20	43042364	43042364	C	T	rs1800961	0.1372	0.0014			0.0221	0.022			5.77e-10	0.9488			-0.0974	0.06	0.1042	False	True	20_43042364_C_T	1.0	1593	0.1
Apo-A1, Apo-B	Cardioembolic stroke	22	21984379	21984379	A	G	rs3747093	-0.0509	-0.0092			0.0103	0.0101			7.481e-07	0.3618			0.0424	0.0242	0.08038	False	True	22_21984379_A_G	1.0	96	0.1
Apo-A1, Apo-B	Cardioembolic stroke	4	63875850	63875850	C	T	rs28434073	0.0244	0.1237			0.0245	0.0245			0.3187	4.218e-07			0.0337	0.0451	0.4546	False	True	4_63875850_C_T	1.0	295	0.1
Apo-A1, Apo-B	Cardioembolic stroke	4	69433714	69433714	C	T	rs34664906	-0.0624	0.0006			0.0127	0.0127			9.915e-07	0.9623			0.0457	0.0285	0.1091	False	True	4_69433714_C_T	1.0	4	0.1
Apo-A1, Apo-B	Cardioembolic stroke	4	73406173	73406173	A	G	rs144064722	-0.2037	-0.1989999999999999			0.035	0.0351			6.0929999999999995e-09	1.377e-08			0.0892	0.076	0.2405	False	True	4_73406173_A_G	1.0	1314	0.1
Apo-A1, Apo-B	Cardioembolic stroke	4	103146888	103146888	A	C	rs35225200	0.1004	-0.0018			0.0201	0.0196			5.958e-07	0.9273			0.035	0.0408	0.39	False	True	4_103146888_A_C	1.0	170	0.1
Apo-A1, Apo-B	Cardioembolic stroke	5	74343769	74343769	A	G	rs7710706	0.0143	0.0428			0.0086	0.0084			0.09613	3.331000000000001e-07			0.025	0.0199	0.2087	False	True	5_74343769_A_G	1.0	381	0.1
Apo-A1, Apo-B	Cardioembolic stroke	5	74967386	74967386	C	T	rs40060	0.0154	0.0406			0.0085	0.0082			0.06905	8.373999999999999e-07			-0.0197	0.0204	0.3352	False	True	5_74967386_C_T	1.0	63	0.1
Apo-A1, Apo-B	Cardioembolic stroke	5	156367092	156367092	C	T	rs10062458	0.0251	0.0425			0.0087	0.0085			0.004078	6.246e-07			-0.0246	0.0201	0.2192	False	True	5_156367092_C_T	1.0	149	0.1
Apo-A1, Apo-B	Cardioembolic stroke	7	1067403	1067403	A	G	rs74360401	0.061	0.0212			0.0124	0.0121			9.771e-07	0.07906			0.0315	0.0268	0.2402	False	True	7_1067403_A_G	1.0	6	0.1
Apo-A1, Apo-B	Cardioembolic stroke	7	21597631	21597631	G	T	rs59432272	0.0019	0.0415			0.0087	0.0084			0.8239	8.937999999999999e-07			-0.0393	0.0192	0.04031	False	True	7_21597631_G_T	1.0	41	0.1
Apo-A1, Apo-B	Cardioembolic stroke	7	21631827	21631827	A	G	rs73070437	-0.0395	-0.1016			0.0184	0.0178			0.0316	1.197e-08			0.0123	0.0446	0.7836	False	True	7_21631827_A_G	1.0	1238	0.1
Apo-A1, Apo-B	Cardioembolic stroke	7	21712184	21712184	C	T	rs4719671	0.0161	0.0419			0.0086	0.0084			0.06135	5.972e-07			-0.0323	0.0195	0.09782	False	True	7_21712184_C_T	1.0	166	0.1
Apo-A1, Apo-B	Cardioembolic stroke	7	73029437	73029437	C	T	rs33951980	-0.0016	0.0592			0.0124	0.0121			0.8972	9.674e-07			0.0277	0.0313	0.3756	False	True	7_73029437_C_T	1.0	8	0.1
Apo-A1, Apo-B	Cardioembolic stroke	8	9231661	9231661	A	G	rs12546198	0.0659	0.0308			0.0131	0.0127			4.899000000000001e-07	0.01553			0.0029	0.0331	0.9301	False	True	8_9231661_A_G	1.0	231	0.1
Apo-A1, Apo-B	Cardioembolic stroke	8	19776981	19776981	A	C	rs4466415	-0.0624	0.0373			0.0122	0.0119			3.018e-07	0.001782			0.0127	0.027	0.6386	False	True	8_19776981_A_C	1.0	431	0.1
Apo-A1, Apo-B	Cardioembolic stroke	8	19793581	19793581	C	T	rs190118115	0.1785	-0.1211			0.0316	0.0316			1.628e-08	0.0001262999999999			-0.1214	0.0891	0.1731	False	True	8_19793581_C_T	1.0	1189	0.1
Apo-A1, Apo-B	Cardioembolic stroke	8	19875408	19875408	A	G	rs6586886	0.0484	-0.0342			0.0085	0.0082			1.394e-08	3.401e-05			-0.0079	0.0193	0.6824	False	True	8_19875408_A_G	1.0	1213	0.1
Apo-A1, Apo-B	Cardioembolic stroke	8	126491304	126491304	C	T	rs2954030	-0.0078	-0.0459			0.0087	0.0085			0.369	5.715e-08			0.0083	0.0195	0.6693	False	True	8_126491304_C_T	1.0	961	0.1
Apo-A1, Apo-B	Cardioembolic stroke	9	15285670	15285670	A	G	rs535772	-0.0665	0.0034			0.0133	0.013			6.045e-07	0.7938			-0.0077	0.0303	0.8003	False	True	9_15285670_A_G	1.0	159	0.1
Apo-A1, Apo-B	Cardioembolic stroke	9	15301428	15301428	A	C	rs2849049	0.0451	0.0065			0.0086	0.0083			1.6170000000000005e-07	0.4379999999999999			0.0172	0.0203	0.3968	False	True	9_15301428_A_C	1.0	669	0.1
Apo-A1, Apo-B	Cardioembolic stroke	9	107629336	107629336	C	T	rs13301006	0.0777	0.0105			0.0136	0.0136			1.043e-08	0.4384			-0.0198	0.0283	0.4848	False	True	9_107629336_C_T	1.0	1252	0.1
Apo-A1, Apo-B	Cardioembolic stroke	9	107645080	107645080	C	T	rs2275542	0.0455	0.0103			0.0093	0.009			9.261e-07	0.252			0.0055	0.0209	0.7936	False	True	9_107645080_C_T	1.0	35	0.1
Apo-A1, Apo-B	Cardioembolic stroke	9	136184782	136184782	A	G	rs9411395	-0.0161	-0.0492			0.0102	0.01			0.1144	9.433e-07			-0.0626	0.0229	0.0063	False	True	9_136184782_A_G	1.0	23	0.1
Apo-A1, Apo-B	Carotid plaque	1	27284913	27284913	C	T	rs79598313	-0.0116	-0.1314			0.0238	0.0236			0.6266	2.503e-08			0.0069	0.0565	0.9024	False	True	1_27284913_C_T	1.0	1107	0.1
Apo-A1, Apo-B	Carotid plaque	1	54715326	54715326	A	C	rs116396088	-0.0235	-0.1133			0.0232	0.0231			0.3112	9.918e-07			-0.0514	0.0483	0.2866	False	True	1_54715326_A_C	1.0	3	0.1
Apo-A1, Apo-B	Carotid plaque	1	54834840	54834840	C	T	rs17110517	0.0402	0.1702			0.0252	0.0252			0.1105	1.363e-11			-0.0268	0.0452	0.5535	False	True	1_54834840_C_T	1.0	2058	0.1
Apo-A1, Apo-B	Carotid plaque	1	54880705	54880705	C	T	rs72895829	0.0215	0.1374			0.0235	0.0235			0.3607	4.859e-09			0.0502	0.0537	0.3496	False	True	1_54880705_C_T	1.0	1320	0.1
Apo-A1, Apo-B	Carotid plaque	1	54935900	54935900	A	G	rs143345849	-0.0363	-0.1269			0.0259	0.0259			0.1609	9.303e-07			-0.01	0.0839	0.9055	False	True	1_54935900_A_G	1.0	30	0.1
Apo-A1, Apo-B	Carotid plaque	1	55083647	55083647	A	G	rs12073646	-0.0033	-0.0546			0.0112	0.0109			0.7716	6.083e-07			-0.0277	0.02	0.1661	False	True	1_55083647_A_G	1.0	156	0.1
Apo-A1, Apo-B	Carotid plaque	1	55160482	55160482	G	T	.	0.0613	0.1422			0.0203	0.0198			0.0025559999999999	7.967e-13			0.0057	0.0466	0.9022	False	True	1_55160482_G_T	1.0	2246	0.1
Apo-A1, Apo-B	Carotid plaque	1	55378724	55378724	A	G	.	-0.0173	-0.1431			0.0243	0.0243			0.4771	3.8390000000000005e-09			0.0266	0.0563	0.6367	False	True	1_55378724_A_G	1.0	1341	0.1
Apo-A1, Apo-B	Carotid plaque	1	55431933	55431933	C	T	rs12043403	-0.0382	-0.1142			0.0185	0.0185			0.03878	5.993e-10			0.0163	0.0343	0.6346	False	True	1_55431933_C_T	1.0	1578	0.1
Apo-A1, Apo-B	Carotid plaque	1	55496039	55496039	C	T	rs11206510	-0.0069	-0.0723			0.0115	0.0113			0.5494	1.444e-10			-0.0487	0.0239	0.0415699999999999	False	True	1_55496039_C_T	1.0	1840	0.1
Apo-A1, Apo-B	Carotid plaque	1	55503448	55503448	A	G	rs17111503	-0.0358	-0.0497			0.0101	0.0099			0.0003786	4.648e-07			-0.0397	0.021	0.0591299999999999	False	True	1_55503448_A_G	1.0	253	0.1
Apo-A1, Apo-B	Carotid plaque	1	55519015	55519015	G	T	rs639750	-0.0018	-0.043			0.0089	0.0087			0.841	8.148e-07			-0.0424	0.0185	0.02146	False	True	1_55519015_G_T	1.0	72	0.1
Apo-A1, Apo-B	Carotid plaque	1	55636240	55636240	C	T	rs72660594	-0.0653	-0.3388			0.0268	0.0267			0.01494	8.581e-37			0.0172	0.1342	0.8977	False	True	1_55636240_C_T	1.0	3444	0.1
Apo-A1, Apo-B	Carotid plaque	1	55719011	55719011	A	G	rs2802867	0.011	0.0464			0.0097	0.0095			0.2569	9.928e-07			0.0276	0.0204	0.1754	False	True	1_55719011_A_G	1.0	2	0.1
Apo-A1, Apo-B	Carotid plaque	1	55738663	55738663	C	T	rs12086676	0.0315	0.0666			0.0113	0.0111			0.005442	1.7199999999999999e-09			-0.0289999999999999	0.023	0.207	False	True	1_55738663_C_T	1.0	1410	0.1
Apo-A1, Apo-B	Carotid plaque	1	55746330	55746330	A	G	rs61773921	-0.0286	-0.0545			0.0113	0.0111			0.0116	8.345e-07			-0.0379	0.0213	0.07463	False	True	1_55746330_A_G	1.0	65	0.1
Apo-A1, Apo-B	Carotid plaque	1	56034852	56034852	A	G	rs111304886	-0.0817	-0.1041			0.021	0.0207			0.0001004999999999	4.7060000000000004e-07			0.1455	0.0703	0.03834	False	True	1_56034852_A_G	1.0	248	0.1
Apo-A1, Apo-B	Carotid plaque	1	56549124	56549124	C	T	rs144361424	0.0	0.1143			0.0235	0.0231			0.9992	7.511e-07			0.0491	0.0489	0.3159	False	True	1_56549124_C_T	1.0	94	0.1
Apo-A1, Apo-B	Carotid plaque	1	63177539	63177539	G	T	rs60152331	-0.0431	-0.0419			0.0086	0.0085			6.134e-07	8.264e-07			-0.0054	0.0173	0.7566	False	True	1_63177539_G_T	1.0	154	0.1
Apo-A1, Apo-B	Carotid plaque	1	109820884	109820884	A	G	rs11577931	0.0185	0.0842			0.0167	0.0161			0.2672	1.691e-07			0.0434	0.0293	0.139	False	True	1_109820884_A_G	1.0	646	0.1
Apo-A1, Apo-B	Carotid plaque	1	220974545	220974545	C	T	rs10863565	0.053	0.0236			0.0103	0.01			2.714e-07	0.01839			0.0254	0.0196	0.196	False	True	1_220974545_C_T	1.0	478	0.1
Apo-A1, Apo-B	Carotid plaque	11	61618012	61618012	C	T	rs2727263	0.0629	0.0235			0.0124	0.0124			4.315e-07	0.05885			0.0224	0.03	0.4566	False	True	11_61618012_C_T	1.0	284	0.1
Apo-A1, Apo-B	Carotid plaque	11	61637587	61637587	C	T	rs174628	-0.0491	-0.0097			0.01	0.01			8.362999999999999e-07	0.3279			-0.0379	0.0208	0.06861	False	True	11_61637587_C_T	1.0	63	0.1
Apo-A1, Apo-B	Carotid plaque	11	61803540	61803540	A	G	rs10897209	-0.1029	-0.0392			0.0203	0.0203			3.842e-07	0.05313			0.0502	0.05	0.3158	False	True	11_61803540_A_G	1.0	323	0.1
Apo-A1, Apo-B	Carotid plaque	11	116519655	116519655	C	T	rs516226	-0.0116	-0.0473			0.0094	0.0094			0.2181	5.313e-07			-0.0213	0.0211	0.3132	False	True	11_116519655_C_T	1.0	199	0.1
Apo-A1, Apo-B	Carotid plaque	11	116529313	116529313	A	G	rs61906078	-0.0124	0.0865			0.0168	0.0168			0.4589	2.465e-07			0.0091	0.0388	0.8137	False	True	11_116529313_A_G	1.0	514	0.1
Apo-A1, Apo-B	Carotid plaque	11	116588629	116588629	C	T	rs4938305	-0.0106	-0.0498			0.0101	0.0101			0.2968	8.390999999999999e-07			-0.0006	0.0199	0.9743	False	True	11_116588629_C_T	1.0	61	0.1
Apo-A1, Apo-B	Carotid plaque	11	116598988	116598988	A	G	rs180360	-0.0211	0.0483			0.0087	0.0087			0.01571	2.91e-08			0.0355	0.0183	0.05168	False	True	11_116598988_A_G	1.0	1083	0.1
Apo-A1, Apo-B	Carotid plaque	11	116981335	116981335	A	G	rs6589595	0.0529	0.0338			0.0107	0.0107			8.443000000000001e-07	0.001634			-0.0167	0.023	0.4679	False	True	11_116981335_A_G	1.0	58	0.1
Apo-A1, Apo-B	Carotid plaque	11	116981580	116981580	A	G	rs2127907	0.0139999999999999	0.06			0.0122	0.0122			0.254	9.474e-07			-0.0003	0.0251	0.9901	False	True	11_116981580_A_G	1.0	21	0.1
Apo-A1, Apo-B	Carotid plaque	12	109953417	109953417	A	G	rs2879107	-0.0423	0.0017			0.0084	0.0081			4.544e-07	0.8318			0.0198	0.0161	0.2197	False	True	12_109953417_A_G	1.0	262	0.1
Apo-A1, Apo-B	Carotid plaque	12	125265201	125265201	A	G	rs921919	-0.0425	0.0019			0.0087	0.0085			9.266e-07	0.8215			-0.0099	0.0181	0.5852	False	True	12_125265201_A_G	1.0	32	0.1
Apo-A1, Apo-B	Carotid plaque	12	125286650	125286650	C	T	rs4765610	-0.0403	0.0112			0.0082	0.008			9.169e-07	0.1611			0.0037	0.016	0.8187	False	True	12_125286650_C_T	1.0	38	0.1
Apo-A1, Apo-B	Carotid plaque	12	125317391	125317391	A	C	rs10773107	-0.0515	-0.0033			0.0103	0.0103			6.027000000000001e-07	0.7484			0.0319	0.0206	0.1212	False	True	12_125317391_A_C	1.0	161	0.1
Apo-A1, Apo-B	Carotid plaque	12	125324798	125324798	A	C	rs61941676	-0.0633	0.021			0.0128	0.0126			7.77e-07	0.09691			0.0088	0.026	0.7352	False	True	12_125324798_A_C	1.0	87	0.1
Apo-A1, Apo-B	Carotid plaque	12	125338336	125338336	C	T	rs78194510	0.0745	-0.012			0.0151	0.0151			8.048999999999999e-07	0.4281			-0.0231	0.0334	0.4896	False	True	12_125338336_C_T	1.0	76	0.1
Apo-A1, Apo-B	Carotid plaque	12	125351149	125351149	A	G	rs4435094	-0.0449	0.0054			0.0086	0.0084			1.645e-07	0.5233			-0.0087	0.0168	0.6053	False	True	12_125351149_A_G	1.0	658	0.1
Apo-A1, Apo-B	Carotid plaque	12	125363987	125363987	A	C	rs57276302	0.0665	-0.0279999999999999			0.0124	0.0122			7.718999999999999e-08	0.02157			0.0117	0.0251	0.6422	False	True	12_125363987_A_C	1.0	896	0.1
Apo-A1, Apo-B	Carotid plaque	13	66479744	66479744	A	G	rs9528999	0.0468	0.0262			0.0095	0.0091			7.945000000000001e-07	0.004141			-0.0147	0.0161	0.3621	False	True	13_66479744_A_G	1.0	79	0.1
Apo-A1, Apo-B	Carotid plaque	15	58520259	58520259	C	T	rs11631950	0.0462	0.0204			0.009	0.0087			2.517e-07	0.01928			-0.0348	0.0174	0.04483	False	True	15_58520259_C_T	1.0	507	0.1
Apo-A1, Apo-B	Carotid plaque	15	58582294	58582294	C	T	rs938509	-0.0483	-0.013			0.0095	0.0092			3.64e-07	0.16			0.0027	0.0186	0.883	False	True	15_58582294_C_T	1.0	344	0.1
Apo-A1, Apo-B	Carotid plaque	15	58607320	58607320	A	G	rs500590	0.0468	0.0045			0.0096	0.0092			9.944e-07	0.6268			-0.0052	0.0173	0.7657	False	True	15_58607320_A_G	1.0	0	0.1
Apo-A1, Apo-B	Carotid plaque	15	58630019	58630019	G	T	rs12910827	-0.1221	-0.0182			0.0242	0.024			4.413e-07	0.4486			0.0784	0.0533	0.1414	False	True	15_58630019_G_T	1.0	276	0.1
Apo-A1, Apo-B	Carotid plaque	15	58682690	58682690	A	G	rs34718390	0.0975	0.0275			0.0186	0.0179			1.6760000000000004e-07	0.126			-0.0333	0.04	0.405	False	True	15_58682690_A_G	1.0	652	0.1
Apo-A1, Apo-B	Carotid plaque	15	58691202	58691202	A	G	rs76898656	-0.1133	-0.0434			0.0221	0.0217			2.923e-07	0.0457			-0.0224	0.0524	0.6694	False	True	15_58691202_A_G	1.0	440	0.1
Apo-A1, Apo-B	Carotid plaque	15	58692007	58692007	A	G	rs440183	-0.0467	-0.0108			0.0092	0.009			3.595e-07	0.228			-0.0201	0.0184	0.2735	False	True	15_58692007_A_G	1.0	351	0.1
Apo-A1, Apo-B	Carotid plaque	15	58727687	58727687	C	T	rs62000939	-0.0582	-0.011			0.0114	0.0111			3.3e-07	0.3225			0.0095	0.0222	0.6699	False	True	15_58727687_C_T	1.0	385	0.1
Apo-A1, Apo-B	Carotid plaque	15	58728067	58728067	A	G	rs72740877	0.2339	0.0727			0.0348	0.0348			1.7239999999999997e-11	0.03687			0.1157	0.0669	0.0838899999999999	False	True	15_58728067_A_G	1.0	2045	0.1
Apo-A1, Apo-B	Carotid plaque	15	58931340	58931340	A	G	rs17269425	-0.1152	-0.0436			0.0228	0.0223			4.328e-07	0.05067			-0.0145	0.0484	0.7641	False	True	15_58931340_A_G	1.0	283	0.1
Apo-A1, Apo-B	Carotid plaque	16	56759532	56759532	A	G	rs190368852	0.1217	-0.0206			0.022	0.022			3.052e-08	0.3484			-0.0974	0.0466	0.03655	False	True	16_56759532_A_G	1.0	1070	0.1
Apo-A1, Apo-B	Carotid plaque	16	56819919	56819919	C	T	rs16962014	0.0681	-0.0027			0.0139	0.0136			9.935e-07	0.8427			-0.0132	0.0294	0.6527	False	True	16_56819919_C_T	1.0	1	0.1
Apo-A1, Apo-B	Carotid plaque	16	56927296	56927296	C	T	rs55980617	0.0591	-0.0198			0.0117	0.0114			4.771000000000001e-07	0.0828			-0.0187	0.024	0.4356	False	True	16_56927296_C_T	1.0	239	0.1
Apo-A1, Apo-B	Carotid plaque	16	56938955	56938955	A	C	rs72786761	-0.1891	0.0345			0.0348	0.0348			5.639e-08	0.3214			0.0563	0.0795	0.4788	False	True	16_56938955_A_C	1.0	959	0.1
Apo-A1, Apo-B	Carotid plaque	16	56984590	56984590	C	T	rs9938160	0.0712	-0.0091			0.01	0.0098			1.348e-12	0.3532			-0.0507	0.0209	0.0153599999999999	False	True	16_56984590_C_T	1.0	2221	0.1
Apo-A1, Apo-B	Carotid plaque	16	56988502	56988502	A	G	rs2399597	-0.0883	0.0221			0.012	0.0118			1.705e-13	0.0607299999999999			0.03	0.0242	0.2148	False	True	16_56988502_A_G	1.0	2366	0.1
Apo-A1, Apo-B	Carotid plaque	16	56995038	56995038	C	T	rs4783962	0.0491	0.0049			0.0095	0.0093			2.532e-07	0.594			-0.0188	0.0214	0.3816	False	True	16_56995038_C_T	1.0	504	0.1
Apo-A1, Apo-B	Carotid plaque	16	57008227	57008227	A	G	rs158480	-0.0831	0.0339			0.0123	0.0117			1.213e-11	0.00394			0.0061	0.025	0.8066	False	True	16_57008227_A_G	1.0	2067	0.1
Apo-A1, Apo-B	Carotid plaque	16	57017002	57017002	G	T	rs9923854	0.0689	-0.0013			0.013	0.0129			1.161e-07	0.9208			-0.0359	0.0318	0.2581	False	True	16_57017002_G_T	1.0	795	0.1
Apo-A1, Apo-B	Carotid plaque	16	57019392	57019392	C	T	rs12720917	0.0667	-0.0016			0.0125	0.0125			9.603e-08	0.8962			0.0119	0.0295	0.6856	False	True	16_57019392_C_T	1.0	841	0.1
Apo-A1, Apo-B	Carotid plaque	16	68021125	68021125	A	C	rs78539049	0.1022	0.0471			0.0196	0.019			1.927e-07	0.01323			-0.002	0.0416	0.9624	False	True	16_68021125_A_C	1.0	598	0.1
Apo-A1, Apo-B	Carotid plaque	16	72052348	72052348	A	G	rs11648003	-0.0162	-0.0478			0.0099	0.0096			0.1039	6.647e-07			-0.0234	0.0201	0.2446	False	True	16_72052348_A_G	1.0	127	0.1
Apo-A1, Apo-B	Carotid plaque	17	45542260	45542260	G	T	rs112238165	-0.0576	-0.0346			0.0117	0.0115			8.908e-07	0.0026			-0.0097	0.0232	0.6757	False	True	17_45542260_G_T	1.0	42	0.1
Apo-A1, Apo-B	Carotid plaque	18	3353012	3353012	A	G	.	-0.0013	-0.0527			0.0111	0.0105			0.9039	4.652e-07			0.0046	0.0186	0.8062	False	True	18_3353012_A_G	1.0	252	0.1
Apo-A1, Apo-B	Carotid plaque	18	46529282	46529282	G	T	.	-0.057	-0.0052			0.0116	0.0111			9.089e-07	0.6368			-0.0164	0.0181	0.363	False	True	18_46529282_G_T	1.0	40	0.1
Apo-A1, Apo-B	Carotid plaque	18	47126999	47126999	A	G	rs28512338	-0.0446	-0.0056			0.0088	0.0086			4.465e-07	0.515			-0.0082	0.0166	0.6232	False	True	18_47126999_A_G	1.0	273	0.1
Apo-A1, Apo-B	Carotid plaque	18	47143458	47143458	C	T	rs17799105	-0.083	-0.0215			0.0164	0.0162			4.346e-07	0.1855			0.0714	0.0408	0.08036	False	True	18_47143458_C_T	1.0	280	0.1
Apo-A1, Apo-B	Carotid plaque	18	47145202	47145202	A	G	rs12958839	0.0418	0.0166			0.0083	0.0081			5.358e-07	0.0391899999999999			0.0024	0.0158	0.8796	False	True	18_47145202_A_G	1.0	195	0.1
Apo-A1, Apo-B	Carotid plaque	18	47176917	47176917	C	T	rs4939888	0.042	0.0096			0.0084	0.0081			5.204999999999999e-07	0.2341			-0.0142	0.016	0.3735	False	True	18_47176917_C_T	1.0	207	0.1
Apo-A1, Apo-B	Carotid plaque	18	47183012	47183012	C	T	rs11662691	0.0878	0.0075			0.0145	0.0142			1.49e-09	0.5977			-0.0254	0.0307	0.4078	False	True	18_47183012_C_T	1.0	1423	0.1
Apo-A1, Apo-B	Carotid plaque	18	47196870	47196870	A	G	rs80175721	-0.1565	-0.0097			0.0317	0.0312			7.661e-07	0.7556			0.0291	0.0978	0.7665	False	True	18_47196870_A_G	1.0	91	0.1
Apo-A1, Apo-B	Carotid plaque	18	47227334	47227334	A	G	rs12955308	-0.0416	-0.001			0.0083	0.0081			5.906e-07	0.9016			-0.0038	0.016	0.8125	False	True	18_47227334_A_G	1.0	172	0.1
Apo-A1, Apo-B	Carotid plaque	19	10641608	10641608	A	G	rs10419193	0.0229	0.0468			0.0099	0.0096			0.0204199999999999	9.544e-07			0.0035	0.0173	0.8394	False	True	19_10641608_A_G	1.0	13	0.1
Apo-A1, Apo-B	Carotid plaque	19	10643471	10643471	A	G	rs73007332	-0.0564	-0.1393			0.0275	0.027			0.04059	2.442000000000001e-07			-0.0134	0.0561	0.8119	False	True	19_10643471_A_G	1.0	516	0.1
Apo-A1, Apo-B	Carotid plaque	19	10734951	10734951	C	T	rs8110479	0.0385	0.1012			0.0193	0.0189			0.04681	8.971e-08			0.109	0.0415	0.008684	False	True	19_10734951_C_T	1.0	862	0.1
Apo-A1, Apo-B	Carotid plaque	19	10981992	10981992	C	T	rs117569851	-0.0267	-0.0444			0.0094	0.009			0.004331	9.262e-07			-0.0337	0.0181	0.06159	False	True	19_10981992_C_T	1.0	34	0.1
Apo-A1, Apo-B	Carotid plaque	19	11185919	11185919	C	T	rs10423733	-0.0509	-0.1175			0.0115	0.0111			8.972e-06	3.1040000000000005e-26			-0.077	0.0237	0.001184	False	True	19_11185919_C_T	1.0	3330	0.1
Apo-A1, Apo-B	Carotid plaque	19	11207516	11207516	A	G	rs73015030	-0.0841	-0.1421			0.025	0.0246			0.0007485	7.249e-09			-0.1498	0.0556	0.007115	False	True	19_11207516_A_G	1.0	1284	0.1
Apo-A1, Apo-B	Carotid plaque	19	11236180	11236180	A	C	rs4804144	-0.0004	0.0405			0.0084	0.0081			0.9635	6.23e-07			0.0169	0.0168	0.315	False	True	19_11236180_A_C	1.0	149	0.1
Apo-A1, Apo-B	Carotid plaque	19	11243445	11243445	A	G	rs5742911	0.0213	0.0456			0.0091	0.0088			0.01911	2.314e-07			0.0476	0.019	0.01208	False	True	19_11243445_A_G	1.0	525	0.1
Apo-A1, Apo-B	Carotid plaque	19	11250396	11250396	C	T	rs7250183	-0.009	0.063			0.0129	0.0128			0.4872	7.681e-07			0.0136	0.0259	0.6003	False	True	19_11250396_C_T	1.0	89	0.1
Apo-A1, Apo-B	Carotid plaque	19	11348521	11348521	A	G	rs3745683	-0.079	-0.021			0.0159	0.0156			6.577e-07	0.1802			0.0192	0.0299	0.5197	False	True	19_11348521_A_G	1.0	131	0.1
Apo-A1, Apo-B	Carotid plaque	19	19325963	19325963	G	T	rs3761077	0.0172	0.0701			0.0143	0.0141			0.2298	6.612999999999999e-07			-0.002	0.0279	0.9442	False	True	19_19325963_G_T	1.0	129	0.1
Apo-A1, Apo-B	Carotid plaque	19	19479497	19479497	C	T	rs144024112	0.0906	0.1314			0.0245	0.0244			0.0002133	7.621e-08			0.0002	0.1057	0.9984	False	True	19_19479497_C_T	1.0	900	0.1
Apo-A1, Apo-B	Carotid plaque	19	19919422	19919422	A	G	.	-0.0983	-0.1418			0.026	0.026			0.0001606	5.045e-08			0.0469	0.0776	0.5455	False	True	19_19919422_A_G	1.0	978	0.1
Apo-A1, Apo-B	Carotid plaque	19	20100542	20100542	A	G	rs117706432	-0.0177	-0.0707			0.0144	0.0143			0.2175	8.285e-07			0.023	0.0321	0.4743	False	True	19_20100542_A_G	1.0	68	0.1
Apo-A1, Apo-B	Carotid plaque	19	45135841	45135841	C	T	rs62119270	0.0063	0.1063			0.0224	0.0214			0.777	6.524e-07			0.0259	0.0417	0.5348	False	True	19_45135841_C_T	1.0	136	0.1
Apo-A1, Apo-B	Carotid plaque	19	45225345	45225345	C	T	rs2965109	0.0163	0.0504			0.0088	0.0086			0.06498	5.647e-09			-0.0137	0.0183	0.4535	False	True	19_45225345_C_T	1.0	1313	0.1
Apo-A1, Apo-B	Carotid plaque	19	45234124	45234124	A	G	rs8108110	-0.004	-0.0435			0.0091	0.0088			0.6626	8.159e-07			-0.062	0.0188	0.0009427999999999	False	True	19_45234124_A_G	1.0	71	0.1
Apo-A1, Apo-B	Carotid plaque	19	45302778	45302778	A	G	rs111794050	0.1734	0.2068			0.0335	0.0335			2.314e-07	6.725e-10			0.054	0.0546	0.3229999999999999	False	True	19_45302778_A_G	1.0	1556	0.1
Apo-A1, Apo-B	Carotid plaque	19	45324138	45324138	A	G	rs28399637	0.0158	0.0571			0.0106	0.0106			0.1334	6.412999999999999e-08			0.0183	0.0226	0.418	False	True	19_45324138_A_G	1.0	936	0.1
Apo-A1, Apo-B	Carotid plaque	19	45337918	45337918	A	G	rs147711004	0.0185	0.1204			0.0233	0.0227			0.4266	1.144e-07			0.142	0.0541	0.008699	False	True	19_45337918_A_G	1.0	807	0.1
Apo-A1, Apo-B	Carotid plaque	19	45351937	45351937	C	T	rs1871046	-0.0113	-0.0439			0.0089	0.0087			0.2068	4.378e-07			0.027	0.0183	0.1411	False	True	19_45351937_C_T	1.0	279	0.1
Apo-A1, Apo-B	Carotid plaque	19	45358353	45358353	C	T	rs10410835	0.0133	0.0437			0.0089	0.0088			0.1364	6.437000000000001e-07			0.0379	0.0184	0.03975	False	True	19_45358353_C_T	1.0	140	0.1
Apo-A1, Apo-B	Carotid plaque	19	45361646	45361646	A	G	rs365653	0.0408	0.1462			0.0143	0.0139			0.004343	6.347e-26			0.1095	0.0269	4.866e-05	False	True	19_45361646_A_G	1.0	3323	0.1
Apo-A1, Apo-B	Carotid plaque	19	45382034	45382034	A	G	rs6859	0.0086	0.0601			0.0083	0.008			0.3012	7.133e-14			0.0363	0.0191	0.0575	False	True	19_45382034_A_G	1.0	2403	0.1
Apo-A1, Apo-B	Carotid plaque	19	45401868	45401868	C	T	rs118170342	0.0421	0.1632			0.027	0.027			0.1186	1.442e-09			0.0515	0.072	0.4745	False	True	19_45401868_C_T	1.0	1425	0.1
Apo-A1, Apo-B	Carotid plaque	19	45429543	45429543	C	T	rs71352239	-0.0219	-0.0506			0.0099	0.0099			0.02653	3.056e-07			-0.0232	0.0238	0.3294	False	True	19_45429543_C_T	1.0	420	0.1
Apo-A1, Apo-B	Carotid plaque	19	45436657	45436657	A	G	rs28795074	-0.0411	-0.0926			0.018	0.018			0.02245	2.75e-07			0.015	0.0551	0.7851	False	True	19_45436657_A_G	1.0	469	0.1
Apo-A1, Apo-B	Carotid plaque	19	45441608	45441608	C	T	rs8106814	-0.0285	-0.0636			0.0113	0.0113			0.01157	1.711e-08			-0.0273	0.0256	0.2855	False	True	19_45441608_C_T	1.0	1170	0.1
Apo-A1, Apo-B	Carotid plaque	19	45478352	45478352	A	G	rs146390218	0.0907	0.1936			0.039	0.039			0.02004	6.959000000000001e-07			0.171	0.0651	0.008634	False	True	19_45478352_A_G	1.0	118	0.1
Apo-A1, Apo-B	Carotid plaque	19	45723379	45723379	C	T	.	0.0223	0.0604			0.0119	0.0119			0.06122	4.15e-07			-0.0032	0.0236	0.8907	False	True	19_45723379_C_T	1.0	295	0.1
Apo-A1, Apo-B	Carotid plaque	19	45880690	45880690	C	T	.	0.0271	0.1675			0.033	0.033			0.4118	3.857e-07			0.0525	0.0597	0.3792	False	True	19_45880690_C_T	1.0	319	0.1
Apo-A1, Apo-B	Carotid plaque	2	20967410	20967410	A	G	rs62124021	-0.0379	-0.1078			0.0219	0.0218			0.0829299999999999	7.545e-07			-0.0139	0.0715	0.8454	False	True	2_20967410_A_G	1.0	93	0.1
Apo-A1, Apo-B	Carotid plaque	2	21092488	21092488	C	T	rs62120792	-0.0274	-0.0743			0.0128	0.0126			0.03198	3.315e-09			-0.0602	0.0289999999999999	0.03789	False	True	2_21092488_C_T	1.0	1349	0.1
Apo-A1, Apo-B	Carotid plaque	2	21108159	21108159	A	G	rs147826086	0.0263	0.0426			0.0086	0.0083			0.002264	3.242e-07			0.0184	0.0169	0.2769999999999999	False	True	2_21108159_A_G	1.0	396	0.1
Apo-A1, Apo-B	Carotid plaque	2	21148274	21148274	A	C	rs3923037	-0.0124	0.0634			0.0085	0.0082			0.1448	1.166e-14			0.02	0.0181	0.2684	False	True	2_21148274_A_C	1.0	2593	0.1
Apo-A1, Apo-B	Carotid plaque	2	21149424	21149424	A	G	rs139919599	-0.0035	-0.0662			0.0139999999999999	0.0135			0.8009999999999999	9.24e-07			-0.0373	0.0248	0.1326	False	True	2_21149424_A_G	1.0	36	0.1
Apo-A1, Apo-B	Carotid plaque	2	21217490	21217490	C	T	rs13392272	-0.003	-0.0904			0.0084	0.0081			0.7176	5.260000000000001e-29			-0.0131	0.0164	0.4232	False	True	2_21217490_C_T	1.0	3379	0.1
Apo-A1, Apo-B	Carotid plaque	2	21239661	21239661	C	T	rs12720820	-0.0388	-0.0681			0.0143	0.0139			0.0066409999999999	9.658e-07			-0.0467	0.0279999999999999	0.09462	False	True	2_21239661_C_T	1.0	10	0.1
Apo-A1, Apo-B	Carotid plaque	2	21364562	21364562	C	T	rs113588790	-0.0064	-0.1199			0.0241	0.0237			0.7892	4.23e-07			-0.1085	0.0504	0.03146	False	True	2_21364562_C_T	1.0	291	0.1
Apo-A1, Apo-B	Carotid plaque	2	21438738	21438738	A	G	rs76611756	0.0076	0.0873			0.0165	0.0161			0.6455	6.143e-08			0.0103	0.0372	0.7815	False	True	2_21438738_A_G	1.0	944	0.1
Apo-A1, Apo-B	Carotid plaque	2	21451687	21451687	A	G	rs35239705	-0.0124	-0.0515			0.0105	0.0103			0.238	6.041e-07			-0.0661	0.022	0.002671	False	True	2_21451687_A_G	1.0	159	0.1
Apo-A1, Apo-B	Carotid plaque	2	21530659	21530659	A	G	rs60960031	-0.0152	-0.0447			0.0085	0.0082			0.07472	5.6960000000000015e-08			-0.0041	0.0161	0.7984	False	True	2_21530659_A_G	1.0	957	0.1
Apo-A1, Apo-B	Carotid plaque	2	27678471	27678471	A	G	rs780105	0.0173	0.04			0.0083	0.008			0.03582	5.967e-07			0.0139	0.0161	0.3883	False	True	2_27678471_A_G	1.0	167	0.1
Apo-A1, Apo-B	Carotid plaque	2	27988821	27988821	A	G	rs13013484	0.0228	0.044			0.009	0.0088			0.01122	5.143e-07			0.0235	0.0201	0.2418	False	True	2_27988821_A_G	1.0	213	0.1
Apo-A1, Apo-B	Carotid plaque	2	44088041	44088041	A	C	rs58762754	-0.0145	-0.1081			0.0217	0.0212			0.5043	3.581e-07			-0.0806	0.0451	0.07399	False	True	2_44088041_A_C	1.0	354	0.1
Apo-A1, Apo-B	Carotid plaque	2	44092066	44092066	C	T	rs4603816	0.0168	0.048			0.0097	0.0094			0.084	3.389e-07			0.0165	0.0184	0.3686	False	True	2_44092066_C_T	1.0	371	0.1
Apo-A1, Apo-B	Carotid plaque	2	136479302	136479302	C	T	rs3754692	0.0492	0.0107			0.01	0.0097			9.385e-07	0.2707			-0.0056	0.0186	0.7647	False	True	2_136479302_C_T	1.0	26	0.1
Apo-A1, Apo-B	Carotid plaque	2	213190035	213190035	C	T	.	0.0776	0.0			0.0158	0.0152			9.5e-07	0.999			-0.0025	0.0269	0.9265	False	True	2_213190035_C_T	1.0	19	0.1
Apo-A1, Apo-B	Carotid plaque	20	39142516	39142516	A	G	rs2207132	0.006	0.1144			0.0226	0.0225			0.7888	3.927e-07			-0.069	0.0634	0.2762	False	True	20_39142516_A_G	1.0	314	0.1
Apo-A1, Apo-B	Carotid plaque	20	39183949	39183949	C	T	rs6102032	0.0166	0.0404			0.0085	0.0083			0.05272	9.84e-07			0.0152	0.0164	0.3558	False	True	20_39183949_C_T	1.0	5	0.1
Apo-A1, Apo-B	Carotid plaque	20	43042364	43042364	C	T	rs1800961	0.1372	0.0014			0.0221	0.022			5.77e-10	0.9488			0.0377	0.0522	0.4708	False	True	20_43042364_C_T	1.0	1584	0.1
Apo-A1, Apo-B	Carotid plaque	22	21984379	21984379	A	G	rs3747093	-0.0509	-0.0092			0.0103	0.0101			7.481e-07	0.3618			-0.0454	0.0209	0.03018	False	True	22_21984379_A_G	1.0	95	0.1
Apo-A1, Apo-B	Carotid plaque	4	63875850	63875850	C	T	.	0.0244	0.1237			0.0245	0.0245			0.3187	4.218e-07			0.0608	0.0415	0.1432	False	True	4_63875850_C_T	1.0	292	0.1
Apo-A1, Apo-B	Carotid plaque	4	69433714	69433714	C	T	.	-0.0624	0.0006			0.0127	0.0127			9.915e-07	0.9623			-0.009	0.0347	0.795	False	True	4_69433714_C_T	1.0	4	0.1
Apo-A1, Apo-B	Carotid plaque	4	73406173	73406173	A	G	.	-0.2037	-0.1989999999999999			0.035	0.0351			6.0929999999999995e-09	1.377e-08			-0.0232	0.0664	0.7272	False	True	4_73406173_A_G	1.0	1304	0.1
Apo-A1, Apo-B	Carotid plaque	4	103146888	103146888	A	C	rs35225200	0.1004	-0.0018			0.0201	0.0196			5.958e-07	0.9273			-0.005	0.0315	0.8740000000000001	False	True	4_103146888_A_C	1.0	169	0.1
Apo-A1, Apo-B	Carotid plaque	5	74343769	74343769	A	G	rs7710706	0.0143	0.0428			0.0086	0.0084			0.09613	3.331000000000001e-07			0.0168	0.0167	0.3135	False	True	5_74343769_A_G	1.0	377	0.1
Apo-A1, Apo-B	Carotid plaque	5	74967386	74967386	C	T	rs40060	0.0154	0.0406			0.0085	0.0082			0.06905	8.373999999999999e-07			0.0366	0.0171	0.0323899999999999	False	True	5_74967386_C_T	1.0	62	0.1
Apo-A1, Apo-B	Carotid plaque	5	156367092	156367092	C	T	rs10062458	0.0251	0.0425			0.0087	0.0085			0.004078	6.246e-07			0.0357	0.0171	0.03663	False	True	5_156367092_C_T	1.0	148	0.1
Apo-A1, Apo-B	Carotid plaque	7	1067403	1067403	A	G	rs74360401	0.061	0.0212			0.0124	0.0121			9.771e-07	0.07906			-0.0117	0.0231	0.6119	False	True	7_1067403_A_G	1.0	6	0.1
Apo-A1, Apo-B	Carotid plaque	7	21597631	21597631	G	T	rs59432272	0.0019	0.0415			0.0087	0.0084			0.8239	8.937999999999999e-07			0.0243	0.0162	0.1342	False	True	7_21597631_G_T	1.0	41	0.1
Apo-A1, Apo-B	Carotid plaque	7	21631827	21631827	A	G	rs73070437	-0.0395	-0.1016			0.0184	0.0178			0.0316	1.197e-08			0.0225	0.04	0.5725	False	True	7_21631827_A_G	1.0	1229	0.1
Apo-A1, Apo-B	Carotid plaque	7	21712184	21712184	C	T	rs4719671	0.0161	0.0419			0.0086	0.0084			0.06135	5.972e-07			0.012	0.0168	0.4761	False	True	7_21712184_C_T	1.0	165	0.1
Apo-A1, Apo-B	Carotid plaque	7	73029437	73029437	C	T	rs33951980	-0.0016	0.0592			0.0124	0.0121			0.8972	9.674e-07			-0.0294	0.0259	0.2576	False	True	7_73029437_C_T	1.0	8	0.1
Apo-A1, Apo-B	Carotid plaque	8	9231661	9231661	A	G	rs12546198	0.0659	0.0308			0.0131	0.0127			4.899000000000001e-07	0.01553			-0.0302	0.0296	0.308	False	True	8_9231661_A_G	1.0	228	0.1
Apo-A1, Apo-B	Carotid plaque	8	19776981	19776981	A	C	rs4466415	-0.0624	0.0373			0.0122	0.0119			3.018e-07	0.001782			-0.0034	0.0248	0.8904	False	True	8_19776981_A_C	1.0	427	0.1
Apo-A1, Apo-B	Carotid plaque	8	19793581	19793581	C	T	rs190118115	0.1785	-0.1211			0.0316	0.0316			1.628e-08	0.0001262999999999			-0.0874	0.0647	0.1769	False	True	8_19793581_C_T	1.0	1181	0.1
Apo-A1, Apo-B	Carotid plaque	8	19875408	19875408	A	G	rs6586886	0.0484	-0.0342			0.0085	0.0082			1.394e-08	3.401e-05			-0.0128	0.0162	0.4282	False	True	8_19875408_A_G	1.0	1204	0.1
Apo-A1, Apo-B	Carotid plaque	8	126491304	126491304	C	T	rs2954030	-0.0078	-0.0459			0.0087	0.0085			0.369	5.715e-08			-0.0239	0.0166	0.1512	False	True	8_126491304_C_T	1.0	954	0.1
Apo-A1, Apo-B	Carotid plaque	9	15285670	15285670	A	G	rs535772	-0.0665	0.0034			0.0133	0.013			6.045e-07	0.7938			0.0419	0.0254	0.0990299999999999	False	True	9_15285670_A_G	1.0	158	0.1
Apo-A1, Apo-B	Carotid plaque	9	15301428	15301428	A	C	rs2849049	0.0451	0.0065			0.0086	0.0083			1.6170000000000005e-07	0.4379999999999999			-0.0019	0.0186	0.9191	False	True	9_15301428_A_C	1.0	663	0.1
Apo-A1, Apo-B	Carotid plaque	9	107629336	107629336	C	T	rs13301006	0.0777	0.0105			0.0136	0.0136			1.043e-08	0.4384			0.0254	0.0262	0.3325	False	True	9_107629336_C_T	1.0	1243	0.1
Apo-A1, Apo-B	Carotid plaque	9	107645080	107645080	C	T	rs2275542	0.0455	0.0103			0.0093	0.009			9.261e-07	0.252			-0.022	0.0175	0.2079	False	True	9_107645080_C_T	1.0	35	0.1
Apo-A1, Apo-B	Carotid plaque	9	136184782	136184782	A	G	rs9411395	-0.0161	-0.0492			0.0102	0.01			0.1144	9.433e-07			0.0153	0.0211	0.469	False	True	9_136184782_A_G	1.0	23	0.1
Apo-A1, Apo-B	Colon cancer	1	3738018	3738018	C	T	1:3738018_C_T	-0.1554	-0.4149			0.0843	0.0844			0.06547	8.849e-07			-0.1358197231425348	0.1026521556911124	0.1858	False	True	1_3738018_C_T	1.0	45	0.1
Apo-A1, Apo-B	Colon cancer	1	27284913	27284913	C	T	rs79598313	-0.0116	-0.1314			0.0238	0.0236			0.6266	2.503e-08			0.0260575343192896	0.0790890993660539	0.7418	False	True	1_27284913_C_T	1.0	1100	0.1
Apo-A1, Apo-B	Colon cancer	1	54715326	54715326	A	C	rs116396088	-0.0235	-0.1133			0.0232	0.0231			0.3112	9.918e-07			-0.0757566123992463	0.0578300185372638	0.1902	False	True	1_54715326_A_C	1.0	3	0.1
Apo-A1, Apo-B	Colon cancer	1	54834840	54834840	C	T	rs17110517	0.0402	0.1702			0.0252	0.0252			0.1105	1.363e-11			-0.040613682885297	0.0506238095456638	0.4224	False	True	1_54834840_C_T	1.0	2107	0.1
Apo-A1, Apo-B	Colon cancer	1	54880705	54880705	C	T	rs72895829	0.0215	0.1374			0.0235	0.0235			0.3607	4.859e-09			-0.1563029943954011	0.0688621514565615	0.0232199999999999	False	True	1_54880705_C_T	1.0	1332	0.1
Apo-A1, Apo-B	Colon cancer	1	54935900	54935900	A	G	rs143345849	-0.0363	-0.1269			0.0259	0.0259			0.1609	9.303e-07			0.0621946035931177	0.0873787684085415	0.4766	False	True	1_54935900_A_G	1.0	28	0.1
Apo-A1, Apo-B	Colon cancer	1	55083647	55083647	A	G	rs12073646	-0.0033	-0.0546			0.0112	0.0109			0.7716	6.083e-07			-0.0273232956488904	0.0324512993379339	0.3998	False	True	1_55083647_A_G	1.0	170	0.1
Apo-A1, Apo-B	Colon cancer	1	55160482	55160482	G	T	1:55160482_G_T	0.0613	0.1422			0.0203	0.0198			0.0025559999999999	7.967e-13			0.0226417304808245	0.0686939576582966	0.7417	False	True	1_55160482_G_T	1.0	2304	0.1
Apo-A1, Apo-B	Colon cancer	1	55334001	55334001	A	G	1:55334001_A_G	-0.1084	-0.3197			0.0409	0.0408			0.008067	4.998e-15			0.1025865887751011	0.0991853921390963	0.301	False	True	1_55334001_A_G	1.0	2766	0.1
Apo-A1, Apo-B	Colon cancer	1	55378724	55378724	A	G	1:55378724_A_G	-0.0173	-0.1431			0.0243	0.0243			0.4771	3.8390000000000005e-09			-0.0293646086299039	0.0728531831353228	0.6869	False	True	1_55378724_A_G	1.0	1354	0.1
Apo-A1, Apo-B	Colon cancer	1	55411580	55411580	A	G	rs11580527	-0.0917	-0.3072			0.0306	0.0305			0.002734	7.393e-24			-0.0149871298082482	0.118196566070072	0.8991	False	True	1_55411580_A_G	1.0	3365	0.1
Apo-A1, Apo-B	Colon cancer	1	55431933	55431933	C	T	rs12043403	-0.0382	-0.1142			0.0185	0.0185			0.03878	5.993e-10			-0.071948499312584	0.0425930930266247	0.09118	False	True	1_55431933_C_T	1.0	1614	0.1
Apo-A1, Apo-B	Colon cancer	1	55496039	55496039	C	T	rs11206510	-0.0069	-0.0723			0.0115	0.0113			0.5494	1.444e-10			-0.0330478540462004	0.034200826212645	0.3339	False	True	1_55496039_C_T	1.0	1889	0.1
Apo-A1, Apo-B	Colon cancer	1	55503448	55503448	A	G	rs17111503	-0.0358	-0.0497			0.0101	0.0099			0.0003786	4.648e-07			-0.0844691566264499	0.0294327745405203	0.004106	False	True	1_55503448_A_G	1.0	273	0.1
Apo-A1, Apo-B	Colon cancer	1	55519015	55519015	G	T	rs639750	-0.0018	-0.043			0.0089	0.0087			0.841	8.148e-07			-0.0277823810124516	0.0286388759532493	0.332	False	True	1_55519015_G_T	1.0	77	0.1
Apo-A1, Apo-B	Colon cancer	1	55636240	55636240	C	T	rs72660594	-0.0653	-0.3388			0.0268	0.0267			0.01494	8.581e-37			-0.1278653709978958	0.1089617667972454	0.2406	False	True	1_55636240_C_T	1.0	3531	0.1
Apo-A1, Apo-B	Colon cancer	1	55719011	55719011	A	G	rs2802867	0.011	0.0464			0.0097	0.0095			0.2569	9.928e-07			0.0062802379571504	0.0297303445328701	0.8327	False	True	1_55719011_A_G	1.0	2	0.1
Apo-A1, Apo-B	Colon cancer	1	55732596	55732596	A	ATTGT	1:55732596_A_ATTGT	-0.0477	-0.0766			0.015	0.0145			0.001495	1.363e-07			-0.0152826235311569	0.0369908973129133	0.6795	False	True	1_55732596_A_ATTGT	1.0	720	0.1
Apo-A1, Apo-B	Colon cancer	1	55746330	55746330	A	G	rs61773921	-0.0286	-0.0545			0.0113	0.0111			0.0116	8.345e-07			0.0178585183013131	0.0313244381615927	0.5686	False	True	1_55746330_A_G	1.0	68	0.1
Apo-A1, Apo-B	Colon cancer	1	56034852	56034852	A	G	rs111304886	-0.0817	-0.1041			0.021	0.0207			0.0001004999999999	4.7060000000000004e-07			-0.0860859489131289	0.108892178133399	0.4292	False	True	1_56034852_A_G	1.0	269	0.1
Apo-A1, Apo-B	Colon cancer	1	56549124	56549124	C	T	rs144361424	0.0	0.1143			0.0235	0.0231			0.9992	7.511e-07			0.1015633154094412	0.0703799033917104	0.149	False	True	1_56549124_C_T	1.0	105	0.1
Apo-A1, Apo-B	Colon cancer	1	62944947	62944947	C	CA	1:62944947_C_CA	0.0489	0.057			0.0116	0.0116			2.499e-05	9.293e-07			0.0351091771135678	0.0245508540102315	0.1527	False	True	1_62944947_C_CA	1.0	30	0.1
Apo-A1, Apo-B	Colon cancer	1	109820884	109820884	A	G	rs11577931	0.0185	0.0842			0.0167	0.0161			0.2672	1.691e-07			-0.001300845733048	0.0418450634334725	0.9752	False	True	1_109820884_A_G	1.0	635	0.1
Apo-A1, Apo-B	Colon cancer	1	220974545	220974545	C	T	rs10863565	0.053	0.0236			0.0103	0.01			2.714e-07	0.01839			0.0391567152011939	0.0277747432708537	0.1586	False	True	1_220974545_C_T	1.0	484	0.1
Apo-A1, Apo-B	Colon cancer	1	226064353	226064353	T	TTTGG	1:226064353_T_TTTGG	0.0586	0.0075			0.0118	0.0119			7.543999999999999e-07	0.5245			0.0184695162836613	0.0516982354426058	0.7209	False	True	1_226064353_T_TTTGG	1.0	103	0.1
Apo-A1, Apo-B	Colon cancer	11	61618012	61618012	C	T	rs2727263	0.0629	0.0235			0.0124	0.0124			4.315e-07	0.05885			-0.0191828194167739	0.0438397033532402	0.6617	False	True	11_61618012_C_T	1.0	304	0.1
Apo-A1, Apo-B	Colon cancer	11	61637587	61637587	C	T	rs174628	-0.0491	-0.0097			0.01	0.01			8.362999999999999e-07	0.3279			-0.0447821427718932	0.0320091185807029	0.1618	False	True	11_61637587_C_T	1.0	66	0.1
Apo-A1, Apo-B	Colon cancer	11	61803540	61803540	A	G	rs10897209	-0.1029	-0.0392			0.0203	0.0203			3.842e-07	0.05313			0.0509782447646294	0.0686294159824039	0.4576	False	True	11_61803540_A_G	1.0	342	0.1
Apo-A1, Apo-B	Colon cancer	11	116522233	116522233	T	TC	11:116522233_T_TC	-0.0136	0.0686			0.0139999999999999	0.0139999999999999			0.3315	9.51e-07			0.0621946035931177	0.0379340846431581	0.1011	False	True	11_116522233_T_TC	1.0	15	0.1
Apo-A1, Apo-B	Colon cancer	11	116529313	116529313	A	G	rs61906078	-0.0124	0.0865			0.0168	0.0168			0.4589	2.465e-07			-0.0913934284292104	0.0568794389401308	0.1081	False	True	11_116529313_A_G	1.0	514	0.1
Apo-A1, Apo-B	Colon cancer	11	116588629	116588629	C	T	rs4938305	-0.0106	-0.0498			0.0101	0.0101			0.2968	8.390999999999999e-07			-0.0268366539535595	0.0291719289101738	0.3576	False	True	11_116588629_C_T	1.0	64	0.1
Apo-A1, Apo-B	Colon cancer	11	116598988	116598988	A	G	rs180360	-0.0211	0.0483			0.0087	0.0087			0.01571	2.91e-08			0.0338215484755106	0.0264497882808193	0.201	False	True	11_116598988_A_G	1.0	1072	0.1
Apo-A1, Apo-B	Colon cancer	11	116981335	116981335	A	G	rs6589595	0.0529	0.0338			0.0107	0.0107			8.443000000000001e-07	0.001634			0.0224501288375918	0.0336053297906789	0.5041	False	True	11_116981335_A_G	1.0	61	0.1
Apo-A1, Apo-B	Colon cancer	11	116981580	116981580	A	G	rs2127907	0.0139999999999999	0.06			0.0122	0.0122			0.254	9.474e-07			0.0709243383366985	0.0368973901026168	0.05458	False	True	11_116981580_A_G	1.0	20	0.1
Apo-A1, Apo-B	Colon cancer	12	47223857	47223857	C	CAA	12:47223857_C_CAA	-0.0539	-0.0283			0.0104	0.0104			2.368e-07	0.006679			-0.0162669724638719	0.0233598215913152	0.4862	False	True	12_47223857_C_CAA	1.0	521	0.1
Apo-A1, Apo-B	Colon cancer	12	109953417	109953417	A	G	rs2879107	-0.0423	0.0017			0.0084	0.0081			4.544e-07	0.8318			-0.01938671380019	0.023276104192001	0.4049	False	True	12_109953417_A_G	1.0	283	0.1
Apo-A1, Apo-B	Colon cancer	12	125286650	125286650	C	T	rs4765610	-0.0403	0.0112			0.0082	0.008			9.169e-07	0.1611			0.011465478109278	0.0231758387108569	0.6208	False	True	12_125286650_C_T	1.0	37	0.1
Apo-A1, Apo-B	Colon cancer	12	125317391	125317391	A	C	rs10773107	-0.0515	-0.0033			0.0103	0.0103			6.027000000000001e-07	0.7484			0.040613682885297	0.048103196841478	0.3985	False	True	12_125317391_A_C	1.0	175	0.1
Apo-A1, Apo-B	Colon cancer	12	125324798	125324798	A	C	rs61941676	-0.0633	0.021			0.0128	0.0126			7.77e-07	0.09691			0.0179603253769928	0.0365131934849006	0.6228	False	True	12_125324798_A_C	1.0	96	0.1
Apo-A1, Apo-B	Colon cancer	12	125338336	125338336	C	T	rs78194510	0.0745	-0.012			0.0151	0.0151			8.048999999999999e-07	0.4281			-0.0016985566355815	0.0434264947991493	0.9688	False	True	12_125338336_C_T	1.0	83	0.1
Apo-A1, Apo-B	Colon cancer	12	125351149	125351149	A	G	rs4435094	-0.0449	0.0054			0.0086	0.0084			1.645e-07	0.5233			0.0047110797301192	0.0268658200921976	0.8608	False	True	12_125351149_A_G	1.0	648	0.1
Apo-A1, Apo-B	Colon cancer	12	125363987	125363987	A	C	rs57276302	0.0665	-0.0279999999999999			0.0124	0.0122			7.718999999999999e-08	0.02157			-0.0273232956488904	0.0357817660367792	0.4451	False	True	12_125363987_A_C	1.0	867	0.1
Apo-A1, Apo-B	Colon cancer	13	66479744	66479744	A	G	rs9528999	0.0468	0.0262			0.0095	0.0091			7.945000000000001e-07	0.004141			0.0281986543586787	0.023376061433623	0.2277	False	True	13_66479744_A_G	1.0	86	0.1
Apo-A1, Apo-B	Colon cancer	15	58520259	58520259	C	T	rs11631950	0.0462	0.0204			0.009	0.0087			2.517e-07	0.01928			-0.0017983819413793	0.0251081478117548	0.9429	False	True	15_58520259_C_T	1.0	507	0.1
Apo-A1, Apo-B	Colon cancer	15	58582294	58582294	C	T	rs938509	-0.0483	-0.013			0.0095	0.0092			3.64e-07	0.16			-0.05519563546795	0.0263899941719218	0.03648	False	True	15_58582294_C_T	1.0	364	0.1
Apo-A1, Apo-B	Colon cancer	15	58607320	58607320	A	G	rs500590	0.0468	0.0045			0.0096	0.0092			9.944e-07	0.6268			0.0104544579038588	0.0255151394154622	0.682	False	True	15_58607320_A_G	1.0	0	0.1
Apo-A1, Apo-B	Colon cancer	15	58630019	58630019	G	T	rs12910827	-0.1221	-0.0182			0.0242	0.024			4.413e-07	0.4486			0.011137744410456	0.06696313182533	0.8679	False	True	15_58630019_G_T	1.0	296	0.1
Apo-A1, Apo-B	Colon cancer	15	58682690	58682690	A	G	rs34718390	0.0975	0.0275			0.0186	0.0179			1.6760000000000004e-07	0.126			-0.0478373294141602	0.0493937552545852	0.3328	False	True	15_58682690_A_G	1.0	641	0.1
Apo-A1, Apo-B	Colon cancer	15	58691202	58691202	A	G	rs76898656	-0.1133	-0.0434			0.0221	0.0217			2.923e-07	0.0457			-0.0045894523338072	0.0667695572782086	0.9452	False	True	15_58691202_A_G	1.0	447	0.1
Apo-A1, Apo-B	Colon cancer	15	58692007	58692007	A	G	rs440183	-0.0467	-0.0108			0.0092	0.009			3.595e-07	0.228			-0.0229349712824959	0.0258579308248374	0.3751	False	True	15_58692007_A_G	1.0	369	0.1
Apo-A1, Apo-B	Colon cancer	15	58720262	58720262	C	T	rs117966452	0.2415	0.0927			0.0492	0.0492			9.439e-07	0.05961			-0.096582097846244	0.1155399036901854	0.4032	False	True	15_58720262_C_T	1.0	22	0.1
Apo-A1, Apo-B	Colon cancer	15	58727687	58727687	C	T	rs62000939	-0.0582	-0.011			0.0114	0.0111			3.3e-07	0.3225			0.0209172482553883	0.0322116599722078	0.5161	False	True	15_58727687_C_T	1.0	398	0.1
Apo-A1, Apo-B	Colon cancer	15	58931340	58931340	A	G	rs17269425	-0.1152	-0.0436			0.0228	0.0223			4.328e-07	0.05067			0.1332188437862227	0.0727279868884419	0.06699	False	True	15_58931340_A_G	1.0	303	0.1
Apo-A1, Apo-B	Colon cancer	15	59531818	59531818	C	T	15:59531818_C_T	0.2504	0.0665			0.05	0.05			5.345e-07	0.1837			-0.1504008006675253	0.0913724983952383	0.09976	False	True	15_59531818_C_T	1.0	214	0.1
Apo-A1, Apo-B	Colon cancer	15	59806496	59806496	G	T	15:59806496_G_T	-0.2556	-0.0317			0.049	0.049			1.819e-07	0.5175			-0.1240903852310505	0.122507998755719	0.3111	False	True	15_59806496_G_T	1.0	606	0.1
Apo-A1, Apo-B	Colon cancer	16	56759532	56759532	A	G	rs190368852	0.1217	-0.0206			0.022	0.022			3.052e-08	0.3484			0.0723556621921403	0.0666287531057751	0.2775	False	True	16_56759532_A_G	1.0	1058	0.1
Apo-A1, Apo-B	Colon cancer	16	56819919	56819919	C	T	rs16962014	0.0681	-0.0027			0.0139	0.0136			9.935e-07	0.8427			-0.0618754037180875	0.0391392554497379	0.1139	False	True	16_56819919_C_T	1.0	1	0.1
Apo-A1, Apo-B	Colon cancer	16	56927296	56927296	C	T	rs55980617	0.0591	-0.0198			0.0117	0.0114			4.771000000000001e-07	0.0828			0.011533235813673	0.0355474165061695	0.7456	False	True	16_56927296_C_T	1.0	260	0.1
Apo-A1, Apo-B	Colon cancer	16	56938955	56938955	A	C	rs72786761	-0.1891	0.0345			0.0348	0.0348			5.639e-08	0.3214			-0.0736465401682984	0.0800051859278523	0.3573	False	True	16_56938955_A_C	1.0	934	0.1
Apo-A1, Apo-B	Colon cancer	16	56984590	56984590	C	T	rs9938160	0.0712	-0.0091			0.01	0.0098			1.348e-12	0.3532			0.0225524044705114	0.052197755093032	0.6657	False	True	16_56984590_C_T	1.0	2277	0.1
Apo-A1, Apo-B	Colon cancer	16	56993901	56993901	A	C	rs36229786	0.1273	-0.0506			0.0112	0.011			6.0450000000000004e-30	4.148e-06			-0.0878480905731951	0.062896323637592	0.1625	False	True	16_56993901_A_C	1.0	3480	0.1
Apo-A1, Apo-B	Colon cancer	16	56995038	56995038	C	T	rs4783962	0.0491	0.0049			0.0095	0.0093			2.532e-07	0.594			0.0352127557557444	0.0279731140511436	0.2081	False	True	16_56995038_C_T	1.0	504	0.1
Apo-A1, Apo-B	Colon cancer	16	57008227	57008227	A	G	rs158480	-0.0831	0.0339			0.0123	0.0117			1.213e-11	0.00394			0.0216323001271138	0.0349800763528654	0.5363	False	True	16_57008227_A_G	1.0	2116	0.1
Apo-A1, Apo-B	Colon cancer	16	57017002	57017002	G	T	rs9923854	0.0689	-0.0013			0.013	0.0129			1.161e-07	0.9208			0.0536117694486491	0.0387406252184833	0.1664	False	True	16_57017002_G_T	1.0	764	0.1
Apo-A1, Apo-B	Colon cancer	16	57019392	57019392	C	T	rs12720917	0.0667	-0.0016			0.0125	0.0125			9.603e-08	0.8962			-0.0155780299633184	0.0820948730751287	0.8495	False	True	16_57019392_C_T	1.0	814	0.1
Apo-A1, Apo-B	Colon cancer	16	68021125	68021125	A	C	rs78539049	0.1022	0.0471			0.0196	0.019			1.927e-07	0.01323			0.0088606284321964	0.056968913534273	0.8764	False	True	16_68021125_A_C	1.0	589	0.1
Apo-A1, Apo-B	Colon cancer	16	68073644	68073644	C	CAAGG	16:68073644_C_CAAGG	-0.0691	-0.0077			0.0141	0.0141			9.595e-07	0.5857			-0.013389237119016	0.0346632946677825	0.6993	False	True	16_68073644_C_CAAGG	1.0	10	0.1
Apo-A1, Apo-B	Colon cancer	16	72052348	72052348	A	G	rs11648003	-0.0162	-0.0478			0.0099	0.0096			0.1039	6.647e-07			-0.0333499796815541	0.027783341172042	0.23	False	True	16_72052348_A_G	1.0	138	0.1
Apo-A1, Apo-B	Colon cancer	17	45542260	45542260	G	T	rs112238165	-0.0576	-0.0346			0.0117	0.0115			8.908e-07	0.0026			-0.0408219945202551	0.0280515293636633	0.1456	False	True	17_45542260_G_T	1.0	43	0.1
Apo-A1, Apo-B	Colon cancer	18	3353012	3353012	A	G	18:3353012_A_G	-0.0013	-0.0527			0.0111	0.0105			0.9039	4.652e-07			-0.0018016219466282	0.0480652108178393	0.9701	False	True	18_3353012_A_G	1.0	272	0.1
Apo-A1, Apo-B	Colon cancer	18	46529282	46529282	G	T	18:46529282_G_T	-0.057	-0.0052			0.0116	0.0111			9.089e-07	0.6368			0.1225715523881807	0.053898938071294	0.0229599999999999	False	True	18_46529282_G_T	1.0	40	0.1
Apo-A1, Apo-B	Colon cancer	18	46723931	46723931	C	CT	18:46723931_C_CT	0.1306	0.0509			0.0251	0.0249			1.9820000000000001e-07	0.04068			-0.0246926125903714	0.113987419137009	0.8285	False	True	18_46723931_C_CT	1.0	576	0.1
Apo-A1, Apo-B	Colon cancer	18	47126999	47126999	A	G	rs28512338	-0.0446	-0.0056			0.0088	0.0086			4.465e-07	0.515			0.0097522914426783	0.0244756958233027	0.6903	False	True	18_47126999_A_G	1.0	292	0.1
Apo-A1, Apo-B	Colon cancer	18	47143458	47143458	C	T	rs17799105	-0.083	-0.0215			0.0164	0.0162			4.346e-07	0.1855			-0.0912384804342712	0.0590309180944369	0.1222	False	True	18_47143458_C_T	1.0	300	0.1
Apo-A1, Apo-B	Colon cancer	18	47145202	47145202	A	G	rs12958839	0.0418	0.0166			0.0083	0.0081			5.358e-07	0.0391899999999999			0.0416556752688325	0.0232588760770082	0.0733	False	True	18_47145202_A_G	1.0	213	0.1
Apo-A1, Apo-B	Colon cancer	18	47176917	47176917	C	T	rs4939888	0.042	0.0096			0.0084	0.0081			5.204999999999999e-07	0.2341			-0.0080673710777587	0.0236300333234885	0.7328	False	True	18_47176917_C_T	1.0	228	0.1
Apo-A1, Apo-B	Colon cancer	18	47183012	47183012	C	T	rs11662691	0.0878	0.0075			0.0145	0.0142			1.49e-09	0.5977			0.1169833554858191	0.0871917417660941	0.1797	False	True	18_47183012_C_T	1.0	1449	0.1
Apo-A1, Apo-B	Colon cancer	18	47196870	47196870	A	G	rs80175721	-0.1565	-0.0097			0.0317	0.0312			7.661e-07	0.7556			-0.1053605156578262	0.1052276836768281	0.3167	False	True	18_47196870_A_G	1.0	100	0.1
Apo-A1, Apo-B	Colon cancer	18	47227334	47227334	A	G	rs12955308	-0.0416	-0.001			0.0083	0.0081			5.906e-07	0.9016			0.0094551587707551	0.0234898016451678	0.6873	False	True	18_47227334_A_G	1.0	187	0.1
Apo-A1, Apo-B	Colon cancer	19	10641608	10641608	A	G	rs10419193	0.0229	0.0468			0.0099	0.0096			0.0204199999999999	9.544e-07			0.0106431600984797	0.0268119475816241	0.6914	False	True	19_10641608_A_G	1.0	12	0.1
Apo-A1, Apo-B	Colon cancer	19	10643471	10643471	A	G	rs73007332	-0.0564	-0.1393			0.0275	0.027			0.04059	2.442000000000001e-07			-0.0334347760862374	0.0724174407625204	0.6443	False	True	19_10643471_A_G	1.0	516	0.1
Apo-A1, Apo-B	Colon cancer	19	10926952	10926952	C	T	rs117159625	0.0495	0.0922			0.0186	0.0182			0.007654	4.008e-07			0.0634441725565346	0.048627947607008	0.192	False	True	19_10926952_C_T	1.0	324	0.1
Apo-A1, Apo-B	Colon cancer	19	11174229	11174229	C	CT	19:11174229_C_CT	-0.0129	-0.0575			0.0124	0.0117			0.2997	9.395e-07			-0.0536355491659093	0.025533982819681	0.03568	False	True	19_11174229_C_CT	1.0	24	0.1
Apo-A1, Apo-B	Colon cancer	19	11207516	11207516	A	G	rs73015030	-0.0841	-0.1421			0.025	0.0246			0.0007485	7.249e-09			0.0029042131473898	0.0654369019584285	0.9646	False	True	19_11207516_A_G	1.0	1293	0.1
Apo-A1, Apo-B	Colon cancer	19	11236180	11236180	A	C	rs4804144	-0.0004	0.0405			0.0084	0.0081			0.9635	6.23e-07			0.004811556997222	0.0236523063015928	0.8388	False	True	19_11236180_A_C	1.0	162	0.1
Apo-A1, Apo-B	Colon cancer	19	11243445	11243445	A	G	rs5742911	0.0213	0.0456			0.0091	0.0088			0.01911	2.314e-07			0.0046889894861314	0.0252538104528823	0.8527	False	True	19_11243445_A_G	1.0	526	0.1
Apo-A1, Apo-B	Colon cancer	19	11250396	11250396	C	T	rs7250183	-0.009	0.063			0.0129	0.0128			0.4872	7.681e-07			0.0304592074847085	0.0413265789122678	0.4611	False	True	19_11250396_C_T	1.0	99	0.1
Apo-A1, Apo-B	Colon cancer	19	11348521	11348521	A	G	rs3745683	-0.079	-0.021			0.0159	0.0156			6.577e-07	0.1802			-0.0218593343528935	0.0443632868717801	0.6222	False	True	19_11348521_A_G	1.0	143	0.1
Apo-A1, Apo-B	Colon cancer	19	19130096	19130096	C	T	19:19130096_C_T	0.0833	0.1645			0.0286	0.0286			0.003588	8.529e-09			-0.0628333091715691	0.1277763423668519	0.6229	False	True	19_19130096_C_T	1.0	1267	0.1
Apo-A1, Apo-B	Colon cancer	19	19325963	19325963	G	T	rs3761077	0.0172	0.0701			0.0143	0.0141			0.2298	6.612999999999999e-07			0.0518331486400172	0.0391486327303755	0.1855	False	True	19_19325963_G_T	1.0	140	0.1
Apo-A1, Apo-B	Colon cancer	19	19479497	19479497	C	T	rs144024112	0.0906	0.1314			0.0245	0.0244			0.0002133	7.621e-08			-0.0734312780858829	0.0784728671660636	0.3494	False	True	19_19479497_C_T	1.0	871	0.1
Apo-A1, Apo-B	Colon cancer	19	19624481	19624481	A	G	rs189741280	0.0952	0.1433			0.0275	0.0275			0.0005479	1.8920000000000005e-07			0.0447821427718932	0.1131229940042684	0.6922	False	True	19_19624481_A_G	1.0	594	0.1
Apo-A1, Apo-B	Colon cancer	19	19919422	19919422	A	G	19:19919422_A_G	-0.0983	-0.1418			0.026	0.026			0.0001606	5.045e-08			-0.0223484036637617	0.0973348308118607	0.8184	False	True	19_19919422_A_G	1.0	957	0.1
Apo-A1, Apo-B	Colon cancer	19	20100542	20100542	A	G	rs117706432	-0.0177	-0.0707			0.0144	0.0143			0.2175	8.285e-07			0.0214279474136204	0.0359551690150635	0.5512	False	True	19_20100542_A_G	1.0	72	0.1
Apo-A1, Apo-B	Colon cancer	19	20217169	20217169	C	T	19:20217169_C_T	0.0734	0.1569			0.0278	0.0278			0.008311	1.62e-08			0.0172503534065276	0.1124693624343682	0.8781	False	True	19_20217169_C_T	1.0	1180	0.1
Apo-A1, Apo-B	Colon cancer	19	45135841	45135841	C	T	rs62119270	0.0063	0.1063			0.0224	0.0214			0.777	6.524e-07			-0.0461486560259802	0.0576720329832211	0.4236	False	True	19_45135841_C_T	1.0	148	0.1
Apo-A1, Apo-B	Colon cancer	19	45234124	45234124	A	G	rs8108110	-0.004	-0.0435			0.0091	0.0088			0.6626	8.159e-07			0.0266419309464213	0.0288400731273953	0.3556	False	True	19_45234124_A_G	1.0	76	0.1
Apo-A1, Apo-B	Colon cancer	19	45253542	45253542	C	CTTTG	19:45253542_C_CTTTG	0.0262	0.059			0.0113	0.0113			0.02069	1.93e-07			0.0169554406494133	0.0274040051079912	0.5361	False	True	19_45253542_C_CTTTG	1.0	586	0.1
Apo-A1, Apo-B	Colon cancer	19	45276590	45276590	G	GTTA	19:45276590_G_GTTA	-0.0502	-0.2395			0.0472	0.0471			0.2875	3.69e-07			-0.0413338634929772	0.0838866368963893	0.6222	False	True	19_45276590_G_GTTA	1.0	358	0.1
Apo-A1, Apo-B	Colon cancer	19	45302951	45302951	A	G	rs2967668	0.0267	0.1031			0.0137	0.0137			0.05201	5.352e-14			-0.0016012813669738	0.0376770843564393	0.9661	False	True	19_45302951_A_G	1.0	2481	0.1
Apo-A1, Apo-B	Colon cancer	19	45324138	45324138	A	G	rs28399637	0.0158	0.0571			0.0106	0.0106			0.1334	6.412999999999999e-08			0.0047110797301192	0.0284328965696886	0.8684	False	True	19_45324138_A_G	1.0	907	0.1
Apo-A1, Apo-B	Colon cancer	19	45327459	45327459	C	T	rs4803759	0.0151	0.0466			0.0093	0.0093			0.1046	5.261e-07			-0.0076705063042197	0.0253382601025273	0.7621	False	True	19_45327459_C_T	1.0	222	0.1
Apo-A1, Apo-B	Colon cancer	19	45331103	45331103	A	G	rs7343130	-0.0215	-0.0513			0.0088	0.0088			0.01429	5.16e-09			-0.0265493352335365	0.0269467289146674	0.3245	False	True	19_45331103_A_G	1.0	1328	0.1
Apo-A1, Apo-B	Colon cancer	19	45337918	45337918	A	G	rs147711004	0.0185	0.1204			0.0233	0.0227			0.4266	1.144e-07			0.0050125418235442	0.0643379611992072	0.9379	False	True	19_45337918_A_G	1.0	776	0.1
Apo-A1, Apo-B	Colon cancer	19	45358026	45358026	C	T	rs143459034	-0.0316	-0.2213			0.0447	0.0447			0.4795	7.31e-07			0.1037291857624768	0.1235373788928138	0.4011	False	True	19_45358026_C_T	1.0	112	0.1
Apo-A1, Apo-B	Colon cancer	19	45382034	45382034	A	G	rs6859	0.0086	0.0601			0.0083	0.008			0.3012	7.133e-14			0.0080673710777587	0.0233571729820848	0.7298	False	True	19_45382034_A_G	1.0	2465	0.1
Apo-A1, Apo-B	Colon cancer	19	45404691	45404691	A	G	rs405697	0.0096	-0.05			0.0097	0.0095			0.3251	1.405e-07			-0.0626203619816673	0.0268481120842366	0.01968	False	True	19_45404691_A_G	1.0	710	0.1
Apo-A1, Apo-B	Colon cancer	19	45436657	45436657	A	G	rs28795074	-0.0411	-0.0926			0.018	0.018			0.02245	2.75e-07			-0.0072734839664984	0.0492114071134563	0.8825	False	True	19_45436657_A_G	1.0	476	0.1
Apo-A1, Apo-B	Colon cancer	19	45478352	45478352	A	G	rs146390218	0.0907	0.1936			0.039	0.039			0.02004	6.959000000000001e-07			-0.0544561857960587	0.0736386321885697	0.4596	False	True	19_45478352_A_G	1.0	130	0.1
Apo-A1, Apo-B	Colon cancer	19	45880690	45880690	C	T	19:45880690_C_T	0.0271	0.1675			0.033	0.033			0.4118	3.857e-07			0.0708311807605913	0.0956325992373607	0.4589	False	True	19_45880690_C_T	1.0	338	0.1
Apo-A1, Apo-B	Colon cancer	2	20918951	20918951	T	TA	2:20918951_T_TA	0.0008	0.0531			0.0112	0.0108			0.9442	8.313e-07			-0.0171461588349705	0.026185552715145	0.5126	False	True	2_20918951_T_TA	1.0	69	0.1
Apo-A1, Apo-B	Colon cancer	2	20967410	20967410	A	G	rs62124021	-0.0379	-0.1078			0.0219	0.0218			0.0829299999999999	7.545e-07			-0.1265445413249562	0.0964472451844014	0.1895	False	True	2_20967410_A_G	1.0	102	0.1
Apo-A1, Apo-B	Colon cancer	2	21050729	21050729	G	GA	2:21050729_G_GA	0.0353	0.0845			0.0153	0.0149			0.02122	1.397e-08			0.1231021971339834	0.0900054636046261	0.1714	False	True	2_21050729_G_GA	1.0	1203	0.1
Apo-A1, Apo-B	Colon cancer	2	21087323	21087323	T	TCTC	2:21087323_T_TCTC	-0.0409999999999999	-0.0749			0.0156	0.0152			0.008393	8.131e-07			-0.0262523711440657	0.0421299392539471	0.5332	False	True	2_21087323_T_TCTC	1.0	78	0.1
Apo-A1, Apo-B	Colon cancer	2	21108159	21108159	A	G	rs147826086	0.0263	0.0426			0.0086	0.0083			0.002264	3.242e-07			-0.0209172482553883	0.024493006673278	0.3931	False	True	2_21108159_A_G	1.0	410	0.1
Apo-A1, Apo-B	Colon cancer	2	21148274	21148274	A	C	rs3923037	-0.0124	0.0634			0.0085	0.0082			0.1448	1.166e-14			0.0067769842790236	0.0245487245861693	0.7825	False	True	2_21148274_A_C	1.0	2656	0.1
Apo-A1, Apo-B	Colon cancer	2	21149424	21149424	A	G	rs139919599	-0.0035	-0.0662			0.0139999999999999	0.0135			0.8009999999999999	9.24e-07			-0.0253178079842898	0.0354649640406957	0.4753	False	True	2_21149424_A_G	1.0	35	0.1
Apo-A1, Apo-B	Colon cancer	2	21217490	21217490	C	T	rs13392272	-0.003	-0.0904			0.0084	0.0081			0.7176	5.260000000000001e-29			0.0301411569119868	0.0232010675972895	0.1939	False	True	2_21217490_C_T	1.0	3462	0.1
Apo-A1, Apo-B	Colon cancer	2	21239661	21239661	C	T	rs12720820	-0.0388	-0.0681			0.0143	0.0139			0.0066409999999999	9.658e-07			0.0123762710680554	0.048137583407402	0.7971	False	True	2_21239661_C_T	1.0	8	0.1
Apo-A1, Apo-B	Colon cancer	2	21364562	21364562	C	T	rs113588790	-0.0064	-0.1199			0.0241	0.0237			0.7892	4.23e-07			0.1026468369601427	0.0621654095652772	0.0987	False	True	2_21364562_C_T	1.0	311	0.1
Apo-A1, Apo-B	Colon cancer	2	21438738	21438738	A	G	rs76611756	0.0076	0.0873			0.0165	0.0161			0.6455	6.143e-08			0.0303351997960728	0.0546875963460405	0.5791	False	True	2_21438738_A_G	1.0	916	0.1
Apo-A1, Apo-B	Colon cancer	2	21451687	21451687	A	G	rs35239705	-0.0124	-0.0515			0.0105	0.0103			0.238	6.041e-07			-0.0538250866949073	0.0300108843718034	0.07289	False	True	2_21451687_A_G	1.0	173	0.1
Apo-A1, Apo-B	Colon cancer	2	21530659	21530659	A	G	rs60960031	-0.0152	-0.0447			0.0085	0.0082			0.07472	5.6960000000000015e-08			0.004811556997222	0.0234897635137118	0.8377	False	True	2_21530659_A_G	1.0	932	0.1
Apo-A1, Apo-B	Colon cancer	2	27678471	27678471	A	G	rs780105	0.0173	0.04			0.0083	0.008			0.03582	5.967e-07			0.0017983819413793	0.0232328935562983	0.9383	False	True	2_27678471_A_G	1.0	181	0.1
Apo-A1, Apo-B	Colon cancer	2	27988821	27988821	A	G	rs13013484	0.0228	0.044			0.009	0.0088			0.01122	5.143e-07			-0.0154795708483863	0.0261314036432164	0.5536	False	True	2_27988821_A_G	1.0	234	0.1
Apo-A1, Apo-B	Colon cancer	2	44088041	44088041	A	C	rs58762754	-0.0145	-0.1081			0.0217	0.0212			0.5043	3.581e-07			-0.210260925483196	0.1372015840752836	0.1254	False	True	2_44088041_A_C	1.0	372	0.1
Apo-A1, Apo-B	Colon cancer	2	44092066	44092066	C	T	rs4603816	0.0168	0.048			0.0097	0.0094			0.084	3.389e-07			0.0224461888298299	0.0259144663729641	0.3864	False	True	2_44092066_C_T	1.0	387	0.1
Apo-A1, Apo-B	Colon cancer	2	136800195	136800195	C	T	rs72974159	-0.0528	-0.0147			0.0108	0.0106			9.263e-07	0.1681			-0.0500309336055649	0.0561950229274925	0.3733	False	True	2_136800195_C_T	1.0	32	0.1
Apo-A1, Apo-B	Colon cancer	2	213190035	213190035	C	T	2:213190035_C_T	0.0776	0.0			0.0158	0.0152			9.5e-07	0.999			0.0789349880881422	0.0429457492177886	0.06606	False	True	2_213190035_C_T	1.0	18	0.1
Apo-A1, Apo-B	Colon cancer	20	39142516	39142516	A	G	rs2207132	0.006	0.1144			0.0226	0.0225			0.7888	3.927e-07			-0.0193123110323728	0.0649768997296817	0.7663	False	True	20_39142516_A_G	1.0	333	0.1
Apo-A1, Apo-B	Colon cancer	20	39183949	39183949	C	T	rs6102032	0.0166	0.0404			0.0085	0.0083			0.05272	9.84e-07			-0.0059174737640376	0.0238689405720537	0.8042	False	True	20_39183949_C_T	1.0	4	0.1
Apo-A1, Apo-B	Colon cancer	20	43042364	43042364	C	T	rs1800961	0.1372	0.0014			0.0221	0.022			5.77e-10	0.9488			0.0388360237851982	0.0681020702038398	0.5685	False	True	20_43042364_C_T	1.0	1620	0.1
Apo-A1, Apo-B	Colon cancer	22	21984379	21984379	A	G	rs3747093	-0.0509	-0.0092			0.0103	0.0101			7.481e-07	0.3618			0.0185713855854353	0.0297235596128575	0.5321	False	True	22_21984379_A_G	1.0	106	0.1
Apo-A1, Apo-B	Colon cancer	4	63875850	63875850	C	T	4:63875850_C_T	0.0244	0.1237			0.0245	0.0245			0.3187	4.218e-07			-0.0055151806881101	0.0459196730542356	0.9044	False	True	4_63875850_C_T	1.0	312	0.1
Apo-A1, Apo-B	Colon cancer	4	69310287	69310287	C	T	rs150928241	0.0547	0.0304			0.0111	0.0111			8.645e-07	0.006343			-0.1301506844650451	0.0628999032060829	0.03853	False	True	4_69310287_C_T	1.0	54	0.1
Apo-A1, Apo-B	Colon cancer	4	103146888	103146888	A	C	rs35225200	0.1004	-0.0018			0.0201	0.0196			5.958e-07	0.9273			-0.0265493352335365	0.0425649184088356	0.5328	False	True	4_103146888_A_C	1.0	183	0.1
Apo-A1, Apo-B	Colon cancer	5	74343769	74343769	A	G	rs7710706	0.0143	0.0428			0.0086	0.0084			0.09613	3.331000000000001e-07			-0.0241070753432331	0.0243166820327274	0.3215	False	True	5_74343769_A_G	1.0	390	0.1
Apo-A1, Apo-B	Colon cancer	5	74967386	74967386	C	T	rs40060	0.0154	0.0406			0.0085	0.0082			0.06905	8.373999999999999e-07			-0.0320067961350864	0.0244659842451642	0.1908	False	True	5_74967386_C_T	1.0	65	0.1
Apo-A1, Apo-B	Colon cancer	5	156367092	156367092	C	T	rs10062458	0.0251	0.0425			0.0087	0.0085			0.004078	6.246e-07			0.0604933804289624	0.0247100402157045	0.01436	False	True	5_156367092_C_T	1.0	161	0.1
Apo-A1, Apo-B	Colon cancer	7	1067403	1067403	A	G	rs74360401	0.061	0.0212			0.0124	0.0121			9.771e-07	0.07906			0.0590071805800324	0.034739302856424	0.0894	False	True	7_1067403_A_G	1.0	5	0.1
Apo-A1, Apo-B	Colon cancer	7	21597631	21597631	G	T	rs59432272	0.0019	0.0415			0.0087	0.0084			0.8239	8.937999999999999e-07			0.0034057931348328	0.0231822428758837	0.8832	False	True	7_21597631_G_T	1.0	42	0.1
Apo-A1, Apo-B	Colon cancer	7	21631827	21631827	A	G	rs73070437	-0.0395	-0.1016			0.0184	0.0178			0.0316	1.197e-08			-0.0444744901018294	0.0473901350638119	0.348	False	True	7_21631827_A_G	1.0	1232	0.1
Apo-A1, Apo-B	Colon cancer	7	21712184	21712184	C	T	rs4719671	0.0161	0.0419			0.0086	0.0084			0.06135	5.972e-07			-0.0065212169902654	0.0235888641462342	0.7822	False	True	7_21712184_C_T	1.0	179	0.1
Apo-A1, Apo-B	Colon cancer	7	73029437	73029437	C	T	rs33951980	-0.0016	0.0592			0.0124	0.0121			0.8972	9.674e-07			-0.0257281485727312	0.0345059413824401	0.4559	False	True	7_73029437_C_T	1.0	7	0.1
Apo-A1, Apo-B	Colon cancer	8	9231661	9231661	A	G	rs12546198	0.0659	0.0308			0.0131	0.0127			4.899000000000001e-07	0.01553			0.0052860044292374	0.0394096437989065	0.8933	False	True	8_9231661_A_G	1.0	250	0.1
Apo-A1, Apo-B	Colon cancer	8	19774890	19774890	A	C	rs28834434	0.0571	-0.0253			0.0104	0.0102			3.779e-08	0.01294			-0.0026963615477425	0.028339627357576	0.9242	False	True	8_19774890_A_C	1.0	1015	0.1
Apo-A1, Apo-B	Colon cancer	8	19793581	19793581	C	T	rs190118115	0.1785	-0.1211			0.0316	0.0316			1.628e-08	0.0001262999999999			0.0943096794707413	0.0908627394797362	0.2993	False	True	8_19793581_C_T	1.0	1178	0.1
Apo-A1, Apo-B	Colon cancer	8	19865843	19865843	A	G	rs894210	0.0431	-0.0361			0.0082	0.008			1.765e-07	6.361000000000001e-06			0.0040080213975388	0.023486972499105	0.8645	False	True	8_19865843_A_G	1.0	622	0.1
Apo-A1, Apo-B	Colon cancer	8	19874932	19874932	A	AAGAC	8:19874932_A_AAGAC	0.0853	-0.0913			0.019	0.0182			7.442e-06	5.036e-07			0.004811556997222	0.0382514191800526	0.8999	False	True	8_19874932_A_AAGAC	1.0	242	0.1
Apo-A1, Apo-B	Colon cancer	8	19875408	19875408	A	G	rs6586886	0.0484	-0.0342			0.0085	0.0082			1.394e-08	3.401e-05			0.022961611637347	0.0234454238972851	0.3274	False	True	8_19875408_A_G	1.0	1204	0.1
Apo-A1, Apo-B	Colon cancer	8	59395980	59395980	C	CA	8:59395980_C_CA	-0.0004	-0.0581			0.0122	0.0116			0.9752	5.73e-07			-0.0175451792157488	0.0266179200242503	0.5098	False	True	8_59395980_C_CA	1.0	198	0.1
Apo-A1, Apo-B	Colon cancer	8	126491304	126491304	C	T	rs2954030	-0.0078	-0.0459			0.0087	0.0085			0.369	5.715e-08			-0.0275178860367392	0.0241087111456824	0.2537	False	True	8_126491304_C_T	1.0	929	0.1
Apo-A1, Apo-B	Colon cancer	8	145028505	145028505	C	CG	8:145028505_C_CG	-0.0258	-0.0533			0.0113	0.0108			0.02193	7.93e-07			0.0291703772997799	0.0272383091798619	0.2842	False	True	8_145028505_C_CG	1.0	87	0.1
Apo-A1, Apo-B	Colon cancer	9	15285670	15285670	A	G	rs535772	-0.0665	0.0034			0.0133	0.013			6.045e-07	0.7938			0.0460244383112792	0.0370456710705849	0.2141	False	True	9_15285670_A_G	1.0	172	0.1
Apo-A1, Apo-B	Colon cancer	9	15301428	15301428	A	C	rs2849049	0.0451	0.0065			0.0086	0.0083			1.6170000000000005e-07	0.4379999999999999			0.0066218763088869	0.0247926938354947	0.7894	False	True	9_15301428_A_C	1.0	651	0.1
Apo-A1, Apo-B	Colon cancer	9	107629336	107629336	C	T	rs13301006	0.0777	0.0105			0.0136	0.0136			1.043e-08	0.4384			-0.0468819859001303	0.032455640693037	0.1486	False	True	9_107629336_C_T	1.0	1247	0.1
Apo-A1, Apo-B	Colon cancer	9	107645080	107645080	C	T	rs2275542	0.0455	0.0103			0.0093	0.009			9.261e-07	0.252			-0.0056157387856357	0.0248623450121025	0.8213	False	True	9_107645080_C_T	1.0	34	0.1
Apo-A1, Apo-B	Colon cancer	9	136149399	136149399	A	G	rs507666	0.0328	0.0532			0.0109	0.0106			0.00265	5.232e-07			0.0443699477359405	0.0294874775814562	0.1324	False	True	9_136149399_A_G	1.0	226	0.1
Apo-A1, Apo-B	DBP	1	54715326	54715326	A	C	rs116396088	-0.0235	-0.1133			0.0232	0.0231			0.3112	9.918e-07			-0.022	0.0425	0.6042	False	True	1_54715326_A_C	1.0	3	0.1
Apo-A1, Apo-B	DBP	1	54834840	54834840	C	T	rs17110517	0.0402	0.1702			0.0252	0.0252			0.1105	1.363e-11			0.0736	0.0412	0.07389	False	True	1_54834840_C_T	1.0	1868	0.1
Apo-A1, Apo-B	DBP	1	54880705	54880705	C	T	rs72895829	0.0215	0.1374			0.0235	0.0235			0.3607	4.859e-09			-0.0641	0.0548	0.2417	False	True	1_54880705_C_T	1.0	1161	0.1
Apo-A1, Apo-B	DBP	1	55083647	55083647	A	G	rs12073646	-0.0033	-0.0546			0.0112	0.0109			0.7716	6.083e-07			0.0309	0.0212	0.145	False	True	1_55083647_A_G	1.0	137	0.1
Apo-A1, Apo-B	DBP	1	55160482	55160482	G	T	.	0.0613	0.1422			0.0203	0.0198			0.0025559999999999	7.967e-13			0.0069	0.0488	0.888	False	True	1_55160482_G_T	1.0	2043	0.1
Apo-A1, Apo-B	DBP	1	55378724	55378724	A	G	.	-0.0173	-0.1431			0.0243	0.0243			0.4771	3.8390000000000005e-09			0.0078	0.0555	0.8884	False	True	1_55378724_A_G	1.0	1179	0.1
Apo-A1, Apo-B	DBP	1	55431933	55431933	C	T	rs12043403	-0.0382	-0.1142			0.0185	0.0185			0.03878	5.993e-10			0.0001	0.032	0.9987	False	True	1_55431933_C_T	1.0	1404	0.1
Apo-A1, Apo-B	DBP	1	55496039	55496039	C	T	rs11206510	-0.0069	-0.0723			0.0115	0.0113			0.5494	1.444e-10			0.0134	0.0224	0.5491	False	True	1_55496039_C_T	1.0	1658	0.1
Apo-A1, Apo-B	DBP	1	55503448	55503448	A	G	rs17111503	-0.0358	-0.0497			0.0101	0.0099			0.0003786	4.648e-07			0.03	0.0201	0.135	False	True	1_55503448_A_G	1.0	223	0.1
Apo-A1, Apo-B	DBP	1	55519015	55519015	G	T	rs639750	-0.0018	-0.043			0.0089	0.0087			0.841	8.148e-07			-0.0344	0.0189	0.06861	False	True	1_55519015_G_T	1.0	61	0.1
Apo-A1, Apo-B	DBP	1	55636240	55636240	C	T	rs72660594	-0.0653	-0.3388			0.0268	0.0267			0.01494	8.581e-37			0.0655	0.0771	0.3956	False	True	1_55636240_C_T	1.0	3203	0.1
Apo-A1, Apo-B	DBP	1	55719011	55719011	A	G	rs2802867	0.011	0.0464			0.0097	0.0095			0.2569	9.928e-07			-0.0327	0.022	0.1375	False	True	1_55719011_A_G	1.0	2	0.1
Apo-A1, Apo-B	DBP	1	55738663	55738663	C	T	rs12086676	0.0315	0.0666			0.0113	0.0111			0.005442	1.7199999999999999e-09			-0.026	0.0233	0.2638	False	True	1_55738663_C_T	1.0	1242	0.1
Apo-A1, Apo-B	DBP	1	55746330	55746330	A	G	rs61773921	-0.0286	-0.0545			0.0113	0.0111			0.0116	8.345e-07			-0.0067	0.0235	0.7739	False	True	1_55746330_A_G	1.0	55	0.1
Apo-A1, Apo-B	DBP	1	56034852	56034852	A	G	rs111304886	-0.0817	-0.1041			0.021	0.0207			0.0001004999999999	4.7060000000000004e-07			-0.0374	0.0721	0.6036	False	True	1_56034852_A_G	1.0	219	0.1
Apo-A1, Apo-B	DBP	1	56549124	56549124	C	T	rs144361424	0.0	0.1143			0.0235	0.0231			0.9992	7.511e-07			0.0382	0.0501	0.4465	False	True	1_56549124_C_T	1.0	81	0.1
[truncated: 226,813 more rows]
