# Supplementary material for: Biomedical consequences of elevated cholesterol-containing lipoproteins and apolipoproteins on cardiovascular and non-cardiovascular outcomes
Source: Commun Med (Lond). 2023 Jan 20;3:9. doi: 10.1038/s43856-022-00234-0 (PMC9859819; doi:10.1038/s43856-022-00234-0)
Supplement: Supplementary file 18 — Supplementary Data 16 [file 43856_2022_234_MOESM18_ESM.txt]

# Supplementary Data Reame

The Supplementary Data files contain the variant specific data per outcome for 
the total (that is main effect) and multivariable (that is mvmr) Mendelian randomization 
analysis for the paper 'Elucidating possible causal effect of elevated
cholesterol-containing lipoproteins and apolipoproteins on previously
implicated traits'.

Data 14 contains the variant data for the univariable (total effects). 
Data 15 contains the variant data for the multivariable (direct effects).

_Note 1_: the genetic data is in build 37. 

_Note 2_: the effect_size, standard_error, and pvalue columns are repeated
        for the multivariable analyses. The `exposure` column will have 
        the order of exposures lipids as a coma separated string.

The headers contain the following information:

*  exposure - A string description of the blood lipid using in the
        analysis as exposure.
*  outcome - A string description of the outcome the exposure was 
        associated against.
*  chr_name - The chromosome as integer.
*  start_pos - The basepair position as integer.
*  end_pos - The basepair position as integer.
*  effect_allele - The effect allele of the `effect_size` columns.
*  other_allele - The other allele.
*  var_id - The rs-id of the genetic variant (string).
*  effect_size_exposure - The mean difference for the exposure (float).
*  effect_size_outcome - The mean difference or log_or for the outcome (float).
*  standard_error_exposure - The standard error estimate (float).
*  standard_error_outcome - The standard error estimate (float).
*  pvalue_exposure - The p-value (float).
*  pvalue_outcome - The p-value (float).
